# Supplementary material for: Single-amino acid variants reveal evolutionary processes that shape the biogeography of a global SAR11 subclade
Source: eLife. 2019 Sep 3;8:e46497. doi: 10.7554/eLife.46497 (PMC6721796; doi:10.7554/eLife.46497)
Supplement: Supplementary file 2. — (a) SNV density of core 1a.3.V genes, (departure from consensus of >1%). (b) SNV density of core 1a.3.V genes (departure from consensus of >10%) (c) SAAV density of core 1a.3.V genes (departure from consensus of >10%). (d) Number of SAAVs among core 1a.3.V genes. (e) Distribution of invariant core 1a.3.V proteins across metagenomes. (f) Frequency and proportion of amino acids in SAAVs. (g) Comprehensive summary statistics and ratios for amino acid substitution types (AASTs) across metagenomes. (h) Unique coordinates per AAST in 738,324 core 1a.3.V genes (cAASTs) (1) that were covered more than 20X across 74 metagenomes, (2) and in which a divergence >10% from consensus was observed in the frequency of amino acids. (i) cAASTs across metagenomes. This table also reports BLOSUM estimates per AAST, and BLOSUM AAST summary statistics across core 1a.3.V genes. [file elife-46497-supp2.xlsx]

## Sheet: (a) 1a.3.V core SNV density 1%
	SNV density (>1% of environmental heterogeneity) in the core 1a.3.V genes
	Core 1a.3.V genes	Average	Min	Max	ANE_004_05M	ANE_004_40M	ANE_150_05M	ANE_150_40M	ANE_151_05M	ANE_151_80M	ANE_152_05M	ANW_141_05M	ANW_142_05M	ANW_145_05M	ANW_146_05M	ANW_148_05M	ANW_149_05M	ASE_66_05M	ASE_66_30M	ASE_68_05M	ASE_68_50M	ASE_70_05M	ASW_72_05M	ASW_72_100M	ASW_76_05M	ASW_78_05M	ION_36_05M	ION_36_17M	ION_38_05M	ION_38_25M	ION_39_25M	ION_41_05M	ION_41_60M	ION_42_05M	ION_42_80M	ION_45_05M	ION_48_05M	IOS_52_05M	IOS_52_75M	IOS_56_05M	IOS_57_05M	IOS_58_66M	IOS_62_05M	IOS_64_05M	IOS_64_65M	IOS_65_05M	IOS_65_30M	PON_132_05M	PON_137_05M
	2115	29.4449	23.416	32.6446	30.5785	32.6446	32.5069	30.5785	31.1295	30.7163	31.2672	27.2727	30.7163	30.9917	30.4408	29.7521	31.1295	30.9917	31.5427	29.6143	25.3444	23.416	28.0992	30.303	27.2727	30.303	26.9972	27.2727	27.2727	27.686	26.8595	29.6143	28.6501	29.7521	30.9917	29.8898	30.1653	29.7521	30.0275	29.6143	30.1653	29.0634	28.6501	29.7521	29.6143	28.6501	29.6143	27.686	29.4766
	2080	28.4932	17.6344	31.5054	29.5699	31.0753	31.5054	29.7849	29.8925	31.2903	25.2688	29.1398	28.4946	30.6452	29.1398	29.2473	28.6022	31.2903	30	23.0108	19.8925	17.6344	27.4194	28.7097	19.6774	30.5376	28.9247	28.3871	29.2473	29.1398	28.7097	29.6774	29.5699	30.1075	29.6774	30.3226	29.8925	28.8172	29.8925	29.1398	29.7849	29.8925	28.9247	30.7527	28.2796	29.3548	31.0753	23.0108	30.3226
	2111	28.1793	23.8372	30.6202	29.6512	30.4264	30.4264	30.6202	30.0388	29.2636	27.5194	27.3256	28.2946	28.2946	29.845	27.907	30.0388	30.0388	28.6822	27.907	24.2248	23.8372	26.3566	28.6822	25.1938	29.4574	27.907	27.907	26.5504	27.3256	27.5194	27.5194	28.2946	27.7132	28.876	28.876	28.876	28.1008	28.1008	28.2946	28.2946	28.1008	28.4884	29.2636	28.6822	28.1008	28.4884	28.4884	28.4884
	2114	27.9624	22.0096	30.7815	30.4625	30.7815	27.4322	29.8246	29.6651	28.3892	28.2297	28.3892	26.3158	29.1866	28.0702	28.5486	29.1866	29.0271	28.0702	28.3892	25.6778	22.0096	27.5917	27.1132	24.8804	28.3892	28.7081	27.2727	27.4322	27.1132	27.9107	25.9968	27.9107	28.5486	28.0702	28.3892	27.7512	27.4322	27.7512	27.9107	28.5486	27.5917	26.9537	27.7512	27.5917	26.9537	27.7512	28.0702	28.8676
	2110	27.8335	17.3945	31.0771	28.8937	30.2766	31.0771	30.0582	30.6405	29.1121	24.9636	27.3654	28.821	29.5488	28.0932	28.9665	30.5677	30.7132	29.6943	22.7802	21.1063	17.3945	26.5648	27.5837	22.3435	29.0393	29.1121	29.9127	29.0393	29.3304	28.0932	28.2387	29.7671	28.5298	29.1849	27.147	27.3654	26.5648	29.0393	28.4571	28.821	28.0204	28.7482	29.2576	28.1659	29.4032	28.4571	24.0902	29.9854
	1891	26.834	20.7792	31.1688	28.1385	29.4372	28.5714	27.2727	28.1385	27.2727	28.5714	22.9437	25.5411	27.7056	26.4069	28.1385	27.7056	26.8398	26.4069	24.6753	23.8095	20.7792	26.8398	24.6753	25.1082	27.7056	25.1082	24.6753	22.9437	25.1082	23.8095	28.1385	26.8398	25.974	26.4069	24.2424	27.2727	26.4069	27.2727	25.974	25.5411	27.7056	27.2727	29.0043	27.7056	27.2727	27.2727	27.7056	30.303
	2073	26.7805	18.9055	30.1824	26.8657	27.8607	27.6949	26.534	27.529	27.1973	19.5688	24.8756	30.1824	25.7048	28.3582	26.8657	27.0315	26.534	26.534	23.0514	22.5539	20.0663	26.534	27.0315	22.8856	28.0265	26.2023	26.8657	26.2023	25.8706	25.7048	27.6949	27.529	27.0315	27.0315	27.8607	30.1824	28.6899	28.8557	29.5191	27.529	26.534	26.534	28.524	26.8657	26.2023	28.0265	22.7197	28.0265
	2561	26.6684	12.1899	30.4207	27.9396	28.8026	27.5081	28.3711	28.479	29.0183	19.5254	24.7033	27.7238	26.2136	26.753	28.479	27.616	27.0766	27.7238	21.7907	21.575	20.3883	26.6451	27.0766	26.6451	28.9105	24.7033	24.9191	25.1348	25.6742	25.2427	27.4002	25.4585	26.5372	26.2136	27.5081	27.0766	26.6451	29.0183	27.4002	26.8608	25.89	26.1057	27.4002	27.7238	27.2923	27.2923	26.3215	28.3711
	2325	26.614	21.3333	29.641	28	28.9231	27.0769	26.359	27.4872	27.1795	24.8205	26.5641	26.7692	27.2821	26.4615	26.6667	27.0769	26.9744	27.8974	27.0769	25.4359	24.9231	26.359	26.9744	24.7179	27.1795	24.9231	25.5385	25.0256	25.9487	25.9487	26.4615	26.6667	25.9487	26.6667	25.5385	26.7692	27.5897	27.1795	25.7436	26.1538	25.7436	25.641	27.0769	27.3846	25.9487	26.8718	24.9231	27.2821
	1898	26.5022	11.9741	30.0971	23.9482	28.8026	28.8026	28.1553	27.1845	24.2718	24.2718	26.5372	28.479	25.5663	25.89	26.8608	27.1845	27.1845	28.479	19.7411	18.7702	11.9741	26.5372	24.5955	22.3301	28.479	27.1845	27.5081	27.8317	29.1262	28.1553	28.8026	29.4498	27.8317	27.5081	28.479	29.7735	27.8317	30.0971	26.5372	29.4498	28.1553	27.8317	29.4498	26.2136	26.5372	29.4498	24.5955	27.5081
	2075	26.425	23.1568	30.4777	28.0893	27.9335	27.0509	27.0509	27.3624	26.7913	28.8681	24.2991	26.6874	26.0125	26.6874	27.1028	26.7913	26.2721	26.1163	28.1931	27.3105	26.5836	26.4278	27.7259	26.0644	27.2066	23.3645	23.6241	23.2087	23.9356	23.2087	24.6625	25.0779	24.8183	25.1298	24.9221	26.4278	26.7913	26.324	25.7009	24.7664	24.6625	24.5587	26.0125	25.9605	24.7144	24.974	27.3624	25.9086
	2697	26.3514	15.2	29.8667	26.4	28.6667	28.1333	29.7333	28.6667	29.2	20.1333	24.4	28.8	27.4667	26.9333	28.6667	27.2	29.0667	28	19.6	20.8	15.2	26.9333	27.7333	23.7333	29.2	26.1333	25.8667	26.2667	27.0667	25.7333	27.6	26.8	28.4	26.9333	28.8	29.8667	28.9333	29.3333	27.7333	26.2667	27.7333	26.8	29.2	29.3333	28.2667	26.9333	26.8	28.4
	1363	26.0861	22.1658	28.2572	27.1574	28.088	28.1726	27.665	28.2572	27.1574	25.7191	24.5347	24.6193	26.6497	25.9729	26.819	26.5651	27.4958	27.4958	26.1421	24.9577	22.1658	26.819	27.1574	23.6887	27.242	25.4653	25.8037	26.6497	26.2267	24.2809	26.0575	26.7343	25.1269	25.8883	25.2961	25.5499	27.1574	26.6497	25.5499	24.8731	25.8037	24.1117	26.3959	26.1421	25.5499	26.0575	24.8731	27.1574
	2558	26.029	18.9542	33.5512	27.2331	27.8867	27.0153	25.7081	28.3224	29.4118	31.5904	21.3508	23.9651	25.0545	25.7081	26.5795	24.4009	24.8366	25.9259	27.6688	28.1046	25.7081	25.9259	26.5795	29.1939	27.451	20.0436	20.4793	20.4793	20.915	18.9542	23.3115	22.658	22.658	23.5294	24.4009	27.451	24.8366	26.1438	23.5294	23.5294	23.5294	22.2222	24.6187	26.3617	23.9651	24.4009	26.5795	25.9259
	1490	26.0108	19.9664	30.7692	27.8689	27.1122	26.9441	26.4397	26.6919	27.0282	26.9441	19.9664	26.6499	24.8003	26.4397	26.5658	25.599	25.557	26.0614	25.9353	24.2959	23.6654	27.1122	29.256	26.3556	26.1454	21.5637	21.3955	21.7739	22.0261	21.7318	24.2539	23.2871	24.5481	23.8756	25.9773	27.995	27.6166	27.4485	25.4729	24.422	23.4973	24.2539	25.7671	26.2715	24.38	24.422	28.2051	26.9861
	1491	25.9994	20.1734	30.4965	27.896	27.1868	27.2656	26.3199	27.0292	26.7928	28.0536	20.1734	25.3743	25.2167	25.9259	26.0835	25.1379	25.7683	26.2411	27.7384	27.4232	26.1623	26.8716	26.9504	27.0292	26.0835	20.9614	20.6462	21.907	22.0646	21.0402	24.2711	23.5619	24.3499	24.3499	26.0047	27.6596	27.896	26.7928	25.0591	24.2711	23.7983	23.7983	26.0835	24.9803	24.5075	23.8771	26.7928	26.0047
	2676	25.9634	19.9554	30.8807	27.6477	27.8707	26.6444	26.3099	26.5329	27.3133	26.7559	19.9554	25.9755	24.6377	26.8673	26.087	25.864	25.0836	25.864	27.7592	26.6444	25.864	26.4214	28.3166	26.087	27.3133	20.8473	20.9588	21.0702	21.6276	20.8473	23.8573	22.631	23.2999	23.4114	26.6444	27.0903	27.4247	27.5362	24.9721	24.3032	23.4114	22.2965	25.641	24.7492	23.1884	23.8573	27.6477	25.641
	2592	25.9266	18.8737	32.7245	28.7671	27.5495	26.0274	27.0928	28.0061	27.3973	29.0715	20.3957	26.484	24.9619	26.0274	26.1796	25.723	23.5921	24.2009	28.0061	27.8539	25.5708	27.3973	26.9406	27.0928	26.6362	19.3303	18.8737	19.4825	20.3957	19.0259	22.07	22.8311	22.07	22.3744	23.7443	26.6362	25.8752	26.1796	23.7443	22.8311	22.07	21.6134	25.2664	25.8752	23.1355	23.4399	29.5282	25.8752
	2326	25.9211	22.2222	29.5102	28.0765	29.2712	27.5986	26.7622	27.4791	28.0765	27.2401	23.7754	25.5675	27.5986	26.0454	26.6428	27.8375	27.2401	26.7622	26.4038	26.5233	25.448	25.9259	26.8817	26.7622	27.2401	22.9391	22.8196	23.2975	24.3728	23.8949	25.3286	26.4038	25.3286	26.4038	24.6117	25.0896	25.0896	26.6428	24.8507	24.9701	24.9701	24.7312	25.8065	26.0454	25.2091	24.8507	23.2975	25.9259
	2648	25.8453	21.645	30.7359	28.86	27.9942	26.6955	27.2727	26.6955	27.417	26.9841	23.5209	25.8297	25.3968	25.6854	25.974	25.1082	24.3867	25.3968	25.8297	25.1082	25.3968	26.4069	27.7056	26.6955	26.2626	21.645	22.5108	22.9437	22.9437	22.7994	24.2424	24.2424	24.0981	24.3867	24.8196	26.4069	26.2626	26.4069	24.9639	24.6753	24.0981	24.2424	24.8196	26.1183	24.3867	24.0981	25.8297	26.2626
	2066	25.8399	19.337	33.5175	26.7035	27.9926	25.7827	26.7035	27.0718	26.8877	23.9411	21.7311	26.5193	25.5985	24.3094	26.151	25.5985	23.9411	25.2302	23.9411	21.3628	22.6519	26.3352	27.4401	24.3094	26.151	21.9153	22.2836	22.2836	22.4678	22.8361	23.7569	24.1252	24.4936	25.4144	24.1252	25.4144	26.151	27.256	24.4936	23.7569	25.4144	22.8361	25.9669	25.4144	25.2302	24.4936	24.4936	27.256
	1832	25.8119	20.8477	32.8751	25.5441	25.4296	25.4296	24.3986	24.8568	25.315	29.3242	21.5349	25.6586	23.1386	25.4296	26.0023	24.1695	24.2841	23.8259	27.7205	27.4914	27.2623	26.1168	27.2623	27.7205	25.7732	20.8477	21.5349	20.9622	21.4204	21.8786	23.9404	23.9404	24.7423	24.2841	25.6586	27.7205	27.2623	26.4605	24.9714	23.8259	23.1386	23.4822	25.0859	25.0859	23.7113	24.3986	28.4078	25.7732
	2076	25.8087	21.8085	28.9894	27.7482	28.3688	27.2163	26.8617	28.1915	28.8121	25.7979	22.3404	25	24.8227	25.4433	25.8865	25.6206	28.0142	27.3936	25	25.0887	21.8085	25.6206	26.2411	25.4433	28.1028	23.8475	23.7589	23.1383	24.2908	23.0496	25.0887	24.0248	24.8227	25.266	25.6206	26.5957	26.3298	26.4184	25.1773	23.8475	25.0887	24.1135	25.7092	26.4184	25.4433	25.1773	25.7092	26.4184
	2646	25.7821	21.1335	29.2988	28.5303	28.4342	26.8012	26.4169	27.3775	27.7618	27.2815	22.8626	26.1287	27.1854	26.4169	26.2248	25.8405	27.2815	26.7051	23.9193	21.6138	21.1335	26.1287	26.7051	25.7445	26.7051	24.7839	24.1114	24.1114	24.0154	23.2469	25.5524	26.2248	25.4563	25.5524	26.2248	27.3775	27.0893	26.0327	25.9366	25.3602	25.072	24.6878	26.609	24.976	25.1681	24.6878	26.1287	26.0327
	2572	25.7381	17.5182	29.1971	27.7372	28.4672	28.2238	27.4939	28.4672	28.4672	19.4647	23.8443	25.7908	24.0876	27.4939	26.0341	26.5207	26.2774	25.3041	22.871	22.6277	17.5182	25.3041	26.0341	23.1144	28.7105	24.3309	24.8175	25.0608	25.3041	25.0608	25.3041	26.764	27.0073	25.0608	26.2774	25.5474	26.764	26.764	25.3041	26.0341	24.8175	24.8175	26.764	26.764	26.0341	25.5474	25.7908	26.2774
	2677	25.6658	21.823	31.1377	26.9461	27.0792	26.2808	25.682	26.0146	26.2808	26.7465	22.0892	25.9481	23.9521	25.6154	26.3473	24.0852	24.684	24.6174	26.1477	24.4844	24.0852	26.68	28.0772	26.0812	26.8796	22.2222	22.0226	21.823	22.2222	21.8896	23.9521	23.4198	23.6194	22.821	26.3473	27.2122	26.813	26.7465	25.8816	24.5509	23.1537	23.3533	25.7485	25.1497	23.819	24.0852	27.6114	25.2828
	2474	25.5139	17.7743	27.6899	26.635	26.6878	26.5295	25.5274	26.8987	27.4262	22.8903	24.0506	25.7911	25.8439	25.8966	26.2131	25.5274	26.2131	26.7405	23.8924	21.6245	21.73	25.3165	25.211	25	27.0042	25.5274	26.2131	25.9494	25.7911	25.7911	25.7911	26.6878	24.9473	25.9494	25.6329	26.8987	25.5802	26.7405	25.4219	25.1582	25.3692	25.5274	26.0549	25.9494	26.1076	25.7384	25.1055	26.4768
	2486	25.3362	7.72947	29.6618	25.314	27.6329	26.7633	27.2464	27.0531	26.8599	18.2609	24.4444	27.4396	24.1546	27.6329	27.343	26.4734	26.087	25.4106	21.7391	20.4831	19.1304	25.7971	27.1498	22.8019	26.6667	23.8647	24.058	24.2512	24.7343	24.1546	25.6039	26.2802	24.8309	26.57	26.3768	27.1498	25.9903	27.6329	25.6039	26.1836	25.5072	24.7343	26.7633	26.8599	25.8937	25.314	24.9275	26.6667
	1334	25.265	20.7502	28.68	26.4957	26.9231	26.4957	25.4511	25.9734	26.1633	24.0266	21.9848	25.4511	24.6914	25.9259	24.8813	24.9763	24.9288	25.1187	25.0712	22.5546	20.7502	25.7835	26.5907	24.5489	26.6382	22.2697	22.0798	22.4596	22.5546	22.7445	24.7388	23.8367	24.5014	24.6439	25.4986	27.2555	25.5461	26.3058	24.5964	24.3115	24.4065	24.0266	25.4511	25.6885	24.264	24.1216	26.2108	25.8784
	2127	25.2618	20.6642	30.1968	26.0148	25.5228	25.6458	25.5228	25.0923	25.0923	21.4022	21.2792	26.0763	23.2472	25.2768	26.1378	24.5387	25.2153	24.7847	25.2153	24.1082	24.2312	26.5068	27.4908	26.6298	27.0603	22.2017	21.5252	22.0787	21.8327	21.8327	23.0012	23.1857	23.1857	23.6162	25.3998	27.5523	25.7688	26.7528	24.4772	24.3542	24.1082	22.6937	25.3383	25.0308	24.2927	24.2312	25.2153	25.7073
	1438	25.1758	19.3548	30.9677	26.4516	25.5914	24.9462	23.871	27.3118	24.9462	23.871	20.4301	26.2366	23.4409	24.3011	25.1613	23.871	24.9462	25.3763	25.8065	26.0215	21.0753	24.7312	28.172	25.3763	25.5914	22.1505	21.7204	22.5806	22.7957	22.1505	23.6559	23.0108	23.871	24.5161	26.2366	26.2366	25.5914	27.0968	24.9462	24.086	24.5161	23.2258	25.8065	25.8065	24.3011	23.4409	25.5914	26.0215
	1252	25.1018	18.2609	29.8551	27.3913	27.5362	26.3768	26.3768	27.2464	27.5362	27.971	18.2609	24.2029	25.2174	26.3768	24.9275	24.7826	24.7826	25.3623	26.8116	25.5072	25.942	25.6522	25.6522	24.6377	24.7826	21.3043	21.8841	20.5797	22.029	19.7101	21.7391	22.4638	22.6087	24.2029	23.4783	25.0725	25.2174	25.7971	23.1884	22.029	22.6087	21.4493	23.913	25.5072	22.6087	22.8986	27.2464	26.2319
	2067	25.0405	19.5609	31.5369	26.3473	26.3473	25.4491	24.8503	25.3493	25.8483	26.7465	19.5609	24.0519	24.3513	23.7525	24.3513	23.3533	25.0499	25.0499	25.6487	24.6507	24.1517	24.7505	25.3493	26.6467	24.4511	21.3573	21.1577	20.7585	22.0559	20.5589	21.6567	22.6547	21.3573	22.8543	23.0539	25.1497	24.9501	24.3513	23.8523	22.5549	22.4551	22.6547	24.1517	24.9501	22.7545	23.7525	25.0499	24.9501
	2694	24.9901	20.4176	30.5491	27.9969	26.7595	26.2181	25.2127	26.5275	25.8314	27.2235	20.8817	24.3619	23.2792	24.2846	25.522	23.6659	24.9033	23.9753	27.3782	25.2127	25.2127	25.1353	26.9142	26.2181	25.7541	20.8043	21.2684	20.8817	21.2684	20.4176	23.4339	22.5058	23.7432	22.6605	24.2846	25.4447	25.3674	25.1353	23.3565	22.5058	22.7378	22.2738	24.4393	23.9753	23.0472	22.4285	24.6713	24.2846
	2680	24.9729	20.3185	29.3245	25.0412	24.9314	24.9314	24.1625	24.6019	24.547	23.888	21.3619	25.3158	23.1741	24.7117	25.4256	24.1076	24.2724	24.2175	25.2059	23.888	22.7348	25.7551	26.6337	25.8649	26.4141	21.5815	21.8012	21.8561	21.911	21.8012	24.6019	22.7348	23.9429	24.4371	25.4805	26.6886	25.6452	26.2493	24.6019	24.7666	23.5585	22.9544	26.1944	25.4805	24.0527	24.7117	26.5788	24.7666
	1833	24.9343	18.4378	27.7929	26.2489	25.8856	25.5223	25.1589	25.0681	25.0681	24.614	22.7066	24.8865	23.5241	24.7956	25.2498	23.7965	24.9773	24.3415	26.2489	25.7947	25.2498	26.3397	25.8856	25.4314	24.8865	21.98	22.9791	22.7975	22.6158	22.525	24.4323	23.9782	24.5232	24.2507	25.1589	26.9755	25.8856	25.8856	24.5232	24.2507	24.1599	24.5232	24.5232	24.7956	23.7057	24.069	26.0672	25.2498
	1433	24.933	15.8764	29.9569	26.6523	27.9454	26.5086	25.3592	26.3649	25.2155	20.4741	23.3477	24.4253	25.7184	25.5747	26.7241	25.0718	26.3649	25.2874	21.6236	19.8994	15.8764	24.6408	24.4253	23.204	26.0776	23.1322	23.8506	23.8506	23.9224	23.4914	24.569	24.2816	25	24.6408	25.5029	25.8621	25.9339	27.2989	26.0776	24.4971	24.4971	24.4971	25.7902	24.1379	24.7126	25.1437	25.2874	26.9397
	1801	24.8143	15.5216	29.5165	27.0992	29.3893	28.2443	29.0076	28.8804	28.4987	26.4631	15.5216	27.3537	27.0992	29.1349	29.1349	28.626	28.4987	27.6081	28.4987	24.4275	15.5216	25.1908	26.7176	21.5013	28.4987	23.6641	23.028	23.1552	22.6463	19.3384	24.173	25.1908	24.6819	25.6997	25.1908	24.173	24.173	28.2443	23.9186	23.4097	22.3919	22.5191	26.7176	26.5903	23.7913	24.5547	24.0458	27.6081
	2481	24.8088	15.5039	31.2016	28.4884	28.2946	27.5194	27.1318	28.876	27.3256	23.2558	19.9612	23.4496	24.8062	22.8682	23.4496	24.2248	25.969	24.6124	25.1938	23.2558	15.5039	26.938	25.5814	21.5116	24.6124	21.124	22.4806	22.093	22.093	21.8992	23.4496	23.2558	22.6744	22.8682	25.5814	25.969	24.4186	27.1318	21.8992	22.4806	22.6744	22.4806	24.6124	24.2248	22.6744	24.4186	23.062	27.1318
	1492	24.7615	19.281	30.0654	26.1438	25.3268	24.6732	24.0196	24.8366	24.5098	28.4314	19.6078	25	23.366	24.0196	25	24.0196	24.6732	23.5294	25	25.1634	25.1634	24.6732	26.7974	26.1438	25.817	19.6078	19.4444	19.281	20.5882	19.7712	22.8758	23.366	23.366	22.8758	25.1634	27.1242	25.4902	26.634	24.183	22.549	21.732	22.0588	24.0196	24.183	22.2222	22.0588	26.4706	23.6928
	2057	24.7147	19.0598	32.3077	27.0085	26.7521	25.3846	25.7265	26.2393	26.4103	28.2906	19.5726	24.0171	24.6154	24.6154	24.1026	23.6752	23.9316	23.7607	28.2051	27.3504	25.2137	25.2137	26.5812	24.7009	25.1282	19.7436	19.4872	19.7436	20.2564	19.0598	22.0513	21.3675	22.4786	21.9658	22.906	25.7265	25.7265	25.812	22.4786	20.6838	20.7692	19.6581	23.5043	23.9316	21.5385	21.2821	25.7265	24.1026
	2649	24.6173	19.469	30.236	27.7286	27.2861	26.4012	25.0737	25.0737	26.2537	28.7611	19.9115	24.0413	23.4513	24.1888	25.0737	24.1888	23.4513	24.3363	26.5487	26.1062	25.5162	25.3687	26.6962	25.6637	25.2212	20.059	20.649	20.2065	20.5015	19.469	22.2714	21.2389	22.7139	21.2389	23.7463	24.7788	24.9263	25.2212	23.3038	22.2714	21.3864	21.8289	24.3363	23.7463	22.2714	22.2714	26.8437	23.8938
	2113	24.6079	21.8274	28.4264	26.3959	24.8731	24.1963	24.1963	24.1963	24.0271	26.2267	23.5195	23.0118	25.2115	24.3655	24.5347	24.3655	24.5347	24.3655	25.3807	26.2267	23.6887	24.5347	25.2115	23.0118	23.5195	23.0118	22.8426	22.5042	21.8274	22.6734	24.0271	23.6887	24.1963	23.0118	23.5195	25.3807	25.2115	24.3655	25.2115	23.8579	24.0271	23.6887	23.6887	23.0118	23.0118	22.335	24.0271	25.3807
	1353	24.5963	13.6268	27.044	25.4717	25.0524	25.1572	25.1572	25.5765	25.2621	22.327	27.044	25.5765	24.0042	25.4717	24.8428	25.3669	25.1572	24.3187	23.0608	22.0126	20.2306	24.8428	25.1572	24.9476	25.1572	24.109	23.7945	23.7945	24.7379	23.5849	24.6331	23.4801	23.7945	25.0524	25.4717	25.7862	24.0042	24.4235	25.0524	25.2621	25.1572	25.0524	25.3669	24.0042	24.9476	24.4235	26.1006	24.8428
	1923	24.5546	15.27	28.4916	26.5363	27.8399	27.2812	27.0019	27.6536	27.4674	19.0875	25.2328	26.1639	26.1639	25.8845	26.8156	26.257	27.095	25.3259	22.3464	20.7635	15.27	24.7672	23.6499	20.7635	26.0708	25.8845	25.3259	25.419	25.419	25.1397	26.8156	26.1639	25.6983	25.7914	27.095	26.257	24.0223	25.8845	27.4674	27.3743	25.8845	26.4432	27.3743	25.6983	26.1639	26.1639	22.4395	27.095
	2055	24.5209	18.3333	29.6847	25.4054	27.0721	25.991	26.4865	26.5315	26.0811	24.7748	18.5135	25.2703	23.6486	24.7297	24.7297	23.4234	23.4234	24.0541	25.4505	23.8739	23.6036	25.4505	26.9369	25.9459	25.7658	19.4595	19.3243	19.8649	20.0901	19.1441	22.2072	20.9459	21.8018	22.2523	24.1441	26.4414	26.4414	26.3964	22.4324	20.9459	21.5315	20.8108	24.2342	24.4144	22.2523	22.027	25.4505	25.2703
	1999	24.4897	21.0963	29.2359	26.2458	25.0277	24.3079	24.1971	24.474	23.9756	26.7442	21.6501	23.5327	23.8095	24.031	23.9203	23.3666	24.3079	24.9169	25.0831	24.5293	24.2525	25.8583	25.3599	24.9723	24.5847	21.5393	22.0377	22.0377	22.2038	21.0963	23.6988	23.0343	23.1451	22.4806	24.6955	27.021	24.1417	25.3599	24.1417	23.2004	23.3666	22.8128	24.474	23.9756	23.3112	22.979	24.9723	25.1384
	1467	24.4151	12.21	29.5482	22.4664	27.4725	25.2747	24.9084	26.6178	25.3968	16.3614	24.0537	23.3211	23.0769	24.2979	23.5653	24.0537	26.2515	24.7863	18.5592	15.3846	12.21	22.2222	21.4896	17.5824	27.4725	26.9841	27.5946	25.8852	27.1062	24.6642	27.4725	27.1062	26.862	27.2283	26.0073	25.2747	25.0305	26.7399	26.9841	28.3272	25.641	25.5189	27.2283	23.4432	26.6178	26.4957	20.8791	29.0598
	2311	24.374	20.671	28.7879	25.8658	24.8918	24.7835	25	24.7835	23.9177	21.7532	22.5108	24.026	23.4848	23.3766	25.8658	24.2424	22.9437	22.4026	24.026	23.4848	21.645	26.2987	25.4329	24.3506	24.7835	21.4286	21.9697	21.2121	22.619	22.4026	23.3766	22.9437	23.4848	23.7013	25.4329	28.6797	25.8658	25.4329	24.7835	23.3766	23.3766	22.5108	23.8095	24.4589	23.4848	22.7273	27.2727	22.9437
	2308	24.3617	17.3285	29.4826	26.1733	24.9699	25.0903	25.3309	25.7521	26.1733	27.6173	19.9158	24.0674	23.586	24.5487	24.7894	23.7665	23.9471	23.2852	26.6546	25.6919	26.414	24.9699	25.3309	26.414	25.0903	20.3369	20.3369	20.4573	20.6378	19.7353	22.3827	22.9242	22.2623	22.6835	24.6089	25.5716	24.6089	25.5114	23.225	22.9844	22.3225	21.9615	24.2479	24.2479	22.9242	22.6233	26.414	23.1047
	2696	24.3611	19.4564	28.8984	26.3233	25.8941	25.0358	25.1788	26.3233	25.608	25.8941	20.1717	25.0358	22.7468	23.7482	24.8927	23.4621	24.7496	25.4649	24.0343	22.0315	23.176	26.3233	25.7511	25.0358	25.7511	21.1731	20.887	21.4592	21.7454	20.887	22.1745	21.6023	23.176	22.4607	23.6052	26.3233	25.4649	26.4664	24.0343	23.176	22.4607	22.0315	24.6066	24.4635	22.7468	23.7482	27.1817	24.7496
	2052	24.3419	19.4887	29.233	26.821	25.9527	25.6633	26.0492	26.5798	26.5316	26.4351	20.0193	23.8784	23.0101	24.3608	25.1327	23.782	23.0584	22.6725	26.001	25.808	25.3256	25.1327	26.0492	25.8562	25.8562	20.0675	20.5017	20.6946	20.8876	19.4887	22.7689	22.9137	23.2513	22.0453	23.4443	25.6633	24.6503	24.5538	22.6725	22.1418	21.8524	21.563	23.1548	23.2031	21.8524	21.4182	24.9879	24.6503
	2472	24.3192	21.6361	27.4465	25.6881	25.5352	24.8471	24.6942	25.1529	24.6177	25.9174	23.7768	24.0061	24.0061	24.6942	24.0061	23.7768	23.9297	23.6239	24.0061	23.5474	21.6361	23.7768	24.6942	24.7706	24.3884	23.2416	23.0122	23.2416	23.1651	23.1651	23.9297	23.318	23.3945	23.318	23.6239	23.5474	24.4648	23.8532	24.2355	24.3119	23.2416	23.3945	24.0826	24.3119	23.4709	23.0887	25.5352	24.0826
	1493	24.3187	18.3645	29.3832	25.5024	25.1559	24.255	24.8787	25.7796	24.6015	26.1261	18.3645	24.6708	22.2453	24.1857	24.0471	22.869	23.8392	23.7006	25.2945	24.1857	25.2252	25.2945	26.6805	27.7893	25.641	19.0575	18.5031	19.404	19.6119	18.9189	21.6909	20.5821	22.176	22.3146	24.6015	26.4033	25.7103	26.4033	22.7304	21.8988	22.1067	22.0374	23.8392	24.3243	22.5918	23.2155	25.3638	25.2945
	1993	24.2844	20.3488	28.9729	25.9205	25.2422	24.8547	24.5155	24.7093	24.564	23.6434	20.4457	23.7888	23.4981	24.031	24.3702	23.8372	23.8372	23.8857	21.8508	22.2384	20.3488	24.8547	25.7267	23.4496	24.8062	21.0271	21.3178	21.4147	21.8992	20.9302	23.5465	21.9477	23.0136	23.062	25.1453	27.1318	25.3391	25.7752	23.3043	22.9651	23.1589	22.7229	24.6124	23.9826	22.5291	23.3527	25.1938	25.0484
	1711	24.2723	17.094	29.7009	24.359	24.7863	24.7863	23.0769	25.4274	23.7179	21.3675	17.735	25.4274	23.5043	24.1453	26.4957	23.7179	23.2906	23.7179	25	23.2906	24.359	26.4957	26.0684	23.2906	25.641	21.1538	21.1538	20.7265	22.2222	20.5128	23.0769	20.7265	22.4359	22.0085	25.8547	26.9231	26.0684	26.2821	24.5726	23.2906	23.5043	22.0085	23.7179	24.359	22.6496	23.2906	25.641	25.8547
	2126	24.2163	10.5263	29.1748	25.0162	25.4061	24.3015	24.8213	24.7563	24.8213	15.4646	21.1826	25.9909	22.742	24.3665	24.9513	24.2365	24.1715	24.2365	22.1572	19.1683	17.5439	25.4711	27.3554	24.3015	26.1858	21.5724	21.5724	22.0923	22.2872	22.0923	25.3411	23.4568	24.1066	24.5614	27.0955	28.59	26.3158	27.6153	24.7563	23.6517	23.7167	22.4172	24.9513	25.666	23.7167	23.9766	24.5614	25.8609
	2118	24.1397	16.1202	29.7814	29.5082	26.776	25.9563	25.9563	26.2295	27.3224	29.5082	21.0383	24.3169	25.9563	24.5902	24.3169	24.3169	23.7705	24.3169	23.4973	20.765	16.1202	23.7705	24.5902	19.6721	24.8634	23.224	22.1311	21.5847	24.0437	21.0383	22.6776	22.1311	23.224	21.8579	22.9508	25.9563	24.0437	25.1366	21.5847	21.8579	21.3115	19.6721	22.9508	21.5847	21.8579	21.3115	21.5847	24.0437
	2116	24.0884	17.4603	27.7778	24.4709	24.8677	23.545	23.545	23.1481	23.545	26.0582	22.8836	24.2063	23.8095	23.4127	24.8677	23.4127	25.2646	23.9418	23.545	22.3545	17.4603	24.3386	24.4709	22.619	24.4709	23.0159	22.619	22.4868	22.8836	23.2804	23.9418	23.8095	23.8095	23.2804	24.8677	24.4709	24.6032	24.2063	24.4709	24.2063	23.8095	22.8836	23.9418	23.8095	22.619	23.4127	24.0741	24.4709
	2455	24.0802	20.0717	27.2401	24.8029	25.233	23.7276	23.0824	23.5125	24.3011	22.8674	22.9391	24.7312	22.8674	23.2975	24.086	23.4409	24.3728	24.5161	24.3011	21.5054	21.4337	24.0143	25.3047	25.448	24.5878	22.4373	22.6523	23.0108	22.2222	22.3656	22.9391	23.3692	22.8674	23.3692	24.2294	23.7993	23.9427	24.2294	23.2975	23.2258	23.871	23.4409	23.3692	24.9462	23.2975	23.0108	24.8746	24.7312
	1830	24.0657	15.6073	29.096	25	26.4124	25.2825	24.435	25.565	25.7768	17.3023	20.1271	23.6582	22.8814	24.2232	24.5056	24.0113	24.0819	25	20.8333	19.5621	22.5989	24.5763	26.1299	24.2938	25.3531	21.6102	21.2571	21.6102	22.5282	21.1864	22.952	22.4576	22.8814	22.8814	24.7175	25.7768	25.4237	25.3531	24.2232	23.3757	22.7401	23.0226	25.0706	24.5763	24.0113	23.5876	24.5763	25.7768
	2056	24.0164	19.1463	28.4369	26.177	26.1142	24.9843	24.4193	26.2398	26.177	24.8588	19.1463	24.6077	22.7872	24.231	23.8544	22.7872	22.9127	23.4777	24.7332	24.4193	24.2938	24.796	26.177	24.6704	25.2982	20.0251	19.9623	19.774	20.7784	19.7112	21.7828	21.2178	22.285	22.6616	23.7288	26.2398	25.2354	25.2982	22.285	21.7828	21.9083	21.3434	23.9171	23.4777	22.2222	21.7828	25.1099	23.7916
	2456	24.0051	7.17439	28.2561	22.4062	24.8344	25.7174	25.3863	27.4834	24.7241	13.1347	24.6137	25.2759	23.9514	24.9448	26.1589	25.2759	26.3797	24.7241	19.6468	18.3223	14.9007	24.2826	25.2759	20.5298	26.8212	23.7307	24.1722	24.5033	25.1656	23.9514	24.0618	25.3863	25.6071	25.1656	26.6004	26.6004	24.5033	26.0486	25.2759	25.6071	25.1656	24.5033	25.9382	24.5033	25.8278	26.3797	21.4128	26.7108
	2467	23.9502	19.086	28.2258	22.5806	24.4624	23.3871	24.7312	24.4624	25.8065	25.5376	21.7742	23.3871	22.5806	22.8495	23.6559	23.3871	23.3871	24.1935	23.1183	22.8495	20.4301	23.6559	23.3871	23.9247	23.6559	22.8495	22.3118	22.5806	22.5806	22.8495	22.3118	23.1183	22.8495	22.043	24.7312	24.7312	23.6559	25.2688	23.1183	22.5806	22.8495	21.5054	24.7312	23.9247	23.3871	22.8495	23.9247	23.1183
	2557	23.9434	20.0141	29.2459	25.7223	24.5948	24.172	24.4538	25.2995	25.37	26.6385	20.0846	23.8196	22.4101	23.4672	24.1015	22.9035	24.3129	24.5243	24.3834	23.3968	21.9873	24.6653	25.2995	24.8767	24.7357	20.0846	20.0141	20.3665	20.5779	20.9302	22.1283	21.7759	22.4806	22.6216	23.4672	25.0176	25.0881	24.5948	22.692	22.4101	22.9739	21.7054	23.7491	23.1149	22.692	22.4806	24.5948	23.9605
	2679	23.9247	18.3007	29.902	23.366	24.5098	25.1634	23.6928	23.5294	24.0196	20.098	18.7908	27.1242	21.2418	25.9804	24.6732	23.366	24.183	22.8758	20.7516	20.098	22.8758	26.9608	28.4314	25	24.8366	19.7712	20.2614	20.5882	22.0588	20.7516	24.3464	22.549	22.7124	23.5294	25.9804	29.902	25.4902	26.634	22.2222	23.2026	22.2222	21.732	24.183	24.8366	22.7124	22.7124	25	24.6732
	2563	23.9189	16.25	27.9167	25.4167	25.4167	24.5833	23.75	26.6667	24.5833	24.1667	22.9167	22.0833	23.3333	24.1667	23.75	22.9167	25.8333	25	23.75	22.5	16.25	24.5833	24.1667	17.9167	24.5833	23.75	24.5833	22.5	24.1667	22.9167	24.5833	23.75	25.4167	25.4167	22.5	25	25	23.75	23.75	23.75	24.5833	23.3333	25.4167	24.1667	25.4167	25	25.4167	25.4167
	2468	23.9014	10.1918	28.0576	26.0192	26.1391	24.7002	25.1799	25.6595	24.5803	20.5036	24.3405	25.4197	24.3405	26.259	25.1799	25.1799	24.4604	25.8993	20.3837	20.8633	16.4269	25.6595	25.6595	25.5396	26.9784	22.6619	23.2614	23.5012	24.2206	24.3405	26.4988	24.3405	24.94	25.7794	26.259	26.9784	28.0576	26.7386	26.259	25.8993	25.7794	25.4197	27.0983	25.6595	24.3405	25.7794	24.8201	26.4988
	1834	23.8893	18.2648	30.3653	26.2557	26.1416	23.9726	23.7443	23.9726	24.6575	27.2831	18.2648	22.7169	22.9452	22.7169	22.3744	21.8037	24.4292	23.7443	25.1142	25.7991	25.3425	22.7169	25.1142	23.516	24.3151	18.9498	19.1781	19.6347	20.6621	19.7489	21.4612	20.6621	21.1187	21.4612	23.1735	23.4018	24.2009	23.4018	21.2329	20.8904	21.1187	20.5479	22.8311	22.4886	21.6895	22.032	25.2283	23.8584
	1488	23.8503	18.2171	29.6512	26.5504	26.3566	24.2248	24.8062	25.3876	25.3876	27.907	18.2171	23.8372	21.7054	24.8062	25.1938	22.6744	23.062	22.8682	25.969	24.031	23.6434	25.1938	26.1628	25.3876	24.031	18.7984	18.4109	18.9922	19.9612	18.6047	20.5426	21.3178	20.5426	20.3488	23.062	26.7442	25.1938	25.5814	21.7054	20.3488	20.7364	20.155	23.2558	24.8062	21.124	20.7364	25.5814	24.2248
	2324	23.7237	11.358	30.3704	26.1728	29.6296	28.1481	29.6296	30.3704	28.3951	14.5679	26.9136	24.4444	26.4198	26.6667	26.4198	28.3951	26.6667	23.9506	20.9877	18.2716	11.358	17.037	17.5309	13.3333	26.9136	26.1728	27.1605	27.1605	26.4198	25.679	26.6667	27.4074	26.4198	28.3951	24.4444	17.5309	18.5185	25.679	26.4198	26.1728	27.1605	27.1605	27.4074	25.4321	28.1481	28.1481	11.358	27.6543
	2309	23.7206	16.1512	29.5533	25.7732	25.0859	24.3986	24.3986	23.3677	24.3986	27.1478	17.8694	25.7732	23.0241	26.4605	26.8041	24.055	23.7113	21.6495	28.1787	25.0859	25.7732	27.4914	27.4914	27.1478	23.3677	17.1821	16.8385	18.2131	18.9003	16.4948	19.5876	22.3368	20.2749	23.0241	21.9931	26.8041	25.0859	26.8041	20.2749	19.244	19.9313	19.9313	23.3677	24.055	21.3058	20.2749	25.4296	20.9622
	1835	23.7073	16.9001	29.6919	26.704	27.7311	26.4239	26.8908	26.9841	25.4902	29.0383	17.5537	23.3427	23.5294	25.3035	25.5836	23.5294	23.9029	23.8095	26.6106	26.5173	25.4902	24.6499	26.7974	26.5173	26.0504	17.4603	17.3669	17.5537	18.0205	17.7404	21.1018	20.5415	21.4753	19.6078	22.5023	26.7974	25.0233	24.6499	21.4753	20.2614	19.0476	19.3277	22.5957	22.3156	20.7283	19.0476	26.2372	22.5957
	2446	23.7034	18.0837	28.2726	26.4507	25.776	25.5735	25.1012	25.776	25.776	23.6842	19.9055	24.6289	23.5493	23.5493	23.8866	23.4818	24.0891	24.224	23.8866	22.807	19.0958	23.6842	24.9663	22.807	25.1012	20.2429	20.3104	20.7827	20.5803	20.3104	21.3225	21.7274	22.2672	21.4575	23.5493	24.9663	24.0891	25.7085	23.1444	21.9973	21.9298	22.0648	23.8192	23.6167	22.4022	22.807	25.7085	23.4818
	2312	23.683	14.1237	27.2228	22.9418	25.1738	25.5763	24.5884	23.8566	24.0395	18.2949	24.6615	23.4907	22.6857	24.4786	24.2956	24.9909	24.5152	22.7223	19.0999	17.7461	16.3557	23.1614	23.015	21.5514	25.064	24.5518	24.8445	24.5152	24.2225	23.7834	24.625	24.6615	25.064	25.1738	24.3322	24.1859	23.8932	24.9177	24.6981	25.2104	24.9177	24.8079	25.2836	22.9418	24.5884	24.8079	21.3319	25.7958
	1255	23.6039	17.1436	29.3226	25.7276	25.5808	24.5537	24.4559	25.2874	25.4341	26.3145	17.1436	23.3553	21.5456	23.4043	23.6977	22.4749	22.7195	22.695	25.2629	24.7982	24.1624	24.9939	25.8988	25.5075	24.6026	17.6082	17.5104	17.6816	18.3908	17.7305	21.1788	20.4206	21.3989	20.2984	23.1842	25.9721	24.2847	25.3118	22.1081	21.1299	20.6652	19.8092	23.4043	23.8689	21.3989	21.3011	26.608	23.5265
	2125	23.5919	10.3118	28.2974	26.6187	28.2974	26.3789	23.9808	24.94	23.741	18.9448	19.6643	26.1391	22.542	24.94	25.6595	23.5012	24.4604	23.9808	20.6235	17.9856	21.1031	27.5779	27.3381	23.9808	25.8993	20.1439	19.1847	19.9041	19.4245	21.5827	23.9808	21.8225	22.7818	23.2614	25.6595	27.5779	24.7002	27.0983	23.9808	23.5012	21.8225	22.542	25.4197	24.94	22.542	22.3022	24.7002	22.7818
	1889	23.5631	15.6863	29.4118	25.6684	24.7772	24.7772	22.9947	23.8859	23.8859	21.7469	19.2513	24.7772	22.1034	23.8859	25.4902	23.1729	22.9947	22.8164	23.5294	22.9947	22.9947	24.5989	24.9554	25.6684	25.1337	19.4296	20.1426	21.7469	20.1426	20.4991	22.8164	21.2121	22.6381	22.4599	23.7077	26.9162	25.1337	25.3119	22.9947	22.2816	22.4599	21.5686	24.2424	22.4599	22.8164	21.7469	25.4902	23.5294
	2072	23.4819	14.9784	29.0909	23.1169	25.8009	24.5887	24.6753	24.0693	24.1558	18.1818	22.3377	24.329	21.9048	23.0303	22.3377	23.3766	22.3377	22.3377	21.7316	18.6147	18.7879	22.4242	23.3766	22.2511	24.8485	21.7316	22.4242	22.3377	22.3377	21.1255	24.0693	22.9437	23.0303	22.9437	23.6364	24.2424	23.8961	23.5498	23.0303	23.1169	22.9437	22.5108	24.329	21.8182	21.9913	22.5108	24.1558	25.1082
	2074	23.4524	18.3486	29.052	24.4648	25.841	23.7003	24.0061	25.0765	23.2416	23.3945	20.3364	22.3242	20.1835	24.4648	22.63	21.4067	23.0887	23.3945	21.8654	22.4771	20.1835	23.2416	24.0061	23.2416	24.0061	21.7125	21.8654	21.7125	21.4067	20.7951	22.1713	22.3242	22.63	23.3945	22.3242	23.8532	22.9358	23.2416	23.0887	22.9358	21.7125	21.1009	23.8532	22.1713	22.9358	22.7829	23.3945	24.6177
	2589	23.4457	8.60082	28.0658	20.6173	22.5514	23.786	23.8683	24.0741	22.3045	13.4568	22.5514	25.5967	21.2757	24.4444	23.9506	24.3621	24.6502	23.3333	18.7654	17.9424	14.6502	24.4856	23.6214	23.9506	27.037	22.3045	22.6337	22.8807	23.251	22.3045	24.4856	23.2922	24.5267	24.2798	26.0082	25.8848	24.321	25.0617	24.1975	23.8683	24.2798	24.0741	25.8436	22.0576	24.5267	24.6914	24.3621	26.214
	1251	23.4139	16.9014	28.169	26.9953	24.8826	24.6479	25.5869	25.3521	25.3521	27.6995	16.9014	22.77	20.892	25.1174	25.1174	23.2394	22.5352	24.6479	27.6995	25.3521	25.1174	23.7089	25.8216	25.3521	24.1784	17.8404	18.3099	19.7183	19.2488	17.3709	20.892	20.4225	20.892	21.5962	22.0657	23.7089	24.1784	24.8826	21.1268	20.6573	21.1268	20.1878	22.5352	23.7089	20.892	21.1268	26.7606	22.3005
	1714	23.3652	15.4195	31.5193	21.9955	24.263	23.1293	24.0363	24.7166	24.7166	22.9025	19.9546	27.2109	21.3152	23.5828	22.449	23.5828	21.7687	23.356	24.263	24.7166	21.9955	22.449	21.7687	24.4898	24.4898	20.1814	19.9546	20.1814	21.3152	20.8617	21.7687	19.7279	22.449	21.7687	21.9955	24.0363	22.9025	22.2222	23.5828	22.6757	20.6349	21.3152	22.449	22.2222	21.542	21.0884	22.6757	24.263
	1445	23.3282	16.2028	27.7056	25.1701	26.9635	26.8398	26.2832	26.778	27.7056	23.0674	17.7489	20.9647	22.6964	22.449	23.8714	24.1806	27.6438	24.0569	21.7069	20.2226	21.0266	22.82	25.3556	16.2028	26.5306	21.7687	22.6345	20.47	23.1293	18.6766	21.274	23.624	22.2635	24.1806	20.7174	21.7069	24.4898	24.6135	23.624	23.7477	24.6135	21.5832	25.4174	22.2016	23.8095	25.8503	18.5529	24.7372
	1820	23.3072	17.5845	27.9227	24.9275	27.343	25.314	25.0242	24.7343	25.2174	26.7633	17.5845	23.8647	24.5411	24.3478	24.6377	23.5749	25.0242	23.8647	23.4783	22.3188	21.6425	23.3816	25.5072	22.2222	25.314	18.6473	18.8406	18.9372	19.2271	18.9372	19.7101	21.256	21.4493	21.7391	21.3527	24.2512	22.9952	24.7343	21.6425	21.8357	20.6763	20.8696	23.4783	22.8986	21.7391	22.8986	22.8019	22.9952
	1922	23.2824	7.82918	29.5374	20.9964	22.6572	25.86	24.1993	25.3855	25.1483	9.84579	27.1649	26.4531	24.4365	23.8434	23.4875	25.1483	27.2835	25.9786	16.1329	14.7094	8.18505	23.4875	21.5896	16.3701	27.8766	26.9276	27.758	28.5884	27.8766	26.4531	27.0463	28.1139	26.5718	28.1139	26.4531	24.7924	23.962	27.4021	27.758	26.809	26.0973	27.5208	28.3511	23.3689	27.8766	27.6394	19.4543	28.8256
	2049	23.2551	17.4092	29.4554	25.6601	25.9076	24.1749	24.4224	25.9076	25.0825	25.5776	17.4092	23.1848	22.4422	23.1023	23.5974	22.5248	22.9373	23.1848	25.9901	24.505	22.6898	23.0198	23.4323	23.6799	23.4323	18.2343	17.6568	18.6469	18.6469	17.4917	21.1221	19.967	21.2871	20.6271	22.1122	23.9274	24.0099	23.2673	21.5347	20.3795	20.132	20.2145	22.6073	22.5248	20.297	20.0495	23.8449	24.0099
	1890	23.2374	12.1457	27.1255	22.2672	22.5371	22.942	21.8623	22.807	22.2672	13.2254	22.1323	25.5061	22.2672	24.1565	25.5061	23.7517	23.8866	24.5614	19.4332	19.8381	17.8138	24.4265	24.1565	22.1323	24.6964	21.7274	22.1323	21.7274	22.2672	21.1876	23.8866	21.9973	24.4265	25.5061	23.8866	25.776	26.1808	22.807	23.0769	23.4818	24.2915	23.4818	23.7517	24.2915	23.2119	23.2119	26.9906	22.942
	1479	23.1895	19.5513	27.8846	23.7179	22.1154	23.7179	23.7179	22.7564	22.4359	27.8846	20.8333	22.7564	23.7179	22.1154	23.7179	24.6795	23.7179	24.0385	24.359	22.4359	25	23.0769	23.7179	23.3974	23.0769	22.4359	21.4744	21.7949	22.4359	23.3974	23.3974	24.0385	22.4359	24.0385	22.4359	24.0385	25.641	24.0385	23.3974	21.4744	21.4744	21.4744	21.7949	23.3974	22.1154	22.1154	21.4744	25
	1257	23.1873	14.2473	30.3763	25	25.2688	23.6559	24.1935	25.8065	26.6129	30.3763	19.6237	23.1183	21.7742	22.3118	23.6559	20.4301	22.043	23.1183	26.0753	26.8817	25.2688	23.6559	26.3441	24.1935	23.3871	14.2473	15.0538	16.129	16.9355	17.4731	21.5054	19.8925	21.2366	20.4301	22.043	23.9247	23.9247	23.6559	21.5054	21.2366	21.5054	19.8925	23.1183	23.1183	20.4301	20.6989	25	21.2366
	2264	23.1486	19.0678	25.7062	24.435	23.1638	23.5876	22.5989	23.3051	23.0226	24.1525	21.1864	23.7288	21.8927	22.8814	23.4463	22.4576	23.8701	23.1638	21.4689	22.5989	19.0678	24.435	23.4463	25.7062	24.5763	21.7514	22.1751	22.3164	22.4576	22.5989	22.4576	23.3051	23.1638	22.5989	23.8701	23.8701	23.7288	22.3164	23.1638	23.7288	22.8814	23.5876	23.4463	23.7288	22.4576	23.3051	24.8588	23.3051
	2690	23.1215	20.0182	26.8582	24.3502	24.3958	23.803	23.7118	23.7118	23.6662	21.751	20.7022	23.6662	22.207	22.5718	23.3014	22.3894	23.3926	23.119	22.1158	21.4774	21.6598	23.9854	24.3046	23.3014	24.5326	20.155	20.2462	20.4742	20.5654	20.2462	22.435	21.295	21.7054	22.1158	23.9854	25.399	23.9398	24.1678	22.6174	22.207	22.2526	21.7054	23.3926	23.4838	21.8878	22.3438	23.0278	23.8486
	2454	23.0884	13.2394	27.6995	25.6338	24.7887	23.7559	22.8169	24.6948	24.507	21.2207	19.4366	22.8169	21.5962	22.8169	22.9108	22.5352	22.2535	22.6291	20.8451	22.9108	20	23.8498	22.5352	23.3803	24.8826	20.939	20.4695	20.3756	21.8779	20	21.1268	21.0329	21.9718	21.5023	22.1596	21.4085	21.5962	22.0657	22.5352	22.9108	21.784	21.9718	22.4413	23.3803	21.784	23.2864	24.0376	24.1315
	2695	23.0869	16.7315	27.3671	23.7354	25.9403	23.7354	23.8651	24.3839	23.8651	22.4384	18.5473	23.9948	23.0869	24.9027	24.5136	23.0869	23.8651	23.3463	21.7899	20.3632	16.7315	24.2542	24.6433	22.5681	24.9027	20.6226	20.4929	21.2711	21.4008	20.7523	22.9572	21.9196	22.9572	22.6978	23.476	24.2542	24.3839	24.3839	22.8275	22.6978	22.8275	21.5305	22.8275	23.6057	22.4384	21.7899	21.0117	24.3839
	1826	23.08	17.4976	27.7615	25.5132	24.9267	23.3627	23.4604	22.8739	23.4604	27.4682	17.6931	23.4604	21.4076	23.0694	23.6559	22.2874	22.7761	22.7761	26.4907	27.175	23.7537	22.9717	25.6109	25.2199	24.2424	18.1818	17.5953	17.5953	18.8661	18.1818	21.4076	20.1369	21.1144	21.3099	21.9941	25.4154	23.8514	24.1447	21.9941	21.2121	20.8211	21.2121	23.3627	23.7537	21.7009	21.0166	24.7312	22.3851
	1805	23.0446	16.6667	27.4242	23.0303	26.9697	26.2121	25.6061	26.3636	26.6667	22.5758	17.2727	26.8182	23.1818	26.5152	26.3636	24.8485	23.4848	23.6364	25.9091	26.9697	17.1212	26.6667	27.4242	25.4545	26.3636	18.6364	17.8788	18.3333	19.5455	18.9394	22.1212	23.4848	22.4242	23.0303	23.7879	24.3939	24.697	25.6061	22.5758	21.3636	20.9091	20.9091	24.2424	25.303	22.1212	22.4242	24.5455	22.5758
	2307	23.0255	17.2414	28.7356	26.382	25.4516	23.919	23.2074	24.4116	25.3968	27.1483	18.0077	22.1675	22.6601	21.8938	22.8243	22.0033	23.3169	22.3864	26.0536	25.561	24.9589	22.8243	24.2474	24.5211	23.5906	19.1024	18.7192	19.7044	19.5402	19.1024	20.416	20.3612	20.2518	20.5255	22.4959	24.7947	24.4116	23.5359	21.4012	20.6349	20.416	20.3612	22.8243	23.0432	21.1823	20.6897	23.5359	23.7001
	2672	22.9883	17.6987	26.7286	25.6966	26.7286	25.5418	25.2322	25.7482	25.4902	23.065	18.6791	23.4778	23.1166	23.581	24.7162	22.9102	24.4066	23.7874	24.097	21.9814	18.5243	25.3354	24.871	24.1486	24.7162	21.0526	20.6398	20.5882	20.8462	19.3498	22.033	22.2394	22.4458	21.7234	23.6842	25.645	24.355	26.4706	22.3942	21.0526	21.6718	20.743	23.8906	24.097	22.291	21.8266	24.097	24.9742
	2586	22.938	17.3817	27.5578	24.2574	24.5325	24.1474	23.4873	24.2574	23.8174	19.802	17.3817	22.9923	21.8372	23.6524	23.9274	22.3872	22.7723	22.8273	22.2772	21.7822	20.5171	24.4774	24.7525	24.3674	24.3124	18.7569	18.5369	19.4169	19.527	18.8669	21.1221	20.6821	21.1771	20.8471	22.3322	23.8724	24.0374	24.7525	21.5072	20.6821	21.0121	20.352	23.8174	23.9274	21.4521	21.6722	24.0374	23.2123
	1339	22.9324	15	30.3333	23.3333	25	24.3333	24.3333	23.6667	24.6667	22.6667	16	24.3333	22	21.3333	22.6667	22.3333	23	24	23	21.6667	21	24	25.6667	24.3333	21.6667	17.6667	16.3333	17.6667	18	17.6667	21	19.6667	21	21	23.6667	22.6667	25.6667	25.3333	23.6667	20.6667	21	21	22.3333	24	20.6667	21.3333	27.3333	23.6667
	2687	22.9292	17.4757	28.9644	23.1392	24.4337	24.9191	24.2718	24.2718	24.2718	26.2136	19.2557	22.8155	21.6828	21.8447	23.4628	22.1683	23.1392	23.301	23.9482	22.8155	24.11	24.2718	22.8155	22.9773	23.4628	18.4466	18.4466	17.4757	20.3883	17.9612	20.712	20.2265	22.0065	21.1974	21.6828	24.5955	23.9482	24.11	21.8447	22.0065	21.521	20.0647	23.6246	22.3301	22.3301	20.8738	22.8155	22.4919
	2129	22.9124	17.9272	26.8908	25.7703	24.6499	23.2493	23.5294	24.3697	24.6499	24.3697	20.1681	21.8487	22.1289	23.5294	22.9692	21.2885	21.8487	22.1289	25.2101	24.3697	22.9692	22.9692	25.4902	20.4482	24.3697	20.1681	20.1681	21.0084	20.4482	19.888	20.7283	22.1289	21.0084	20.4482	21.8487	22.9692	24.3697	24.0896	22.1289	21.8487	21.0084	21.2885	22.6891	22.9692	22.1289	21.5686	22.409	23.8095
	2574	22.9073	13.4111	27.794	21.6715	25.1701	22.9349	24.0039	24.6842	23.7123	16.1322	20.5053	22.6433	21.9631	22.8377	23.2264	22.3518	22.1574	21.8659	18.8533	19.242	18.7561	23.9067	25.1701	22.0603	23.7123	20.6997	20.311	20.9913	20.5053	21.0884	22.0603	20.7969	22.5462	23.3236	23.0321	23.2264	22.1574	24.587	22.9349	23.1293	22.449	21.2828	24.2954	22.2546	22.3518	23.8095	23.6152	23.518
	2448	22.8935	11.4379	26.7974	22.8758	23.2026	22.549	22.2222	25.4902	22.8758	20.915	20.2614	24.8366	20.915	24.5098	22.549	23.5294	21.2418	23.5294	22.8758	22.2222	21.5686	24.5098	23.5294	22.2222	23.2026	20.5882	19.9346	19.281	20.5882	21.5686	23.5294	21.2418	21.8954	21.2418	23.8562	26.4706	24.5098	22.2222	22.549	22.8758	21.8954	22.549	23.2026	24.183	22.8758	22.549	25.1634	22.8758
	1359	22.8484	12.766	28.3688	22.3404	26.2411	27.305	24.4681	27.6596	25.5319	23.4043	20.2128	20.922	22.3404	22.3404	20.922	23.0496	24.1135	24.4681	18.0851	15.2482	14.1844	21.6312	21.9858	18.4397	28.3688	20.922	21.2766	20.5674	23.4043	22.3404	23.0496	22.3404	23.0496	26.2411	25.1773	23.7589	20.5674	24.1135	24.4681	24.1135	24.4681	23.7589	23.7589	21.2766	24.8227	22.695	18.4397	23.0496
	1250	22.8076	18.0791	26.5537	25.6121	24.2938	23.7288	24.1055	23.7288	23.1638	25.8004	18.0791	22.9755	20.904	22.9755	23.3522	21.0923	22.7872	24.2938	23.7288	23.7288	22.5989	23.9171	24.2938	23.1638	24.4821	18.2674	18.8324	19.3974	20.1507	18.8324	21.0923	19.9623	21.4689	21.2806	23.1638	23.5405	22.5989	24.4821	22.0339	21.4689	20.5273	19.774	22.7872	22.9755	22.4105	20.904	24.6704	22.2222
	2071	22.7462	11.5741	26.8519	21.9907	25.1157	22.338	22.2222	25.6944	24.0741	16.5509	23.7269	24.1898	22.6852	22.9167	21.9907	22.5694	23.4954	21.6435	18.287	16.3194	14.4676	21.0648	22.338	19.5602	25.3472	22.8009	23.4954	24.0741	24.0741	22.9167	24.8843	23.1481	23.4954	23.8426	23.1481	23.7269	22.8009	23.2639	23.9583	24.1898	23.4954	23.6111	25.2315	20.0231	25.1157	24.4213	19.3287	24.537
	2064	22.7441	12.7036	30.1846	24.5385	24.3214	22.4756	22.2584	22.6927	22.6927	18.7839	19.2182	22.6927	20.304	21.1726	22.4756	21.1726	20.9555	21.2812	22.367	20.304	21.3898	23.2356	24.5385	23.127	23.6699	19.6526	19.3268	18.5668	20.1954	19.8697	20.5212	20.0869	20.5212	21.6069	20.5212	23.4528	23.0185	23.7785	21.3898	21.0641	20.4126	19.9783	22.8013	21.1726	21.1726	21.9327	22.1498	24.2128
	1378	22.7423	12.3091	27.673	21.9227	25.2471	24.4385	24.6181	24.8877	23.6298	15.274	20.1258	24.708	23.0009	23.9892	23.9892	24.3486	24.1689	23.9892	18.5085	17.8796	12.3091	24.1689	22.9111	23.3603	26.1456	21.0243	22.0126	20.8446	21.6532	20.575	23.0009	22.1024	23.54	22.5517	24.8877	26.7745	25.1572	24.3486	23.8994	23.4501	23.1806	22.7314	25.1572	24.9775	23.8095	24.3486	21.8329	26.5049
	1528	22.739	16.129	26.828	25.1613	25.6452	26.129	26.1828	26.828	26.129	22.3656	16.1828	23.7634	22.8495	24.5699	25.0538	23.7097	23.4409	23.5484	24.6237	23.3871	16.2903	24.8925	26.2903	25.0538	25.4301	19.0323	19.1398	19.4086	19.3011	16.2903	21.3441	20.3226	21.0215	20.5914	23.7634	25.3763	25.6989	26.2366	21.2903	20.8065	20.0538	19.7312	23.7634	24.6237	21.5591	21.2366	26.3978	26.0753
	1279	22.7045	14.5695	28.9183	24.9448	23.3996	23.6203	22.7373	22.9581	25.1656	26.2693	14.5695	22.2958	20.0883	23.3996	22.7373	21.8543	21.6336	22.0751	23.8411	23.8411	24.0618	23.8411	25.6071	25.6071	23.8411	15.2318	15.2318	15.2318	16.5563	15.6733	20.0883	18.543	20.3091	20.3091	23.8411	24.0618	25.8278	24.7241	21.6336	20.7506	20.5298	19.2053	23.1788	23.1788	20.3091	21.8543	26.4901	23.1788
	2068	22.6992	18.6928	27.451	24.5098	25.1634	22.2876	22.0261	24.183	22.7451	24.8366	19.5425	22.0261	21.6993	22.549	21.6993	21.4379	23.4641	23.5948	22.4183	21.1111	21.1765	21.7647	22.4183	22.7451	23.5948	20.2614	19.9346	20.4575	20	19.085	20.719	21.3072	20.719	21.2418	21.3072	22.0261	22.6144	21.7647	21.4379	21.0458	21.3725	21.0458	21.3725	21.4379	21.9608	21.634	21.7647	24.2484
	1379	22.6984	17.4688	29.59	23.3512	24.4207	23.5294	23.1729	24.2424	24.4207	23.1729	17.6471	22.8164	21.0339	22.9947	22.8164	21.5686	21.2121	21.9251	23.3512	22.6381	23.1729	21.3904	22.8164	22.4599	23.1729	19.2513	18.8948	19.2513	19.6078	19.2513	19.9643	20.4991	20.3209	21.2121	21.9251	23.1729	21.9251	23.8859	20.8556	20.8556	20.6774	19.7861	22.2816	22.6381	21.7469	21.2121	23.5294	22.1034
	2593	22.697	17.6056	25.8216	24.4131	24.8826	24.6479	25.1174	25.1174	23.7089	22.77	17.6056	24.1784	21.3615	24.1784	23.7089	23.2394	24.1784	22.77	22.0657	20.1878	18.5446	23.0047	25.8216	19.2488	25.8216	20.6573	20.892	20.1878	21.1268	19.4836	22.0657	22.77	23.2394	23.4742	24.6479	25.3521	22.0657	25.1174	22.5352	21.1268	21.3615	20.892	25.1174	24.6479	22.77	22.77	22.3005	23.4742
	1385	22.6803	16.2738	28.5073	24.3547	24.4669	23.2323	23.4568	23.569	24.3547	22.6712	16.2738	22.2222	20.0898	21.9978	22.4467	21.8855	22.2222	23.3446	22.7834	21.6611	19.9776	23.569	25.3648	22.7834	25.0281	17.3962	17.7329	17.8451	18.9675	17.7329	22.11	20.9877	21.7733	21.5488	23.7935	25.477	23.6813	24.9158	22.8956	21.2121	21.0999	20.5387	24.3547	24.3547	21.8855	21.7733	24.1302	24.6914
	1542	22.6645	16.9909	32.4254	22.9572	24.1245	22.6978	22.3087	24.2542	24.2542	21.2711	17.5097	23.2166	20.4929	22.3087	22.4384	21.4008	20.882	22.4384	22.5681	21.9196	23.476	21.0117	23.3463	22.9572	23.2166	19.3256	18.2879	18.8067	20.4929	17.5097	19.8444	19.585	19.585	19.585	22.5681	24.9027	22.6978	23.0869	21.2711	20.7523	20.6226	18.9364	23.2166	22.8275	20.7523	21.2711	25.2918	23.0869
	1256	22.6563	16.3671	28.4448	25.8088	25.018	23.7719	23.5562	24.4668	24.4428	27.3424	16.7745	21.6391	21.1838	21.1598	21.687	20.7764	21.8548	22.382	24.7544	24.2272	24.5627	23.2447	24.6106	22.9331	22.6216	16.463	16.3671	16.7985	17.7091	16.7505	19.9377	18.5238	19.7699	19.7699	21.9267	24.347	23.005	23.7239	20.7045	20.2253	19.7699	19.3386	22.4059	22.1903	20.0096	20.4409	24.2032	22.7175
	1289	22.6439	11.2293	27.4232	23.2861	21.7494	23.9953	23.4043	23.8771	23.7589	17.6123	18.7943	21.1584	21.3948	23.0496	24.4681	23.1678	22.104	21.513	22.2222	19.6217	16.9031	25.4137	24.8227	22.9314	22.3404	20.8038	21.2766	21.6312	21.0402	20.922	21.3948	21.9858	21.7494	22.104	23.5225	26.3593	24.8227	24.9409	22.3404	22.104	22.5768	21.8676	23.0496	21.9858	22.5768	22.5768	22.9314	24.2317
	1739	22.6277	17.0559	27.3178	24.6285	23.85	23.213	22.7176	22.7884	23.213	26.6808	18.1175	22.3638	22.3638	22.7176	23.7084	22.3638	21.6561	22.4345	25.7608	25.0531	24.0623	23.0715	24.9115	21.9391	22.4345	17.5513	17.0559	18.0467	17.7636	18.4713	21.5853	20.8776	21.0899	21.3022	21.7976	22.5053	23.2838	23.0007	21.5145	20.736	19.7452	19.7452	22.2222	22.293	20.5945	20.2406	22.8592	22.6469
	1380	22.6153	16.3636	29.4949	25.4545	25.8586	24.2424	23.6364	24.0404	25.4545	23.4343	16.3636	20.8081	21.2121	20.404	21.4141	21.8182	21.0101	23.2323	25.6566	23.8384	22.4242	22.8283	25.4545	25.2525	22.4242	18.3838	18.1818	18.3838	17.7778	18.1818	20	18.3838	19.1919	20	22.2222	25.6566	22.8283	24.2424	19.798	19.596	19.1919	18.9899	21.4141	23.0303	19.3939	21.0101	24.4444	23.0303
	1284	22.6066	15.4519	28.3771	24.1011	24.587	22.8377	22.5462	23.7123	23.9067	26.3362	15.4519	23.518	20.6997	21.5743	22.1574	20.5053	21.8659	21.4772	24.1011	23.8095	23.4208	24.587	25.2672	23.1293	22.9349	16.6181	15.6463	16.4237	17.2983	16.8124	21.2828	18.7561	21.5743	20.4082	22.7405	24.3926	23.7123	24.9757	21.6715	20.6997	20.5053	19.5335	22.7405	23.1293	20.7969	20.9913	24.2954	23.3236
	1870	22.5912	16.0377	28.8784	25.1572	24.9476	24.3187	24.3711	24.6331	24.3711	25.4717	16.1426	23.3229	21.2264	23.3753	23.8994	22.1698	23.0608	22.6415	25.3669	23.6897	23.9518	22.2222	25.4193	22.4843	23.7945	16.9287	16.6143	17.2432	18.0294	16.3522	20.1258	20.3878	20.1258	21.2264	22.065	22.7463	23.0608	24.109	21.3312	19.9686	20.3878	20.021	22.8512	22.9036	21.3836	20.5451	22.2746	22.6415
	1927	22.5887	12.3543	27.972	23.5431	25.4079	22.6107	24.2424	24.2424	23.7762	14.6853	19.5804	23.7762	19.3473	22.8438	22.3776	21.6783	21.2121	21.4452	20.2797	17.2494	19.5804	24.9417	26.1072	24.0093	24.4755	18.4149	19.1142	17.7156	20.0466	19.3473	21.2121	20.2797	21.2121	23.0769	22.6107	25.1748	22.1445	24.0093	22.8438	21.6783	21.6783	21.9114	23.7762	22.8438	23.5431	22.6107	23.0769	26.1072
	2650	22.5703	18.8131	26.7677	23.6111	23.3586	21.9697	22.601	23.4848	24.2424	23.1061	20.0758	23.3586	19.8232	22.096	21.5909	20.7071	20.8333	21.8434	23.4848	20.7071	20.8333	22.3485	22.8535	23.1061	23.7374	18.8131	19.3182	19.0657	19.5707	18.9394	21.0859	20.5808	20.3283	21.0859	22.9798	24.6212	23.7374	24.3687	22.4747	22.4747	22.2222	20.7071	21.9697	21.7172	21.4646	21.7172	23.7374	22.9798
	1285	22.5499	15.3153	29.7297	25.9009	24.5495	22.0721	22.0721	25	25.6757	25.6757	17.1171	21.8468	21.1712	21.8468	23.1982	21.8468	20.4955	22.2973	22.0721	21.8468	24.7748	23.8739	24.3243	24.0991	22.5225	16.4414	17.1171	17.5676	18.9189	19.1441	20.9459	19.1441	19.3694	21.8468	22.5225	26.1261	22.0721	24.3243	20.9459	20.045	20.2703	20.7207	21.8468	23.1982	21.3964	20.7207	25	22.5225
	2493	22.5434	18.8272	26.2346	24.3827	24.8971	23.251	23.1481	23.9712	23.8683	24.0741	19.5473	22.3251	21.1934	22.8395	23.1481	22.428	21.8107	21.8107	23.8683	23.3539	23.4568	22.428	23.7654	22.6337	23.7654	19.9588	20.1646	19.2387	20.4733	19.4444	21.0905	20.9877	22.1193	21.8107	21.0905	21.5021	23.8683	22.3251	22.0165	21.8107	21.3992	20.5761	22.428	23.1481	21.7078	21.7078	22.7366	22.5309
	1717	22.511	15.6463	29.0816	23.4694	22.9592	21.9388	21.9388	22.619	23.4694	20.2381	18.7075	23.9796	20.068	22.7891	22.449	20.4082	21.0884	21.7687	22.7891	21.0884	21.0884	25.3401	26.5306	25.1701	24.4898	20.2381	19.3878	19.0476	20.2381	19.0476	19.3878	20.9184	19.898	20.4082	21.4286	24.8299	22.449	23.9796	21.7687	21.2585	21.4286	20.7483	22.449	23.8095	22.449	21.2585	26.1905	22.7891
	1268	22.4896	16.545	29.1971	26.5207	25.3041	24.0876	23.3577	24.5742	23.601	28.4672	17.0316	20.6813	20.6813	23.3577	23.1144	20.6813	21.1679	21.4112	25.3041	26.2774	23.3577	22.1411	24.3309	23.3577	23.1144	18.0049	17.5182	18.9781	18.2482	18.2482	19.9513	20.1946	19.4647	19.9513	22.871	25.7908	21.8978	22.6277	20.6813	20.6813	19.9513	19.4647	22.1411	23.3577	20.438	19.708	25.5474	22.1411
	2069	22.4605	18.5477	26.7279	23.4908	23.4033	21.8285	21.7848	22.6159	23.3596	23.797	19.1164	22.6159	20.6037	21.9598	21.5661	21.4786	22.4409	22.1785	22.1347	21.5223	22.4409	23.1409	23.7095	22.2222	23.4908	19.3351	19.5976	19.0726	20.035	19.1164	20.9099	20.21	20.9536	20.9099	21.3036	22.7909	22.9659	23.1409	21.5223	20.7787	20.6474	20.3412	22.0035	23.1409	20.6912	20.6912	24.147	22.9221
	1383	22.4368	16.4739	27.62	23.7995	23.414	22.9232	22.4676	23.1686	24.1851	25.2716	16.4739	22.1171	20.715	22.082	22.3975	21.2057	21.5913	21.9418	24.3603	23.2036	22.4325	22.8882	23.9047	23.9748	23.2036	17.7708	17.5254	17.8058	18.5419	17.8759	20.6449	19.7336	20.3645	20.6449	22.6779	24.0449	23.1686	23.6593	20.715	20.0841	19.6986	19.5934	22.3624	22.2923	20.7501	20.68	24.7459	22.9933
	1674	22.4251	16.3288	26.9144	23.9865	23.0856	23.0856	23.0856	24.3243	22.8604	24.4369	16.3288	22.5225	21.509	22.973	23.536	21.9595	23.4234	23.536	23.8739	22.6351	19.3694	23.6486	24.6622	21.509	24.5495	18.018	18.3559	19.3694	20.1577	19.2568	21.9595	20.6081	20.9459	21.7342	24.7748	25.4505	23.8739	25.2252	21.6216	20.4955	20.9459	20.3829	23.4234	23.3108	21.509	21.2838	22.0721	23.536
	1338	22.4187	9.38124	27.5449	23.1537	25.2495	24.9501	24.6507	24.7505	23.3533	17.1657	18.4631	24.6507	22.9541	23.2535	24.1517	24.0519	24.4511	22.9541	18.3633	17.2655	13.0739	24.4511	24.9501	19.7605	25.8483	20.3593	20.0599	20.3593	21.3573	19.3613	23.2535	22.2555	23.2535	23.8523	24.3513	25.0499	24.3513	26.8463	23.0539	22.4551	21.6567	22.1557	25.0499	24.2515	23.9521	22.9541	18.7625	24.8503
	1423	22.3905	19.139	26.3525	23.4439	23.2112	23.3857	24.0838	23.6184	23.7347	25.5381	19.2554	20.9424	21.9314	22.5131	22.3967	22.0477	22.6876	23.0948	24.491	23.7347	24.3165	22.164	22.5131	23.2112	22.3967	20.4188	20.0698	20.4188	20.1862	19.139	21.0006	20.8261	20.7679	20.7679	20.128	22.5713	23.0948	22.3967	21.4078	20.8261	20.4188	20.0698	21.466	21.5823	20.8261	20.5352	22.5713	22.9785
	2671	22.3711	15.189	25.1546	23.0928	24.6048	23.5052	24.055	25.1546	24.7423	17.3196	20.0687	23.5052	21.5808	24.055	23.0241	23.0928	23.9175	23.6426	19.6564	19.1065	17.5258	23.299	23.8488	20.4811	25.0172	20.8935	21.0309	21.3058	22.3368	21.6495	23.0241	22.6804	23.5739	22.7491	22.1993	23.7801	23.9175	24.4674	21.8557	22.1993	22.4055	21.9931	24.3986	23.2302	22.1993	23.7801	19.6564	23.7113
	2466	22.3688	13.6789	25.8459	21.3103	24.478	25.27	22.8222	25.342	22.0302	17.7106	23.9741	22.3902	23.1821	22.7502	21.2383	23.9741	24.1181	22.3182	16.1267	16.2707	13.6789	19.7984	20.6623	17.0626	24.478	24.1181	24.694	24.3341	24.982	23.3261	24.478	24.982	23.8301	24.838	24.694	23.5421	21.3823	22.9662	23.6861	24.91	23.9021	23.9021	24.766	21.3823	23.8301	24.694	20.0144	24.982
	1683	22.3392	16.2351	27.8668	24.7431	24.291	24.0033	23.6334	23.9622	24.4554	27.0037	16.9749	22.8935	21.9071	23.9211	24.2499	22.8935	21.7427	21.7427	25.7707	26.4694	24.4554	24.0033	24.8664	24.1266	22.9346	17.3859	17.2626	17.6326	17.6326	16.4406	21.4139	19.7698	21.2495	20.0575	21.9071	24.5376	23.1813	23.2635	21.866	20.5919	19.6054	19.8931	22.4414	22.9346	20.3453	19.852	24.9075	21.6194
	1436	22.2869	10.8084	27.3388	22.4342	21.7984	22.7975	21.98	22.9791	22.8883	15.9855	20.0727	23.8874	21.7984	22.525	22.1617	22.525	22.9791	22.1617	20.2543	19.8002	16.3488	23.5241	23.7965	23.0699	23.9782	21.0718	20.9809	20.6176	21.1626	20.7084	22.3433	22.2525	22.7975	22.525	23.6149	23.9782	23.5241	24.4323	23.1608	22.0708	22.7066	21.7075	23.0699	22.1617	22.7975	22.7066	23.5241	24.3415
	2582	22.2554	13.1034	29.1954	25.2874	26.8966	22.9885	24.1379	23.6782	24.5977	24.3678	14.4828	22.9885	20	21.3793	22.069	21.6092	20.6897	19.7701	20.6897	20.9195	24.3678	23.4483	25.2874	25.2874	23.4483	14.4828	13.5632	15.6322	17.2414	14.4828	20.4598	17.4713	19.5402	19.7701	23.4483	26.4368	23.6782	24.5977	20.9195	18.8506	19.0805	18.3908	23.908	24.8276	20.2299	20.4598	26.4368	21.1494
	2581	22.2478	15.6203	27.3543	23.6921	23.5426	21.5247	21.8984	22.0478	21.9731	25.6353	15.6203	22.7205	19.5815	22.571	23.0194	20.5531	21.0015	21.8984	23.9163	21.8984	22.272	23.6173	25.4858	25.3363	24.2152	16.2182	16.5919	16.5919	17.2646	16.8161	19.2078	18.5351	19.2078	20.0299	23.1689	26.1584	22.9447	24.2152	20.7025	19.5815	18.3857	18.9088	22.0478	22.7952	19.8804	20.1794	26.4574	22.0478
	1333	22.2382	13.0208	26.25	20.9375	21.7708	21.4583	22.0833	21.875	22.8125	16.875	20	23.4375	21.25	23.4375	22.1875	21.4583	21.4583	22.8125	19.0625	17.5	18.6458	23.2292	24.5833	24.4792	23.75	19.8958	20.3125	20.1042	21.4583	20.4167	22.0833	20.5208	21.9792	22.5	22.8125	24.8958	23.4375	23.8542	23.2292	21.875	21.875	20.9375	22.6042	21.875	21.25	22.6042	24.0625	23.9583
	2128	22.2154	18.6364	27.4242	22.7273	21.8182	21.5152	22.2727	21.6667	21.0606	22.4242	19.697	21.2121	21.0606	20.6061	21.8182	21.0606	21.2121	22.1212	22.5758	22.5758	25.303	21.8182	23.3333	23.1818	23.0303	19.697	19.3939	19.0909	19.697	19.3939	20.6061	19.5455	20.9091	21.2121	22.4242	23.0303	23.3333	21.8182	20.7576	21.8182	20.303	20.303	21.5152	21.9697	21.2121	20.7576	24.0909	22.1212
	1828	22.1784	16.0724	27.7306	23.4295	23.0334	22.5241	22.4675	22.807	22.5806	24.4482	16.2988	22.4109	20.4867	22.4109	23.7125	21.0526	20.4301	21.2224	23.8257	23.5427	24.1087	22.9202	25.0141	23.6559	23.2032	16.129	16.0724	16.6384	17.8834	16.9779	19.751	18.6757	20.1471	19.8076	22.4109	25.1839	23.7691	23.5993	21.7317	20.0905	19.4114	19.6944	22.1279	21.8449	20.0905	20.8263	24.1653	22.4109
	2447	22.1389	17.5074	25.816	24.6291	24.2334	23.9367	22.453	23.541	22.9476	22.6508	19.2878	22.453	20.7715	23.2443	23.1454	21.9585	22.8487	21.8595	22.0574	21.9585	19.2878	22.6508	22.5519	22.5519	23.3432	19.2878	18.8922	19.2878	20.3759	19.4857	20.6726	20.5737	20.4748	21.365	20.8704	22.0574	21.5628	22.0574	22.6508	21.8595	21.365	21.0682	22.5519	21.6617	21.9585	20.9693	23.1454	23.3432
	1632	22.1346	16.3776	26.1079	25.3372	26.0116	24.2775	23.6031	25.3372	25.5299	26.0116	18.5934	22.5434	21.9653	23.4104	23.2177	22.3507	23.1214	23.5067	23.8921	21.6763	21.4836	21.58	22.9287	18.8825	24.1811	19.9422	20.4239	20.6166	20.8092	20.2312	21.1946	20.6166	21.58	21.58	20.9056	21.1946	22.158	22.9287	21.6763	20.9056	21.0019	21.0019	22.9287	22.6397	21.6763	21.6763	19.1715	24.9518
	1646	22.118	13.4354	30.7823	22.449	22.7891	22.1088	20.068	21.2585	22.449	27.8912	14.2857	22.449	20.9184	22.619	22.1088	20.9184	20.7483	21.0884	22.9592	23.2993	25.3401	23.4694	26.7007	20.4082	24.4898	14.966	14.966	15.4762	16.6667	14.966	19.3878	18.1973	19.2177	19.2177	21.2585	23.9796	22.9592	23.2993	20.2381	18.1973	17.6871	18.1973	21.5986	21.9388	19.3878	18.8776	21.4286	23.1293
	1992	22.1174	11.007	28.8837	23.4192	23.8095	22.0141	22.7166	24.1998	23.4192	17.9547	18.5792	22.9508	20.6089	22.1702	22.4824	21.3115	20.2186	21.7018	21.3115	19.1257	16.7057	23.8095	24.0437	23.8876	22.9508	19.1257	19.2818	19.3599	19.8283	19.8283	20.5308	20.1405	21.3115	20.5308	23.185	25.2927	23.1069	23.9657	21.6237	21.3895	20.9212	20.3747	22.0141	22.4044	21.1553	21.6237	24.8244	22.9508
	1468	22.1096	17.1788	26.5438	22.5051	23.3246	22.9148	21.8028	23.1197	22.8563	21.0126	20.5443	21.832	21.1296	21.832	21.9783	21.6564	22.3003	21.3052	20.5151	19.2859	19.1103	21.2174	22.0954	20.5443	23.2953	19.959	20.3687	19.3445	21.5394	19.0225	21.0126	20.4565	21.1004	21.9491	21.832	22.9148	22.0076	23.1782	21.5394	21.2174	21.3638	20.6614	22.9441	21.6857	21.832	21.9198	21.3638	23.3831
	1280	22.1058	15.7689	26.4637	22.6386	24.9805	24.2779	23.3411	22.5605	21.936	18.9696	17.7986	22.0921	22.5605	22.6386	22.9508	21.1553	21.8579	21.3115	18.1889	18.7354	15.7689	22.0141	23.5753	21.3115	23.7315	19.2037	18.8915	18.5792	19.6721	18.8134	21.6237	21.3895	21.2334	21.5457	23.185	23.1069	22.5605	24.1218	21.7799	21.3895	20.8431	20.687	23.0289	22.5605	21.8579	21.4676	22.6386	23.185
	2492	22.0795	19.1257	25.6831	21.8579	21.8579	22.9508	22.4044	22.9508	24.8634	25.4098	19.1257	22.4044	23.224	22.1311	22.4044	21.8579	20.765	22.9508	21.8579	22.9508	23.4973	22.4044	21.8579	22.6776	23.224	20.2186	21.0383	21.3115	20.765	20.2186	21.0383	20.2186	20.765	19.3989	21.5847	21.3115	22.1311	22.4044	20.2186	20.765	20.2186	19.1257	22.1311	24.0437	21.0383	19.6721	21.8579	22.9508
	1815	22.0775	13.7681	30.8374	25.1208	24.2351	22.5443	21.9002	22.7858	22.4638	26.0064	13.7681	22.5443	20.2899	21.3366	21.3366	19.6457	20.1288	19.9678	23.8325	22.0612	23.0274	21.9807	25.4428	25.1208	22.7858	14.7343	14.8148	15.4589	16.4251	14.9758	18.9211	17.7939	18.277	18.3575	21.4171	24.3156	22.6248	23.2689	19.8873	19.5652	18.438	18.438	22.0612	22.2222	18.599	18.5185	25.8454	21.5781
	1381	22.0506	15.3101	27.9845	25.4264	24.3411	22.7132	22.2868	23.5659	24.5736	25.6589	15.3101	21.938	20.7752	21.9767	21.3178	20.6202	21.6667	21.8217	23.1783	22.1318	21.6667	22.9845	23.6434	23.6822	23.1783	17.7132	17.3256	17.3256	18.1395	17.0155	19.3798	18.876	19.1473	19.186	22.0155	23.7597	22.4031	23.6434	20.0775	19.031	18.9535	18.4884	21.3178	22.2481	19.5349	19.3798	24.6124	22.2093
	2626	21.9857	16.792	26.5664	24.3108	22.807	21.9298	22.807	23.0576	23.6842	26.3158	16.792	22.4311	21.0526	21.4286	22.5564	20.4261	21.8045	20.9273	24.1855	24.1855	22.5564	23.183	23.0576	24.9373	22.9323	17.5439	18.0451	17.9198	18.797	17.2932	19.9248	19.6742	21.6792	19.4236	22.3058	24.9373	23.8095	22.807	20.9273	20.4261	19.7995	19.4236	21.3033	21.9298	19.9248	20.4261	25.6892	22.3058
	1546	21.981	6.39033	27.1157	21.2435	23.1434	22.7979	21.7617	22.9706	22.4525	15.8895	18.9983	20.8981	21.2435	21.0708	22.9706	20.8981	21.0708	22.7979	21.0708	20.0345	20.2073	21.7617	23.3161	19.3437	22.9706	18.6528	18.3074	18.4801	19.8618	17.7893	21.2435	20.2073	20.5527	21.5889	21.2435	23.4888	23.8342	22.7979	22.1071	21.4162	22.7979	21.2435	23.3161	21.2435	21.0708	23.3161	21.9344	22.9706
	1713	21.9798	17.1352	28.6479	22.8916	23.0254	21.1513	22.49	22.6238	22.7577	20.2142	17.1352	22.6238	19.411	22.0884	21.6867	21.0174	20.4819	21.5529	20.4819	22.6238	21.2851	22.2222	24.2303	23.2932	23.5609	18.2062	17.6707	18.0723	19.1432	18.4739	20.0803	19.6787	20.6158	20.7497	22.3561	22.8916	23.0254	22.49	20.2142	20.2142	19.411	19.2771	21.419	21.0174	20.3481	19.2771	23.2932	21.6867
	1288	21.9649	17.1761	26.2737	23.7991	22.7074	22.3435	21.9068	21.9796	22.4891	23.2897	17.1761	22.0524	21.179	22.0524	21.5429	21.2518	21.5429	22.198	24.0175	22.2707	23.7991	22.1252	24.0902	21.1063	22.0524	18.2678	18.4134	18.1951	18.7045	17.9767	19.4323	19.6507	19.6507	20.0146	21.7613	23.3624	22.853	23.6536	20.5968	20.3785	19.7234	18.9956	21.7613	22.3435	20.4512	20.7424	23.9447	21.1063
	1929	21.9614	16.1793	25.8869	23.1969	23.5088	22.4951	22.846	22.924	23.0409	19.8051	19.6881	22.0663	21.2086	21.6374	22.3392	21.1696	22.1053	22.6121	19.922	19.2203	17.4269	22.0273	22.5341	21.8713	22.5731	19.7271	19.7271	19.922	20	19.4542	20.8967	20.9357	21.4425	21.2086	22.2222	23.7037	21.6764	24.0936	21.6374	21.1696	21.0526	20.6628	22.0663	22.5341	21.5984	21.8713	22.768	24.0546
	2691	21.9516	16.5205	28.3626	22.6608	21.7836	22.2222	21.345	22.3684	23.3918	23.9766	16.9591	23.9766	19.0058	21.7836	21.9298	20.614	21.0526	21.6374	24.269	22.6608	23.538	23.2456	23.0994	23.9766	23.2456	16.9591	16.9591	17.5439	17.5439	16.6667	20.3216	19.4444	20.1754	20.0292	21.7836	23.0994	22.3684	23.538	21.7836	21.345	20.3216	19.7368	21.1988	22.5146	20.4678	20.9064	20.7602	22.2222
	1281	21.9427	7.97872	30.3191	23.9362	22.3404	21.2766	21.4539	22.3404	22.1631	14.1844	15.2482	24.8227	18.4397	21.6312	21.8085	21.0993	19.6809	21.8085	21.9858	19.1489	20.922	26.0638	25	23.9362	23.5816	15.4255	14.8936	15.4255	16.6667	16.6667	19.6809	17.7305	21.4539	18.2624	24.2908	25.7092	25.7092	24.2908	22.1631	20.5674	20.5674	19.5035	22.5177	25	19.5035	20.7447	25.3546	21.9858
	1736	21.9305	7.0068	27.6871	23.6735	24.4898	24.8299	24.7619	24.0816	24.3537	19.6599	17.3469	21.7687	22.0408	23.8776	24.898	23.4694	19.6599	20.4762	25.5102	24.2857	23.8776	22.6531	24.2177	22.7891	22.9252	18.3673	18.4354	18.2993	18.4354	15.7823	19.3878	19.932	19.2517	19.5918	19.7279	22.1088	22.9932	22.517	20.2721	18.7075	18.7075	18.3673	21.5646	21.3605	19.5238	18.8435	21.7687	24.3537
	2437	21.9287	14.9351	27.0563	24.2424	23.1602	22.2944	22.0779	23.8095	22.7273	24.8918	14.9351	21.4286	20.3463	22.5108	22.2944	20.7792	20.9957	21.645	24.2424	24.2424	24.8918	21.8615	22.7273	23.1602	22.2944	15.5844	15.5844	16.8831	18.1818	16.8831	20.3463	19.2641	20.3463	20.7792	23.3766	24.4589	23.3766	22.0779	22.7273	22.2944	21.2121	20.9957	21.8615	21.645	20.9957	20.3463	23.8095	21.4286
	2656	21.8919	18	25.6667	23.6667	24.4	23.6667	23.4	23.1333	23.0667	22.5333	21.2667	21.7333	21.7333	21.6667	22.5333	22.0667	21.5333	22.1333	21.6667	18.8667	18.4667	22.4667	22.6667	21.7333	23.1333	19.6	19.6	19.2667	20.5333	20.4	21	20.8	21.4667	21.4	20.8667	23.0667	22.2667	23.6	21.2667	21.4667	21.2	20.4	22	21.8	21.2667	21.6	22.5333	21.4
	2585	21.8661	13.8243	26.4858	24.5478	23.7726	21.8346	21.9638	22.3514	22.6098	19.7674	18.4755	20.2842	21.5762	22.2222	21.1886	21.1886	21.7054	21.3178	21.9638	19.509	19.8966	23.1266	22.8682	24.5478	22.3514	18.7339	18.6047	18.4755	19.6382	18.9922	20.155	19.6382	21.447	20.801	22.6098	24.677	22.8682	23.2558	20.4134	20.0258	20.6718	20.5426	22.3514	23.7726	20.9302	20.5426	22.739	22.4806
	2537	21.8646	14.4737	29.386	23.6842	25.4386	23.2456	21.9298	23.2456	22.807	24.1228	17.1053	23.6842	22.807	24.1228	21.4912	22.3684	22.3684	22.807	21.0526	22.3684	20.614	20.1754	25.8772	14.9123	23.2456	18.4211	18.4211	17.9825	19.2982	16.6667	18.8596	17.9825	19.7368	20.614	21.4912	18.4211	21.4912	27.193	20.614	17.5439	18.8596	18.4211	22.3684	24.5614	19.2982	21.0526	16.2281	20.614
	1343	21.8534	13.4503	25.731	21.4425	21.9298	20.2729	20.4678	22.5146	22.1248	17.2515	20.078	23.1969	20.3704	21.1501	21.0526	20.9552	21.0526	21.8324	18.9084	18.7135	18.8109	23.8791	22.7096	23.3918	22.0273	17.5439	19.4932	19.0058	19.4932	19.2982	21.7349	20.5653	20.8577	20.7602	23.0994	24.6589	23.1969	22.4172	22.807	21.8324	21.4425	21.4425	22.9045	23.0019	21.6374	22.807	25.4386	22.9045
	2487	21.8221	11.368	27.3603	22.5434	21.7726	22.9287	22.158	22.736	23.1214	17.7264	19.2678	23.1214	19.6532	21.9653	23.6994	21.0019	21.3873	22.5434	18.8825	20.2312	19.8459	23.8921	24.2775	21.7726	24.0848	18.3044	17.5337	18.4971	17.1484	18.1118	20.4239	19.8459	19.8459	22.158	23.1214	24.0848	23.8921	25.2408	22.736	21.58	20.6166	20.6166	23.8921	27.1676	22.3507	22.158	23.5067	19.0751
	1938	21.8178	13.0108	27.0968	23.3333	23.4409	22.7957	21.828	21.828	20.6452	17.6344	21.5054	22.3656	20.1075	22.3656	22.4731	22.1505	22.043	22.4731	19.4624	17.2043	14.8387	22.1505	21.3978	22.4731	23.2258	21.2903	20.4301	21.2903	20.4301	20.6452	21.9355	21.6129	22.6882	21.1828	22.2581	22.5806	23.0108	24.1935	21.7204	22.5806	22.3656	22.1505	22.9032	23.2258	22.043	22.9032	21.5054	22.9032
	2580	21.8005	15.4412	29.1667	25	24.2647	22.7941	24.2647	22.0588	23.5294	18.3824	15.4412	22.549	19.1176	21.5686	23.2843	21.8137	20.8333	20.3431	21.8137	20.098	18.8725	23.5294	23.5294	23.0392	22.7941	16.6667	16.1765	17.402	15.9314	17.1569	19.3627	17.6471	18.6275	19.3627	22.0588	25.2451	22.3039	23.7745	21.5686	19.8529	19.1176	19.8529	22.0588	19.6078	19.3627	20.3431	25	21.8137
	1643	21.7893	16.4894	28.9007	19.1489	19.1489	20.3901	19.6809	20.5674	20.5674	23.7589	16.844	21.6312	19.3262	21.0993	22.5177	20.0355	20.2128	20.0355	21.0993	20.0355	23.7589	23.227	24.8227	22.8723	20.7447	16.4894	17.3759	17.1986	17.7305	16.6667	19.8582	18.4397	19.6809	19.6809	23.0496	24.2908	24.6454	23.7589	20.5674	18.617	20.3901	19.1489	23.0496	21.2766	20.5674	21.0993	24.8227	20.0355
	2678	21.7535	13.2132	27.9279	26.4264	22.3724	22.2222	22.3724	22.8228	22.6727	22.2222	19.8198	22.2222	20.8709	20.2703	23.1231	20.4204	21.021	20.1201	21.6216	21.021	18.018	23.8739	23.2733	22.8228	21.3213	19.2192	19.6697	19.0691	18.7688	19.2192	20.8709	19.5195	20.5706	18.9189	23.1231	23.7237	23.5736	23.5736	21.9219	21.3213	19.8198	19.0691	22.3724	22.5225	21.1712	20.2703	24.024	22.0721
	1446	21.7477	15.6667	29.3333	23.3333	22.6667	23.6667	24.6667	24	24	15.6667	18	19.6667	21.3333	19	20.3333	21.6667	23.3333	23.3333	20.3333	21	17.3333	21.6667	25	19.6667	25	18	16.3333	17.6667	18.6667	18	20	18.6667	18.6667	21	19.6667	19.3333	23	25	19.6667	19.3333	18.6667	18	22.3333	22.6667	20.3333	22.3333	20.3333	21.3333
	2683	21.7333	15.8537	27.1003	24.2547	24.7967	24.2547	22.6287	24.1192	24.6612	27.1003	17.4797	22.4932	20.8672	21.9512	23.1707	20.3252	22.0867	22.6287	24.5257	22.4932	20.4607	23.3062	24.1192	15.8537	23.5772	17.4797	18.1572	18.5637	17.6152	18.1572	20.1897	18.0217	18.9702	20.1897	21.4092	22.7642	22.8997	23.4417	20.7317	20.4607	20.1897	20.4607	21.1382	23.0352	21.6802	20.4607	16.2602	21.2737
	1543	21.7061	15.2778	31.9444	20.1389	20.8333	20.8333	20.8333	20.8333	23.6111	20.8333	15.2778	22.2222	18.0556	20.8333	20.8333	19.4444	19.4444	20.1389	20.1389	21.5278	20.8333	22.2222	23.6111	22.2222	21.5278	15.9722	15.9722	16.6667	18.75	15.2778	18.75	18.0556	20.1389	18.75	22.2222	26.3889	22.9167	21.5278	19.4444	18.0556	19.4444	18.0556	20.8333	18.75	18.75	18.0556	25	22.9167
	1325	21.6946	14.3192	27.4648	22.5352	22.77	21.831	22.5352	23.0047	23.2394	24.6479	15.0235	23.4742	19.7183	22.0657	21.5962	21.5962	21.3615	19.0141	19.9531	20.892	19.2488	22.5352	23.0047	22.77	23.4742	17.1362	16.9014	17.8404	16.9014	16.4319	20.892	18.5446	19.4836	21.3615	22.0657	23.0047	24.4131	24.4131	20.6573	18.7793	19.0141	18.0751	22.3005	20.6573	20.4225	20.892	21.1268	24.6479
	2310	21.681	16.3614	27.9609	21.8559	23.0769	22.2222	20.8791	22.3443	21.6117	17.094	19.6581	20.8791	19.7802	21.6117	22.5885	21.1233	20.6349	19.4139	23.0769	20.6349	20.5128	22.1001	22.5885	22.1001	21.1233	18.9255	18.6813	18.8034	19.1697	18.315	19.9023	19.1697	19.1697	19.9023	20.1465	20.8791	22.4664	23.0769	19.6581	19.9023	21.1233	19.6581	22.3443	22.2222	20.3907	20.0244	22.1001	22.2222
	2058	21.6802	11.7799	27.8317	22.0712	21.1003	20.9061	20.5178	21.4239	22.3301	14.11	19.288	21.2945	20.3236	21.4239	21.2945	21.2298	20.5178	21.2298	20	19.4822	18.6408	22.4595	22.1359	24.2071	23.3657	18.5761	19.0939	19.5469	20	19.1586	20.3236	20.2589	19.8058	20.5178	20.2589	22.6537	23.1068	23.1068	20.9709	20.1942	19.8058	20.2589	21.3592	22.3948	20.5178	20.5825	22.5243	22.2006
	1888	21.6738	15.4589	26.087	22.0612	22.7053	21.9002	21.9002	22.7053	22.7053	19.8068	18.0354	22.3833	22.2222	21.095	23.6715	20.2899	21.5781	21.5781	22.2222	18.8406	21.9002	23.0274	23.6715	25.2818	21.9002	18.1965	18.5185	18.0354	18.3575	18.5185	19.1626	18.8406	20.2899	19.1626	21.256	23.8325	22.5443	22.3833	21.7391	21.095	20.2899	19.8068	21.095	24.1546	20.2899	20.6119	23.0274	21.095
	1925	21.6729	7.50825	26.7327	24.2574	25.0825	23.5974	22.6898	23.8449	22.9373	17.3267	20.3795	24.1749	21.0396	23.5149	24.0924	22.6898	22.6073	22.1947	22.6073	18.1518	13.0363	26.0726	26.4026	23.5149	25.9076	19.7195	19.7195	20.132	20.7096	19.8845	22.2772	21.4521	22.5248	22.3597	24.4224	26.5677	24.0099	25.7426	22.9373	21.7822	22.1122	22.0297	23.9274	25.33	21.6997	22.5248	24.67	23.6799
	2471	21.6565	18.4063	25.9259	22.6712	21.9978	22.11	21.8855	20.7632	21.6611	23.0079	20.202	20.7632	20.202	19.7531	20.7632	20.202	20.8754	23.0079	21.3244	21.4366	20.8754	20.202	21.6611	23.1201	21.9978	19.0797	19.3042	19.6409	19.4164	18.9675	19.6409	20.0898	19.8653	19.6409	19.9776	21.7733	21.9978	20.8754	20.4265	20.9877	20.4265	20.5387	19.7531	20.5387	19.4164	20.3143	23.3446	22.4467
	1248	21.6069	15.4492	26.1965	23.8455	23.1738	23.1738	23.6776	23.2578	23.4257	24.5172	16.2888	22.2502	20.9068	22.754	22.5861	22.0823	21.9144	22.0823	25.1889	24.0134	21.2427	23.4257	24.1814	22.4181	23.6776	15.6171	16.4568	15.869	16.2888	15.4492	19.3955	18.7238	19.9832	19.7313	21.9983	25.6087	22.1662	23.9295	20.403	18.3879	18.3039	18.0521	21.5785	22.67	19.8992	19.8153	25.6927	19.7313
	2602	21.6043	12.7932	30.3483	24.1649	23.3831	22.317	21.4641	22.6724	23.5963	27.2921	12.7932	18.7633	19.6873	19.1187	19.1187	19.1187	20.8955	20.0426	24.8756	24.4492	24.1649	21.6063	22.8856	21.5352	21.5352	16.1336	15.7072	16.4179	16.0625	14.0725	17.2708	16.8443	16.9154	17.1997	20.1848	23.312	21.9616	20.7534	18.3369	17.484	17.0576	16.4179	19.9716	19.9716	18.1237	17.5551	23.0277	22.4591
	1341	21.5935	16.6667	26.5625	21.3542	22.3958	20.3125	20.8333	21.3542	21.875	25	16.6667	22.3958	18.2292	21.3542	21.875	18.75	21.3542	22.9167	21.3542	21.3542	19.7917	21.875	23.9583	24.4792	21.3542	17.1875	17.1875	16.6667	17.7083	17.1875	20.3125	19.2708	19.2708	19.7917	21.3542	24.4792	22.3958	23.4375	21.875	21.3542	21.875	20.3125	21.875	20.8333	20.3125	20.8333	21.875	21.875
	2591	21.5235	9.88626	27.734	21.1724	20.8224	21.1724	20.6474	20.5599	21.0849	15.5731	18.7227	24.8469	18.7227	22.0472	22.0472	21.6098	20.7349	20.1225	18.7227	16.9729	18.3727	23.3596	23.2721	24.147	24.147	18.1102	18.1977	18.8101	18.9851	19.4226	20.035	19.5101	20.2975	20.21	23.3596	24.4969	22.5722	22.8346	21.3473	21.6973	20.8224	19.7725	22.3097	22.2222	20.9099	20.7349	24.147	21.8723
	2535	21.486	16.9355	28.2258	22.1326	22.7599	22.3118	21.147	21.5054	22.9391	25.3584	17.2939	21.7742	20.6093	21.0573	21.7742	20.3405	20.9677	21.6846	22.8495	22.4014	22.6703	21.8638	23.4767	22.3118	22.5806	17.2939	16.9355	18.0108	18.19	17.3835	19.8925	18.638	20.7885	19.7133	20.1613	22.3118	22.5806	22.7599	19.4444	18.9068	18.8172	18.3692	20.9677	20.9677	19.1756	19.7133	21.5054	21.595
	2504	21.466	17.5304	27.5112	20.4095	21.5611	21.945	21.0493	21.0493	20.6654	21.3692	17.5304	21.4971	19.8976	21.6891	20.7933	20.4095	21.5611	21.1772	19.3218	18.1062	19.1939	22.009	21.1132	21.6251	21.817	18.3621	18.4261	18.874	19.2578	18.2342	20.2175	19.2578	19.5138	20.6654	21.753	22.5848	22.6488	22.3928	21.3692	19.5138	20.4095	18.874	21.5611	21.753	20.6654	20.4095	20.8573	22.1369
	2686	21.4513	14.0056	28.4314	20.7283	22.549	20.7283	21.4286	22.1289	22.549	17.2269	16.6667	24.0896	18.3473	22.409	21.4286	20.5882	20.1681	20.7283	19.1877	20.028	18.7675	22.9692	23.5294	25.2101	24.3697	17.0868	17.0868	16.8067	18.0672	17.507	20.028	19.1877	21.1485	19.3277	23.5294	23.6695	21.9888	23.1092	22.6891	20.5882	21.1485	19.888	21.5686	21.2885	20.5882	20.5882	22.549	20.4482
	1326	21.4429	14.526	28.3639	23.0122	22.4006	21.6361	20.4128	20.7951	21.1009	25.2294	14.526	20.4128	19.2661	20.8716	20.5657	19.3425	19.8777	20.3364	23.318	22.63	23.3945	23.0122	24.2355	23.7003	22.1713	16.2844	15.8257	17.0489	17.1254	16.4373	18.9602	18.4251	18.4251	18.8838	19.4954	22.2477	22.4771	23.5474	19.419	18.4251	18.3486	17.4312	22.0948	21.789	18.8838	19.0367	23.7768	21.5596
	2081	21.4414	12.5	28.3333	21.6667	25	20.8333	21.6667	23.3333	24.1667	20	21.6667	22.5	22.5	22.5	24.1667	21.6667	21.6667	22.5	13.3333	17.5	14.1667	21.6667	23.3333	17.5	22.5	21.6667	23.3333	20.8333	20	20.8333	20.8333	20.8333	20.8333	20.8333	20.8333	18.3333	21.6667	21.6667	18.3333	17.5	19.1667	20.8333	22.5	17.5	20.8333	20.8333	18.3333	22.5
	1811	21.4234	12.2667	26.9333	24.2667	26.6667	21.6	22.4	22.6667	25.0667	25.0667	14.4	22.4	25.0667	22.9333	21.8667	22.9333	21.6	22.1333	18.9333	12.2667	16.5333	21.3333	20	19.4667	24.2667	19.4667	20	19.4667	19.7333	18.6667	21.3333	20.5333	20	20.8	21.8667	22.4	22.9333	23.2	21.6	19.4667	20.5333	20	22.4	20.5333	21.8667	21.0667	18.1333	22.6667
	1332	21.4114	14.0741	31.358	24.1975	23.9506	20.4938	20.9877	22.2222	22.4691	31.358	15.3086	21.7284	17.7778	20	20.4938	19.7531	19.0123	20.7407	22.4691	22.716	24.9383	22.2222	23.4568	22.4691	21.7284	14.8148	14.5679	14.8148	16.2963	15.5556	20.9877	16.5432	19.2593	17.7778	19.0123	20.7407	21.9753	22.716	19.2593	17.284	17.7778	15.5556	21.7284	20.2469	18.7654	19.5062	24.1975	22.2222
	1720	21.3819	14.3994	26.1734	22.5935	23.0708	23.6277	24.2641	23.0708	22.9912	22.5139	14.3994	23.389	21.2411	23.9459	24.3437	22.7526	22.1161	21.957	23.3095	22.4344	21.5593	22.8321	25.6165	23.9459	23.7072	17.1042	16.7064	17.1838	17.9793	16.786	19.65	19.8886	20.6046	21.0819	21.7184	22.2753	23.3095	24.2641	20.4455	18.6158	19.0135	18.6158	22.5139	22.4344	20.5251	19.8091	22.4344	20.9228
	2164	21.3817	9.96885	31.4642	24.6106	23.676	22.1184	20.5607	22.7414	23.053	25.8567	13.0841	19.9377	20.5607	21.8069	22.4299	20.5607	19.3146	19.6262	24.9221	25.8567	23.053	20.5607	23.3645	23.9875	21.1838	12.4611	10.9034	14.0187	13.3956	9.96885	16.5109	16.5109	17.757	15.8879	19.0031	23.053	20.2492	21.1838	19.6262	18.0685	15.5763	15.5763	20.5607	20.2492	17.757	16.5109	23.9875	20.2492
	2061	21.3684	16.8548	27.6147	23.6268	21.9714	20.1655	20.0903	21.0685	21.8962	24.0783	17.833	20.0903	19.3378	19.2626	19.7893	18.6606	20.2408	20.5418	22.7239	23.2506	21.6704	20.918	21.8962	22.7239	22.0467	17.4567	17.231	16.8548	17.3815	17.9082	19.2626	18.8864	19.1874	19.4131	19.1121	21.0685	21.219	21.6704	19.7141	19.3378	18.7359	17.833	19.6388	20.316	19.5636	18.9616	22.4981	21.1437
	2685	21.3643	13.7953	26.4669	19.8502	21.161	20.8489	20.7865	21.4107	20.9114	18.04	20.0999	21.161	19.9126	20.7241	21.598	21.0986	21.3483	20.8489	19.1011	18.5393	18.04	21.0986	22.035	17.7278	22.3471	18.6017	19.0387	18.6642	20.5993	19.8502	21.2859	20.6617	20.9114	21.4107	22.5343	22.035	22.5343	24.2197	22.8464	21.161	21.2859	19.975	22.2222	22.2222	21.3483	22.1598	18.9763	22.8464
	1540	21.3608	18.1412	24.3968	22.6988	23.3244	21.4477	22.0733	22.7882	21.0903	24.3968	19.1242	21.0009	20.3753	20.9115	21.9839	20.4647	21.4477	20.1966	22.0733	21.0009	19.1242	21.4477	22.4307	22.0733	23.5925	19.571	20.0179	19.9285	20.5541	18.588	21.7158	20.0179	21.1796	19.7498	20.8222	22.6988	20.4647	21.6265	21.0009	21.0009	19.4817	19.7498	22.252	20.3753	20.4647	21.3584	22.252	22.8776
	1756	21.3474	14.1562	28.3124	23.3612	23.7796	22.7336	22.0363	23.5704	24.2678	24.9651	14.1562	20.5021	19.1771	20.4324	21.3389	20.5718	19.1074	19.8745	24.7559	22.6639	22.2455	21.7573	24.5467	20.0139	22.5941	17.7824	17.643	17.643	16.7364	15.3417	16.4575	16.7364	15.9693	17.0851	17.643	21.4086	23.3612	22.2455	18.41	17.0153	16.5272	15.7601	19.8745	20.7113	17.364	17.7824	21.7573	22.5244
	2445	21.3358	14.7436	29.4872	26.0684	27.1368	23.0769	22.6496	26.7094	25	28.4188	15.3846	16.8803	19.6581	20.2991	18.3761	19.0171	21.1538	22.4359	23.0769	24.5726	20.7265	20.5128	23.0769	19.8718	23.2906	15.5983	15.3846	14.7436	17.3077	16.0256	18.1624	17.735	18.1624	17.735	18.1624	20.7265	24.1453	22.0085	18.5897	18.1624	16.0256	17.735	20.2991	20.2991	18.1624	17.094	22.2222	22.2222
	2663	21.3317	16.3366	27.8878	24.2574	24.5875	21.1221	21.9472	23.1023	23.4323	25.0825	16.3366	23.7624	19.802	21.6172	21.9472	22.2772	20.9571	21.1221	22.6073	21.6172	21.4521	21.6172	23.5974	21.1221	22.2772	18.1518	17.8218	17.9868	19.637	18.6469	19.1419	20.6271	19.4719	20.462	20.462	21.1221	19.967	22.2772	19.3069	19.3069	19.3069	19.1419	20.462	20.297	18.9769	19.967	22.2772	20.9571
	1342	21.3244	13.4021	26.8041	22.6804	21.6495	20.6186	21.6495	23.7113	24.3986	26.1168	13.4021	23.0241	17.8694	21.9931	21.6495	19.5876	19.9313	19.5876	21.6495	21.6495	23.3677	25.4296	23.3677	23.7113	23.0241	14.0893	14.7766	14.7766	15.4639	15.4639	18.9003	18.5567	19.9313	19.9313	24.7423	26.4605	23.7113	20.6186	21.3058	19.5876	19.244	18.9003	23.0241	21.6495	18.5567	18.5567	25.0859	22.6804
	1437	21.2755	16.8699	29.065	19.7154	20.122	20.3252	21.3415	19.9187	19.5122	21.3415	17.6829	20.5285	18.2927	21.1382	20.3252	19.7154	19.7154	19.1057	19.7154	20.935	20.122	20.5285	22.7642	21.5447	19.7154	18.4959	18.4959	18.4959	18.0894	16.8699	19.7154	18.2927	20.122	19.9187	21.748	22.561	22.7642	20.935	19.9187	20.122	20.3252	18.4959	20.5285	20.5285	18.9024	20.122	21.748	22.9675
	1524	21.2722	16.8052	25.7618	21.699	21.0526	21.6066	20.3139	22.253	20.9603	20.591	17.8209	21.145	19.7599	20.4063	21.145	20.1293	22.1607	22.1607	20.7756	20.4063	19.4829	19.8523	21.699	20.9603	21.8837	19.2982	19.2982	19.7599	19.6676	18.8366	19.3906	19.9446	19.2982	20.4986	20.868	22.253	22.3453	22.7147	21.422	20.4063	21.2373	20.6833	22.8994	23.361	20.9603	21.0526	20.591	22.8994
	1367	21.2684	17.0558	25.0324	22.7626	23.0869	21.6602	22.2438	22.4384	21.8547	23.7354	17.2503	21.0117	20.9468	20.9468	21.8547	20.882	22.4384	22.0493	23.4112	22.2438	20.428	21.4008	23.8651	23.6057	21.7899	18.0285	18.0285	18.0285	18.8716	17.7043	19.7795	20.428	19.0013	20.6226	20.7523	22.5032	22.2438	22.8275	19.585	19.2607	20.2335	18.3528	21.6602	22.0493	20.2335	20.3632	21.5953	20.6874
	1935	21.2554	17.506	27.3381	22.0624	20.7434	21.1031	21.223	21.3429	20.024	23.3813	18.8249	20.6235	18.9448	20.3837	20.2638	19.6643	20.024	20.1439	21.3429	20.7434	22.0624	20.2638	21.7026	20.7434	21.4628	17.506	17.8657	18.3453	18.8249	18.2254	19.1847	19.0647	19.4245	19.3046	19.3046	18.5851	21.1031	21.3429	20.6235	19.5444	20.1439	18.8249	20.6235	21.4628	19.7842	19.7842	20.6235	20.3837
	2588	21.2506	17.4265	27.3556	22.4924	21.4792	20.9726	21.074	21.2766	21.6819	23.2016	18.0344	21.1753	20.8713	20.8713	20.3647	20.1621	20.3647	21.7832	22.8977	22.999	21.2766	22.2898	22.695	23.6069	20.8713	17.4265	17.8318	18.1358	18.9463	17.6292	19.8582	18.0344	19.0476	18.9463	20.0608	22.1884	20.6687	21.4792	20.1621	19.1489	19.7568	19.1489	20.2634	20.9726	19.0476	19.4529	22.695	21.4792
	1520	21.2349	12.963	27.6655	25.0281	27.1605	26.3187	25.6453	26.4871	25.8698	24.4108	14.1975	18.1818	24.6352	23.6251	21.7733	24.2424	25.8698	22.3906	23.569	20.5387	14.3098	18.743	21.4927	15.881	23.7935	20.4265	21.6611	17.789	20.0337	12.963	18.4624	20.4826	18.0135	18.6308	18.3502	20.5948	19.6409	22.6712	19.3603	19.3042	17.9574	17.6207	23.6813	22.1661	20.9315	21.0999	19.8653	23.9618
	1676	21.2256	12.0773	29.1465	24.9597	24.7987	21.256	21.5781	25.2818	24.3156	22.0612	13.5266	20.934	17.5523	20.7729	22.3833	20.7729	20.6119	21.9002	23.9936	23.3494	14.3317	23.8325	25.9259	18.8406	25.1208	17.5523	18.1965	18.5185	17.3913	15.942	17.3913	20.1288	17.7134	19.1626	22.2222	24.7987	25.2818	25.6039	18.6795	17.0692	15.62	16.5862	22.3833	20.4509	18.3575	17.8744	22.2222	25.7649
	1716	21.2014	12.8386	29.2108	20.0236	22.1437	22.7326	21.3192	22.0259	21.7903	17.3145	16.6078	22.3793	18.9635	22.4971	22.3793	20.8481	21.2014	20.3769	20.9658	17.6678	15.0766	21.437	23.4393	19.1991	22.8504	18.3746	18.139	17.9034	18.4923	17.9034	19.9058	19.3168	19.788	20.1413	21.6726	24.9706	24.0283	23.7927	21.2014	19.6702	19.1991	19.788	21.5548	21.3192	19.788	20.4947	19.788	22.1437
	2018	21.1909	13.6253	29.1971	23.8443	22.3844	22.6277	20.9246	22.6277	20.1946	17.2749	15.5718	21.4112	19.2214	21.6545	20.438	20.1946	20.9246	19.9513	21.6545	20.438	19.9513	24.5742	24.0876	26.5207	23.1144	15.8151	14.5985	15.5718	16.7883	16.0584	20.1946	17.0316	20.1946	19.9513	22.871	25.3041	23.1144	24.5742	21.1679	18.2482	19.4647	17.0316	21.6545	22.3844	20.1946	19.9513	27.4939	20.6813
	1586	21.1892	13.8667	25.8667	23.6	25.6	24.8	23.6	24.2667	24.2667	20	16.4	21.6	21.4667	23.0667	21.6	22.9333	22.8	21.7333	20.1333	18.6667	18.6667	21.3333	23.8667	18.2667	23.3333	18.4	18.5333	18.2667	19.3333	18.4	21.3333	20.4	21.3333	21.4667	22.4	22.4	22.1333	24.6667	21.2	20.6667	20.8	20.2667	22.1333	22.2667	21.3333	22.5333	13.8667	24
	1873	21.1877	15.2439	29.4715	21.1382	23.9837	21.3415	20.7317	21.3415	22.1545	29.4715	17.4797	21.3415	21.1382	22.1545	22.9675	20.7317	19.3089	20.5285	24.3902	21.3415	24.187	20.122	23.374	21.9512	20.935	15.6504	15.2439	16.2602	16.2602	15.8537	18.2927	17.8862	16.8699	18.2927	18.9024	20.935	20.3252	20.935	19.3089	18.4959	17.4797	17.6829	19.7154	20.3252	19.7154	17.4797	23.5772	21.748
	2625	21.1803	15.161	23.8318	22.8972	23.1568	22.7934	22.378	23.053	22.8453	18.5358	18.8474	22.4299	21.1319	21.7549	22.378	21.4434	22.3261	22.3261	18.5358	17.8089	16.2513	21.8069	21.2876	19.4185	23.1568	19.4704	19.2108	20.1973	20.8204	19.4704	21.3396	20.6646	21.08	21.8069	22.0145	22.2222	23.053	23.1568	21.7549	21.028	20.7165	20.7165	21.9626	22.7934	21.4953	20.7684	17.3936	23.4164
	1454	21.1625	11.6345	25.6246	22.1984	25.6246	23.8401	22.9836	24.1256	21.9843	19.843	20.1285	20.6281	21.556	20.4854	21.1278	21.4847	24.197	22.1984	18.7009	18.1299	11.6345	19.0578	20.4854	16.4168	23.6974	22.0557	24.1256	22.2698	21.556	20.1999	21.4847	22.2698	22.0557	23.3405	22.1271	20.6995	18.5582	23.1263	21.9843	22.9836	21.6274	21.1278	24.3398	19.7002	22.4839	22.7695	17.5589	24.9108
	1331	21.1504	14.8718	27.4359	21.5385	20.5128	20.7692	20.5128	22.0513	22.0513	20.5128	15.1282	20.5128	20	21.2821	21.7949	18.7179	19.2308	20	23.0769	21.7949	23.5897	21.7949	23.0769	24.8718	21.0256	16.4103	15.8974	16.4103	16.9231	16.1538	18.4615	17.4359	18.2051	19.4872	18.7179	19.7436	21.5385	22.0513	18.9744	20	18.4615	18.7179	20.7692	20.5128	20	19.2308	23.8462	20.5128
	2554	21.1311	17.9487	25.3036	21.6599	21.9298	21.5924	21.6599	22.1323	21.9973	23.3468	18.0837	21.5924	20.3104	21.525	21.2551	20.3779	21.39	21.3225	21.4575	19.5007	19.6356	21.9973	22.5371	21.0526	23.6167	17.9487	18.0837	17.9487	18.2861	18.0837	21.1201	19.6356	20.5128	20.3779	21.1201	22.5371	22.6046	23.0094	21.5924	21.2551	20.6478	20.3104	22.5371	21.9298	21.4575	20.7827	21.9973	21.525
	1887	21.1271	14.0455	25.2226	24.5302	22.2552	22.8487	22.3541	23.64	22.8487	17.9031	18.2987	23.4421	19.4857	22.5519	21.8595	20.277	21.5628	21.0682	22.3541	20.3759	19.5846	21.5628	23.8378	23.2443	22.0574	18.002	17.9031	18.3976	18.5955	18.6944	19.1889	18.5955	19.9802	18.9911	20.7715	22.5519	22.9476	22.9476	20.178	19.7824	19.8813	19.2878	21.5628	22.5519	20.7715	20.7715	25.2226	19.8813
	1382	21.1141	16	26	21.7778	21.3333	22.2222	21.5556	22.2222	22.8889	23.7778	16.4444	21.3333	18.6667	21.7778	21.7778	20	20.2222	19.5556	23.1111	21.1111	23.5556	22.6667	23.3333	22.2222	23.1111	16.2222	16.4444	18	16.2222	16	20.2222	18.6667	20.4444	20.2222	21.1111	23.3333	23.5556	22.4444	20.2222	19.7778	18.2222	18.4444	20.4444	20.4444	19.5556	19.3333	23.5556	21.1111
	1547	21.1068	8.02005	29.8246	18.797	19.5489	20.802	20.5514	21.0526	19.5489	16.0401	17.2932	21.5539	20.0501	20.3008	20.802	21.0526	21.3033	20.802	15.7895	13.5338	17.7945	22.3058	23.0576	24.3108	23.5589	18.797	16.2907	16.792	19.0476	18.5464	20.802	17.5439	20.5514	19.7995	21.5539	22.807	24.0602	21.0526	20.802	20.3008	20.5514	19.0476	22.0551	21.0526	20.0501	19.5489	21.8045	23.5589
	1886	21.0898	12.8075	24.2578	22.9856	22.6463	21.0348	22.3919	22.7311	23.4945	19.2536	18.3206	22.1374	20.5259	23.4097	22.0526	21.2892	21.6285	21.7981	21.7981	18.9143	18.7447	22.5615	22.5615	23.9186	23.24	18.6599	18.3206	17.9813	18.6599	18.7447	20.2714	19.7625	20.4411	19.5929	21.6285	24.0882	22.307	23.24	21.374	21.1196	20.7803	19.8473	23.24	22.9008	20.6955	21.4589	23.5793	19.4232
	2000	21.087	17.8912	24.9896	21.6272	20.5064	20.4234	19.9668	20.631	20.5479	22.2499	18.929	21.0461	18.68	20.0083	19.8007	19.1366	20.0913	20.3404	22.0008	21.9178	21.4612	22.3744	22.0008	23.2877	21.5857	17.9328	18.0988	18.4309	18.7215	17.8912	19.9668	19.4687	19.9668	19.3441	21.2951	22.4159	21.6272	21.6272	20.5064	19.4271	19.3441	19.1781	20.2574	20.7555	20.0083	20.1743	22.7065	20.631
	2048	21.0692	13.8596	28.7719	24.7368	24.2105	22.2807	22.4561	24.0351	23.6842	27.5439	14.0351	18.5965	19.1228	20.5263	20.8772	19.1228	19.8246	20.8772	24.7368	23.3333	25.2632	20.7018	22.2807	21.0526	22.2807	15.0877	14.5614	14.0351	14.7368	13.8596	17.3684	15.614	15.9649	17.0175	18.7719	23.5088	22.1053	22.4561	18.0702	17.8947	17.7193	16.4912	19.6491	21.4035	17.193	17.3684	21.5789	22.2807
	1400	21.0548	16.2162	26.6266	24.9249	23.1231	22.9229	22.7227	23.5235	23.9239	25.3253	16.2162	20.2202	20.3203	21.7217	21.7217	20.9209	20.8208	21.3213	23.7237	22.8228	23.1231	19.8198	22.022	19.1191	22.7227	18.7187	18.7187	18.9189	18.9189	16.8168	19.2192	19.8198	19.4194	20.2202	19.5195	20.2202	20.5205	20.2202	19.6196	18.3183	19.1191	18.7187	20.02	20.3203	19.6196	19.019	21.9219	20.8208
	2688	21.0476	15.3392	28.0236	22.4189	21.8289	19.764	20.649	20.649	20.944	17.4041	16.8142	21.5339	20.354	21.8289	24.1888	20.944	18.2891	20.944	21.2389	22.4189	20.354	20.354	24.4838	25.6637	20.649	17.1091	16.2242	15.3392	17.4041	15.6342	17.6991	18.5841	18.5841	18.5841	19.174	24.1888	22.7139	23.0088	20.649	19.174	18.5841	16.8142	21.8289	22.7139	21.2389	20.354	23.0088	23.0088
	1366	21.0009	17.1916	24.5407	22.0472	24.0157	21.2598	21.6535	20.8661	21.3911	23.7533	17.4541	19.8163	19.685	20.6037	19.9475	21.1286	22.3097	23.2283	24.4094	23.8845	23.2283	22.3097	23.0971	22.0472	21.3911	19.1601	18.8976	18.3727	18.8976	18.1102	18.3727	20.6037	18.5039	19.9475	19.1601	19.685	21.7848	22.3097	19.1601	18.5039	19.1601	17.5853	20.8661	20.7349	19.5538	20.21	21.6535	21.7848
	1553	20.9939	13.1177	25.9659	21.6532	21.5633	21.743	21.5633	21.8329	20.2156	18.8679	16.8014	22.9111	18.8679	22.372	21.9227	21.1141	20.575	21.3836	20.3055	17.4304	19.8562	22.4618	23.3603	24.5283	22.5517	16.1725	16.3522	16.5319	17.5202	16.8913	20.0359	18.6882	20.3953	20.3055	21.5633	24.3486	22.1024	23.3603	21.2938	20.3953	20.3953	19.9461	22.0126	22.2821	20.3953	20.6649	25.5166	20.8446
	2668	20.9752	16.0305	26.0814	21.5013	22.7735	21.6285	21.2468	21.1196	21.7557	18.8295	16.7939	22.0102	19.8473	20.8651	21.883	20.229	20.4835	20.6107	19.9746	20.229	21.1196	22.1374	21.5013	22.5191	21.883	17.5573	18.0662	18.4478	18.3206	18.1934	18.9567	18.8295	19.084	19.8473	19.9746	20.8651	20.9924	22.2646	20.1018	20.3562	19.9746	19.3384	21.883	21.1196	20.229	20.3562	18.5751	20.7379
	1368	20.959	10	26.8817	20.6452	22.6882	21.0753	21.7204	22.4731	22.1505	16.0215	17.0968	21.7204	19.0323	20.9677	20.8602	20.6452	20.4301	20.2151	20.8602	18.172	16.0215	21.828	24.5161	24.4086	22.4731	16.6667	16.8817	17.4194	17.957	16.6667	20.4301	19.0323	19.4624	19.4624	21.0753	22.3656	23.3333	22.2581	19.8925	20	19.6774	19.0323	21.5054	21.7204	20.7527	21.7204	22.5806	19.7849
	2508	20.9371	16.9935	26.1438	23.2026	24.183	22.549	22.8758	24.0196	24.0196	21.8954	18.4641	20.5882	20.7516	20.7516	20.7516	20.7516	21.4052	21.5686	21.732	19.9346	19.4444	19.281	21.5686	20.4248	23.0392	17.6471	18.6275	18.6275	18.7908	17.9739	17.8105	19.1176	18.7908	19.281	19.281	18.7908	19.9346	20.2614	19.6078	18.4641	19.9346	18.3007	21.5686	20.915	21.0784	19.281	16.9935	21.8954
	1576	20.9353	13.1373	27.8431	24.7059	24.3137	21.3725	21.3725	21.5686	22.1569	24.7059	14.1176	20.7843	18.2353	21.7647	20.7843	19.2157	20.9804	21.1765	21.5686	20.3922	23.3333	21.5686	23.3333	17.451	20.3922	14.7059	13.3333	15.2941	15.6863	15.098	18.0392	17.0588	17.451	19.6078	19.2157	21.5686	22.7451	22.7451	17.8431	17.8431	18.0392	17.6471	20	21.1765	18.0392	17.6471	19.2157	23.7255
	1272	20.935	13.0081	29.2683	26.0163	21.5447	21.9512	21.1382	24.3902	24.7967	28.0488	13.0081	20.3252	18.6992	19.1057	19.9187	19.9187	20.7317	20.7317	23.9837	22.3577	21.9512	19.5122	23.9837	21.9512	21.9512	14.6341	13.4146	14.6341	14.2276	14.2276	16.2602	15.0407	16.6667	16.6667	18.6992	19.5122	21.1382	20.3252	17.8862	16.2602	18.6992	17.4797	20.3252	20.7317	18.6992	18.2927	23.9837	19.9187
	2584	20.9305	12.3288	32.4201	26.484	25.1142	21.0046	21.0046	23.7443	26.484	23.2877	12.7854	19.1781	15.9817	19.1781	17.8082	20.0913	17.3516	17.8082	24.2009	23.7443	22.3744	19.1781	25.1142	23.2877	20.0913	14.1553	12.3288	14.1553	13.242	14.6119	15.0685	15.5251	15.9817	15.9817	17.8082	21.0046	19.1781	22.8311	17.8082	18.7215	16.4384	14.1553	21.0046	22.8311	16.4384	19.6347	26.0274	19.6347
	2600	20.9198	15.5039	27.3902	24.031	22.9974	21.1886	22.2222	23.2558	22.739	21.7054	15.5039	20.4134	21.7054	21.447	18.863	19.3798	19.8966	21.1886	21.447	17.5711	20.4134	20.4134	21.7054	22.2222	21.7054	15.7623	16.2791	16.5375	17.3127	16.0207	18.863	17.5711	17.5711	19.1214	19.8966	21.1886	20.9302	23.2558	20.155	18.0879	18.6047	17.5711	21.7054	21.9638	17.8295	19.3798	19.6382	21.9638
	1928	20.9003	14.0553	26.1905	22.8879	21.8894	21.4286	21.1214	22.8879	23.5791	18.7404	17.7419	20.9677	19.5084	20.6605	20.1997	19.8157	20.6605	21.1214	18.7404	17.2811	18.3564	21.1982	22.5806	22.3502	21.275	17.8187	17.3579	17.7419	18.2028	18.4332	19.5084	18.7404	20.0461	19.5853	20.3533	22.1198	22.427	22.2734	20.5837	19.6621	19.6621	19.5853	20.4301	21.4286	19.278	19.5084	21.3518	21.8894
	2510	20.8799	13.5338	25.3133	21.1779	21.3033	20.802	21.9298	21.1779	22.4311	23.0576	14.9123	22.9323	18.9223	21.4286	21.6792	20.0501	20.9273	20.0501	21.0526	22.1805	21.1779	23.8095	23.8095	22.0551	22.3058	13.9098	13.5338	14.787	17.0426	16.416	20.6767	19.1729	20.9273	20.6767	23.8095	23.9348	23.0576	23.5589	21.3033	20.1754	19.2982	18.9223	22.807	22.5564	20.6767	20.4261	21.8045	21.9298
	1936	20.8795	9.83607	24.8634	20.765	21.1749	21.8579	21.1749	21.0383	21.3115	15.5738	20.6284	20.082	20.6284	20.082	21.1749	20.4918	20.9016	20.2186	18.0328	19.6721	17.3497	21.0383	21.1749	22.8142	22.4044	19.1257	19.8087	20.9016	20.765	20.9016	21.1749	21.3115	20.4918	21.0383	20.4918	20.2186	20.6284	21.7213	20.3552	20.765	19.9454	20.4918	21.3115	21.1749	21.3115	21.1749	20.2186	21.0383
	2022	20.8605	13.6915	27.4986	21.2594	21.4327	20.3351	21.0283	19.6996	21.2594	24.6678	14.2692	21.3172	19.0064	21.606	20.3928	19.5841	20.1618	20.3928	23.3969	23.8013	22.6459	20.9128	24.0324	21.7215	21.0861	13.6915	13.8648	14.5003	15.7712	15.1358	18.082	17.7932	18.3131	19.0064	19.8729	22.0682	21.2016	21.4327	19.0641	17.7932	17.851	17.6199	20.2773	20.7395	18.7175	19.1219	22.7036	20.4506
	1428	20.8549	14.966	28.4354	20.8163	25.7143	23.9456	22.449	23.9456	22.9932	22.9932	16.0544	20.8163	21.2245	21.0884	20.4082	20.1361	22.9932	19.5918	20.5442	19.1837	19.7279	20.1361	19.3197	17.551	23.1293	15.9184	15.5102	16.0544	15.9184	15.2381	19.1837	17.0068	20	19.1837	20.9524	22.449	23.4014	20.8163	20.6803	19.0476	17.415	18.0952	21.6327	21.2245	18.2313	17.9592	19.1837	23.6735
	2272	20.8546	15.0943	26.7296	22.0126	22.1698	21.2264	20.4403	21.6981	20.9119	22.327	16.9811	21.5409	18.7107	19.8113	21.2264	19.4969	20.283	19.8113	22.327	19.0252	18.7107	20.5975	22.1698	24.2138	23.4277	15.0943	15.7233	16.9811	17.2956	17.9245	21.3836	17.7673	20.7547	18.3962	22.4843	22.7987	20.4403	21.2264	19.6541	20.5975	20.4403	18.5535	19.9686	22.0126	20.1258	20.4403	25.4717	21.8553
	1766	20.8446	10.7112	24.4216	19.88	22.7935	23.479	23.9075	22.365	21.2511	16.3668	20.3085	21.8509	20.6512	21.5081	23.3076	22.9649	23.6504	22.0223	18.1662	18.1662	13.2819	20.1371	21.4225	17.8235	24.4216	22.1937	23.2219	22.4507	22.4507	21.5081	23.0506	22.8792	23.479	23.2219	22.0223	20.5656	20.8226	22.7078	21.9366	22.0223	22.7078	21.7652	23.8218	22.7935	23.3076	22.365	17.395	22.0223
	1510	20.8322	16.1616	27.6094	21.0438	21.0438	21.2121	20.202	20.5387	21.0438	24.5791	17.3401	20.8754	17.6768	21.3805	21.0438	19.0236	22.8956	21.2121	21.5488	19.0236	20.5387	21.7172	22.7273	19.1919	22.2222	16.6667	16.835	17.6768	17.1717	17.8451	20.3704	18.1818	20.5387	20.8754	21.7172	21.7172	23.4007	24.2424	22.5589	20.7071	20.202	20.5387	22.8956	22.8956	20.8754	21.2121	20.8754	19.3603
	1531	20.8257	11.7794	25.5639	21.3033	22.807	21.8045	22.5564	22.5564	22.0551	15.7895	17.5439	24.0602	21.5539	21.5539	22.5564	21.8045	21.0526	21.5539	19.2982	20.5514	16.2907	23.8095	22.807	25.5639	24.3108	20.0501	19.2982	19.2982	20.3008	18.5464	21.0526	19.5489	19.5489	19.7995	23.3083	23.8095	22.3058	22.807	21.3033	20.802	21.3033	18.797	21.5539	22.3058	21.0526	20.0501	23.3083	23.3083
	1271	20.8123	14.9051	27.3713	23.8482	22.2222	21.6802	21.6802	22.2222	23.3062	27.3713	15.1762	20.8672	18.9702	19.7832	21.6802	20.3252	19.7832	20.8672	23.8482	23.8482	23.0352	21.1382	22.4932	20.0542	20.5962	14.9051	15.4472	14.9051	15.9892	14.9051	18.1572	18.1572	18.1572	18.1572	20.3252	18.6992	21.6802	21.6802	18.6992	18.4282	18.1572	18.4282	22.2222	21.1382	18.9702	18.9702	21.4092	21.1382
	2666	20.8012	13.594	29.6089	23.6499	23.4637	20.8566	22.1601	23.4637	24.2086	28.4916	13.9665	20.4842	19.1806	20.1117	20.8566	18.0633	19.9255	20.6704	24.3948	25.1397	24.9534	19.3669	21.4153	22.3464	21.2291	13.9665	13.7803	13.594	14.8976	14.3389	15.6425	15.27	15.27	16.946	17.1322	18.622	20.8566	21.2291	17.5047	17.8771	16.7598	15.0838	18.622	19.5531	16.946	16.946	20.6704	22.1601
	1814	20.794	13.732	28.2392	21.1517	21.9269	20.155	20.155	20.9302	20.9302	21.9269	15.0609	19.9336	17.2757	20.0443	20.4873	19.2691	18.4939	20.0443	21.041	20.8195	22.1484	20.7087	22.8128	22.1484	21.3732	15.7254	16.2791	16.0576	17.0543	16.5006	17.8295	17.4972	17.3865	18.6047	19.0476	21.4839	22.0377	22.4806	19.6013	18.4939	18.2724	16.722	20.3765	21.1517	19.2691	18.9369	22.0377	20.9302
	2577	20.779	15.014	28.9636	23.3613	21.4566	20.6723	20.5602	21.2885	21.9608	24.5938	15.07	20.7843	19.0476	20.2241	20.3922	18.6555	19.6078	19.5518	22.409	21.4006	22.9132	20.2801	21.2325	22.9132	21.6246	15.7423	15.3501	15.9104	15.9664	15.014	17.1429	17.1989	17.423	17.2549	19.0476	21.7927	21.5126	21.5126	18.2633	17.479	17.535	17.0308	18.5994	20.2241	18.1513	18.5994	21.5126	20.3922
	2450	20.7583	17.4051	24.3671	22.2222	21.9409	20.3938	21.0619	21.5541	21.6596	22.82	17.8973	21.5541	20.218	20.3586	20.0774	19.7257	20.8158	20.6751	20.7103	20.429	20.218	20.5696	21.519	22.7848	21.1322	17.4754	17.4051	18.2841	18.5302	17.5809	19.2686	18.1083	19.6906	19.4093	20.3938	20.9916	20.3235	20.3235	19.7609	19.6203	19.339	19.0928	20.218	20.6751	19.7609	19.1632	22.1167	21.308
	2523	20.755	14.7645	26.3587	22.7355	23.0072	21.6486	20.5616	21.558	23.0072	24.4565	15.3986	20.9239	21.4674	22.2826	21.6486	20.7428	20.0181	19.9275	22.7355	21.7391	22.5543	19.2029	22.3732	18.2971	19.837	15.0362	14.7645	15.5797	16.2138	15.4891	16.7572	17.9348	16.7572	18.5688	18.1159	18.3877	20.2899	20.6522	18.75	18.4783	17.8442	17.663	19.9275	20.0181	18.6594	18.9312	19.1123	22.192
	1278	20.7548	14.1473	27.7132	23.4496	23.2558	21.124	20.7364	22.4806	22.6744	24.6124	15.1163	20.7364	18.6047	20.155	20.3488	18.9922	20.9302	19.9612	22.8682	21.7054	22.6744	20.5426	22.2868	21.7054	21.3178	15.3101	14.7287	15.3101	16.2791	14.9225	18.2171	17.4419	17.8295	17.4419	20.155	22.6744	21.5116	21.8992	18.7984	17.4419	18.7984	17.6357	20.3488	20.3488	18.9922	18.7984	22.6744	21.3178
	1507	20.7449	15.6098	26.1789	21.7886	24.2276	21.9512	21.4634	23.0894	22.7642	26.1789	16.4228	20.1626	19.8374	20.6504	22.6016	21.3008	20.9756	20.9756	22.6016	20.9756	19.3496	22.6016	23.4146	20.813	22.1138	17.7236	17.3984	17.3984	16.748	15.6098	19.187	17.8862	19.5122	16.9106	20	22.7642	21.626	22.1138	20.1626	19.3496	17.3984	18.5366	19.6748	21.7886	18.374	18.5366	22.1138	19.6748
	2470	20.7374	16.0494	27.1605	22.2222	19.1358	19.1358	18.5185	19.7531	22.2222	22.8395	19.1358	17.9012	22.8395	16.6667	20.9877	18.5185	20.3704	21.6049	17.284	19.1358	19.1358	20.3704	17.9012	23.4568	21.6049	22.8395	21.6049	20.3704	19.1358	19.7531	19.7531	20.3704	18.5185	18.5185	21.6049	20.9877	18.5185	16.6667	22.8395	19.7531	19.1358	21.6049	19.1358	18.5185	17.9012	16.6667	23.4568	22.8395
	1511	20.7314	18.4453	25.6917	23.5837	21.6074	20.9486	20.4216	21.7391	21.7391	22.6614	18.4453	20.4216	19.6311	20.8169	20.6851	20.1581	20.4216	20.1581	22.0026	20.5534	20.2899	20.1581	20.6851	20.6851	20.6851	19.2358	19.3676	18.9723	18.7088	18.8406	20.0264	19.3676	18.9723	19.7628	20.8169	21.6074	21.3439	20.5534	20.1581	19.3676	18.7088	18.4453	20.5534	19.7628	19.1041	19.1041	23.0567	20.6851
	1680	20.7157	15.514	27.2274	21.1838	21.1838	19.8754	19.2523	21.0592	20.1869	24.7975	15.5763	20.2492	19.5016	19.6262	19.9377	18.6293	19.1277	19.3769	21.433	19.7508	20.2492	21.8069	21.433	21.5576	20.8723	16.7601	16.1994	16.4486	16.1994	15.5763	18.1931	17.2586	18.3178	17.757	20.4984	22.7414	22.1807	21.4953	18.3801	17.9439	17.6324	17.3209	19.6885	20.6854	17.2586	17.5701	22.1184	22.5545
	2435	20.6834	17.3346	25.0078	22.7089	21.7459	20.9071	20.5965	21.2178	21.4352	23.4545	18.5461	20.2237	20.1305	20.7829	21.0003	19.6956	20.1926	20.1615	22.3983	22.6779	21.0624	21.4663	21.9012	20.5654	21.3731	17.8006	17.8316	18.2355	17.987	17.3346	19.2917	19.416	19.7577	19.0742	20.7207	21.6216	22.1187	20.5965	19.7266	19.7888	19.0432	19.1364	19.9441	20.5965	19.3849	18.9189	20.9071	19.8198
	1829	20.6523	7.81078	25.4125	21.2321	21.5622	20.022	21.2321	21.6722	21.8922	13.5314	17.0517	21.7822	19.802	22.0022	20.352	20.242	21.0121	21.3421	17.4917	15.9516	14.5215	22.4422	22.9923	21.0121	21.8922	19.4719	18.8119	19.1419	19.2519	18.4818	20.132	19.802	21.0121	20.6821	21.4521	23.6524	21.6722	23.2123	21.0121	20.352	19.912	20.242	21.0121	22.1122	20.9021	20.7921	20.352	23.5424
	1813	20.6355	13.2492	25.5521	22.3975	22.7129	20.9253	20.2944	20.8202	21.1356	23.0284	14.1956	22.6078	18.0862	20.715	21.4511	19.7687	21.0305	20.715	21.7666	20.8202	21.1356	22.9232	24.5005	21.6614	23.3438	13.3544	13.2492	14.4059	15.5626	15.5626	20.0841	18.7171	19.0326	19.979	21.7666	24.3954	23.0284	23.3438	20.715	19.979	19.979	18.1914	22.1872	22.8181	20.6099	20.0841	21.5563	19.5584
	1778	20.6325	13.6261	26.1261	22.6351	24.6622	22.4099	22.6351	22.2973	24.0991	24.8874	21.509	21.0586	21.1712	22.6351	22.5225	21.0586	22.8604	23.0856	23.536	21.509	18.8063	18.6937	22.6351	18.2432	22.2973	17.1171	17.5676	17.5676	17.5676	19.482	18.8063	20.1577	19.3694	19.9324	17.1171	18.3559	19.5946	22.1847	19.3694	19.2568	19.8198	19.3694	20.8333	20.045	20.045	19.7072	16.5541	21.8468
	1677	20.6197	14.3162	29.9145	20.9402	19.8718	19.0171	17.3077	19.6581	19.8718	21.7949	14.7436	19.0171	17.735	17.9487	19.2308	19.2308	17.9487	20.2991	20.9402	21.7949	21.5812	20.9402	20.5128	22.0085	19.8718	15.3846	15.5983	14.7436	16.2393	15.5983	17.735	16.6667	17.9487	17.735	20.0855	21.7949	22.6496	21.7949	20.0855	18.5897	18.1624	17.3077	19.8718	19.0171	17.094	17.5214	20.9402	21.1538
	1259	20.6005	12.6503	26.3588	21.8855	22.9918	25.5892	25.7816	24.3867	21.5969	18.278	13.468	20.5387	21.6931	22.0779	23.9538	22.9437	20.5868	20.3463	20.2501	19.8172	15.5363	21.7412	25.012	23.569	22.607	16.2578	16.4021	17.2679	16.4021	12.8427	17.1236	17.9413	17.6527	17.2198	19.4805	21.9336	21.4045	22.0298	18.5666	16.835	15.9692	15.9692	20.1539	20.9235	17.2679	17.4122	22.9918	24.1943
	1484	20.5838	15.9159	25.5255	22.5225	22.3724	21.7718	20.4955	22.2973	22.4474	25.0751	16.2913	21.3964	20.3453	20.9459	21.1712	19.8198	20.7207	22.3724	22.2973	21.3964	19.5195	22.4474	24.4745	21.021	21.8468	16.1411	16.1411	16.5165	15.991	15.9159	19.8198	18.018	19.5195	18.3183	20.4204	23.048	22.3724	22.6727	19.7447	18.9189	18.7688	18.6186	20.5706	20.8709	19.3694	18.6937	18.6186	22.7477
	1478	20.58	16.0649	25.641	23.2862	22.606	20.8791	21.0884	21.4547	21.5071	24.6468	16.0649	19.6232	19.7802	19.3093	19.5186	19.8325	20.4605	21.2977	23.2862	22.0304	23.0246	20.1465	22.135	20.0942	19.8325	17.1638	16.9021	17.9487	18.0534	17.5301	18.6813	18.5767	18.786	18.786	18.2627	19.5186	21.4547	21.1408	19.4662	18.315	18.5767	17.8964	19.5186	19.6756	18.6813	18.943	19.0476	21.978
	1718	20.5719	14.1475	27.294	23.2566	22.8228	21.288	21.0878	21.4548	22.3891	24.7915	14.1475	20.9543	19.1191	21.3547	21.4548	19.6196	20.2536	20.7541	23.7905	22.8562	22.4558	21.1211	23.7237	21.9887	21.4214	15.5155	15.0484	15.4488	16.2496	15.4488	17.7845	17.8846	17.2506	18.3183	19.3193	21.8886	20.6206	22.1555	19.0524	17.7845	17.7845	17.0838	20.5205	20.9209	18.7521	18.5519	22.6894	20.9543
	2665	20.565	13.5987	26.7828	22.471	23.1343	21.9735	21.393	22.9685	23.1343	25.7048	14.0962	20.5638	17.7446	21.1443	20.4809	18.9055	19.0713	19.1542	22.5539	22.6368	21.8905	21.7247	23.2172	22.7197	22.0564	15.257	14.7595	15.1741	15.5887	14.7595	16.9983	16.1692	17.0813	16.8325	18.408	20.6468	20.1493	21.8905	18.325	16.6667	16.6667	16.0033	19.6517	20.1493	17.7446	17.8275	22.2222	21.8076
	2503	20.5522	15.6463	30.1587	19.2744	21.0884	19.0476	17.6871	18.3673	19.0476	22.449	16.3265	19.5011	18.5941	17.9138	18.1406	17.4603	18.3673	19.2744	17.6871	21.542	22.6757	19.7279	22.449	23.8095	20.4082	16.0998	16.3265	15.6463	15.873	17.0068	18.5941	17.0068	18.5941	17.9138	21.0884	21.9955	21.0884	20.6349	18.8209	17.6871	18.3673	17.0068	19.5011	21.542	17.4603	18.3673	22.9025	19.5011
	1645	20.542	14.3116	28.0797	21.1957	22.1014	20.6522	20.5616	21.4674	21.6486	23.3696	14.6739	20.1993	17.5725	19.1123	19.0217	18.9312	18.8406	18.75	18.6594	19.3841	21.6486	21.8297	22.1014	18.5688	23.0978	16.1232	15.7609	16.5761	17.3913	15.942	18.75	17.8442	18.75	17.7536	20.2899	21.6486	21.3768	20.9239	18.3877	19.0217	17.3913	17.8442	20.1993	21.1957	18.2065	17.8442	19.5652	22.1014
	2031	20.5364	12.1212	34.0909	20.4545	19.697	18.1818	17.4242	17.4242	18.1818	22.7273	12.1212	21.9697	15.9091	19.697	18.9394	18.1818	18.9394	17.4242	19.697	21.2121	23.4848	18.9394	25.7576	24.2424	23.4848	13.6364	14.3939	16.6667	15.1515	15.1515	15.1515	16.6667	17.4242	18.9394	18.9394	24.2424	24.2424	23.4848	18.1818	16.6667	16.6667	16.6667	17.4242	18.9394	17.4242	17.4242	31.8182	16.6667
	2498	20.5226	15.4321	26.6975	22.9938	22.9938	20.3704	21.2963	22.8395	23.6111	23.9198	15.4321	20.5247	18.8272	20.8333	19.9074	18.8272	18.9815	19.7531	22.8395	21.9136	22.8395	20.8333	22.3765	22.3765	21.4506	16.358	17.284	16.5123	17.5926	15.7407	17.7469	18.2099	18.2099	18.2099	20.0617	20.9877	20.0617	20.9877	18.8272	18.3642	18.2099	17.4383	19.2901	19.4444	18.8272	18.3642	21.4506	20.9877
	2502	20.5112	16.0631	28.3194	20.8914	20.8914	19.4986	19.0344	19.9629	20.2414	23.7697	16.0631	19.4058	17.7344	19.0344	19.6843	18.013	19.3129	19.4986	21.8199	20.2414	21.5413	19.9629	22.0984	22.4698	19.9629	16.0631	16.6202	16.4345	16.3417	16.4345	16.9916	18.1058	17.2702	18.1987	19.4058	20.4271	20.52	20.3343	18.663	18.663	17.8273	17.4559	19.7772	20.1486	18.4773	18.5701	21.8199	20.7057
	1624	20.5073	10.9649	23.7939	21.4912	22.6974	22.0395	22.5877	21.1623	21.9298	13.5965	17.3246	20.5044	20.1754	23.0263	20.0658	20.614	21.2719	20.7237	17.8728	13.8158	17.8728	20.943	20.5044	19.6272	21.4912	18.6404	19.0789	19.2982	19.2982	19.4079	21.2719	19.9561	21.1623	21.9298	22.1491	21.4912	22.9167	22.5877	21.3816	21.2719	20.8333	21.2719	22.6974	21.3816	22.0395	21.8202	19.4079	22.5877
	1793	20.4908	14.4411	24.3323	23.3432	24.1345	23.2443	22.8487	23.0465	23.541	21.5628	16.2216	21.0682	21.6617	21.5628	21.0682	22.2552	22.7498	23.0465	20.8704	21.1672	18.6944	19.6835	20.7715	15.9248	22.7498	18.8922	18.6944	19.6835	20.178	18.1998	20.277	20.9693	20.4748	21.365	19.3867	18.4965	19.4857	20.7715	19.7824	19.8813	19.1889	20.277	20.7715	22.0574	21.365	21.1672	16.3205	21.365
	1738	20.4868	15.0877	26.6667	23.3918	21.9883	21.5205	21.9883	22.4561	22.5731	26.6667	15.7895	19.5322	20.117	20.117	20.9357	19.5322	21.0526	20.7018	24.6784	24.9123	23.1579	21.2865	21.7544	20.7018	21.7544	15.4386	15.0877	16.2573	15.7895	15.7895	19.4152	18.1287	18.4795	18.1287	18.9474	19.1813	20.9357	20.8187	18.1287	17.6608	17.7778	17.4269	19.6491	20.7018	18.8304	17.7778	21.2865	20.9357
	1817	20.4684	15.0806	26.7811	20.6448	23.0369	20.9568	21.0088	21.1128	21.3209	21.2168	16.6407	20.3328	18.1487	20.6968	20.4368	20.1768	19.8648	20.1248	20.1768	19.1888	19.8648	20.1248	22.7249	20.3848	21.1648	15.9646	15.7566	16.4847	16.8487	16.6927	18.2007	17.5247	17.4727	17.8887	18.9808	21.1648	19.8648	22.3089	19.5008	18.7207	18.5127	17.8367	20.9048	20.5928	18.9288	19.4488	21.1128	19.6048
	1970	20.4516	13.6929	29.0456	19.917	21.4385	18.2573	19.7787	20.1936	20.1936	19.917	13.6929	19.3638	16.0443	18.8105	19.7787	18.3956	18.3956	19.3638	22.4066	21.0235	21.3001	20.8852	23.2365	21.3001	20.7469	15.6293	14.9378	15.2144	17.1508	15.3527	18.9488	17.2891	18.2573	18.2573	20.1936	22.13	20.7469	21.8534	18.9488	17.4274	17.704	16.3209	20.4703	21.0235	18.1189	18.3956	22.9599	20.332
	1703	20.4512	16.262	25.8278	21.9279	21.4864	22.0015	22.2958	22.1486	21.7807	22.1486	18.2487	22.5901	19.3525	21.8543	21.9279	20.3826	20.5298	20.7506	21.3392	20.3826	20.2355	21.56	22.2958	18.6902	21.7071	16.777	16.262	17.0714	16.4091	16.9978	20.2355	19.0581	19.6468	19.9411	21.56	21.7807	22.443	22.9581	19.794	19.1317	18.8374	18.911	21.3392	21.9279	20.0147	19.794	17.66	18.911
	2693	20.4474	15.5216	26.8448	23.2824	23.6641	21.374	21.7557	22.2646	23.5369	26.0814	16.7939	19.3384	22.0102	19.084	20.4835	19.5929	21.1196	19.9746	21.2468	18.4478	18.1934	21.374	20.4835	18.0662	20.9924	16.0305	16.6667	16.9211	16.4122	16.0305	19.3384	17.0483	18.8295	16.7939	20.1018	21.5013	21.1196	20.3562	18.9567	17.8117	18.4478	17.6845	18.9567	19.084	18.1934	19.4656	15.5216	20.7379
	2297	20.4305	16.3146	25.939	21.5962	23.1221	21.2441	21.831	22.6526	22.8873	22.0657	17.4883	20.6573	19.4836	19.4836	19.9531	18.662	19.3662	19.7183	20.4225	20.1878	19.6009	21.3615	20.4225	19.4836	21.0094	18.4272	18.4272	17.6056	18.662	18.0751	18.5446	18.3099	18.7793	18.5446	19.9531	19.9531	20.892	20.7746	18.0751	17.6056	18.3099	18.5446	19.7183	20.1878	19.2488	18.662	18.4272	21.1268
	1768	20.3848	16.953	23.7113	23.7113	22.6804	21.0767	21.6495	21.5349	22.795	23.5968	17.7549	20.8477	21.4204	20.8477	21.1913	20.7331	23.0241	22.2222	22.5659	20.2749	19.5876	20.0458	20.7331	20.3895	20.8477	20.3895	20.504	20.8477	20.0458	18.7858	20.504	20.0458	20.1604	20.3895	19.8167	20.1604	20.0458	21.3058	20.0458	20.3895	20.1604	20.1604	20.504	21.3058	20.7331	19.7022	19.7022	20.1604
	2380	20.3729	11.3379	27.551	21.7687	21.3152	20.8617	20.9751	21.542	21.9955	25.737	12.585	19.5011	17.6871	19.8413	19.0476	18.7075	19.0476	18.9342	21.9955	20.8617	22.449	21.4286	23.8095	24.0363	21.7687	11.3379	11.678	12.0181	13.3787	12.3583	17.8005	15.4195	17.2336	17.0068	20.8617	23.356	22.7891	22.6757	18.7075	18.254	17.8005	16.6667	20.2948	21.2018	17.6871	18.3673	23.5828	20.9751
	2371	20.3706	12.1849	29.1317	22.1289	21.5686	21.0084	20.1681	21.4286	21.9888	21.1485	14.2857	19.7479	16.2465	20.5882	18.9076	17.507	18.2073	18.3473	22.6891	21.9888	21.1485	22.6891	23.3894	20.5882	21.5686	12.465	12.605	13.0252	14.4258	13.4454	18.3473	15.9664	17.3669	17.6471	19.888	22.549	22.549	23.3894	18.6275	17.507	17.2269	16.1064	20.1681	20.028	17.2269	17.9272	22.8291	21.2885
	1710	20.3632	13.467	26.9341	20.7259	20.4394	19.7708	19.6753	20.0573	20.3438	22.9226	13.467	20.5349	18.2426	20.0573	20.0573	18.0516	18.8157	18.9112	21.2989	20.1528	21.3945	21.3945	23.4957	21.872	22.063	14.5177	14.1356	14.8997	15.4728	14.5177	17.765	16.2369	18.0516	18.4336	20.4394	22.6361	22.1585	22.1585	18.3381	17.192	17.6695	16.9054	19.9618	20.6304	17.4785	18.2426	22.6361	21.2034
	1931	20.357	15.7559	25.3188	20.7195	20.5829	19.7632	19.8543	20.4463	20.674	21.5392	16.4845	19.9454	18.2605	18.8525	19.2623	18.5792	19.2623	19.6266	21.0383	20.4463	21.5392	21.5847	22.5865	20.9016	19.6266	16.7577	16.3024	16.6667	17.0765	16.5301	18.9891	18.1694	18.9891	18.8525	21.4026	23.6339	22.8597	21.4481	19.6721	18.5337	18.2149	17.3953	20.4918	20.4007	18.4426	18.3971	20.9016	20.8561
	1476	20.3512	15.222	25.1586	22.2692	21.7054	20.5074	20.2255	21.635	22.5511	24.031	15.2925	19.2389	18.3228	18.7456	18.5342	18.6047	19.5208	20.5074	21.5645	20.9302	20.7188	21.0712	21.9168	21.494	21.2826	16.2791	16.0677	16.6314	16.561	16.3495	18.4637	17.0543	18.8865	17.4066	19.3094	20.8598	21.5645	21.635	19.098	18.7456	18.1818	18.1818	19.7322	20.0141	18.6047	18.1818	20.6483	21.7759
	1267	20.3358	14.3906	27.3128	24.2291	22.6138	22.467	21.7327	23.348	22.7606	26.5786	15.2717	19.2364	18.9427	20.1175	20.558	18.0617	20.1175	20.1175	21.7327	22.7606	22.6138	20.4112	22.7606	22.0264	21.8796	15.1248	15.1248	14.978	15.7122	14.6843	18.0617	17.3275	18.649	17.0338	19.8238	21.4391	20.9985	20.8517	18.3554	17.9148	17.6211	16.4464	20.2643	19.3833	18.0617	18.2085	23.348	20.558
	1270	20.333	13.5021	27.4262	22.7848	22.3629	21.9409	20.2532	21.097	21.097	27.4262	13.5021	18.1435	18.9873	18.1435	18.9873	18.5654	19.8312	18.5654	22.3629	22.3629	24.0506	20.2532	21.9409	21.519	20.6751	15.6118	15.6118	14.7679	15.6118	14.346	17.7215	15.6118	17.2996	17.2996	18.1435	18.9873	21.097	21.097	18.9873	17.7215	18.5654	17.2996	19.8312	18.9873	18.9873	19.8312	22.3629	20.6751
	2381	20.3326	11.1111	28.8889	21.7094	20.5128	20	20.5128	20.5128	21.3675	24.6154	11.1111	20	14.8718	19.1453	19.8291	17.4359	17.6068	16.9231	22.0513	21.8803	25.4701	21.0256	24.2735	23.2479	21.1966	11.7949	11.2821	11.7949	12.4786	12.3077	15.7265	13.3333	15.5556	16.5812	20.5128	23.5897	21.7094	21.8803	18.2906	17.9487	16.9231	15.7265	20.5128	20	16.9231	17.094	24.2735	22.0513
	1371	20.3217	13.5171	27.1654	20.21	20.6037	19.685	20.4724	20.0787	21.916	16.5354	16.0105	21.1286	18.5039	20.4724	19.685	18.7664	18.7664	19.0289	19.1601	19.0289	17.979	22.1785	21.6535	23.622	21.1286	16.0105	16.9291	17.1916	17.7165	16.273	17.8478	18.1102	18.5039	18.7664	20.3412	21.2598	20.9974	21.2598	20.21	18.5039	18.6352	17.8478	19.685	20.0787	17.979	19.4226	21.916	21.2598
	1370	20.3207	14.4965	26.3021	20.4861	21.0938	20.1389	20.3125	20.3993	19.4444	17.7951	15.7986	21.0069	17.1875	19.6181	21.0938	18.6632	19.8785	19.6181	20.2257	19.6181	17.0139	21.5278	22.6562	23.5243	20.9201	16.2326	16.059	17.0139	17.7951	16.1458	18.1424	17.1875	17.9688	18.6632	21.0938	22.1354	22.2222	22.5694	20.4861	17.7951	18.9236	17.7083	20.7465	21.0938	19.0104	19.0104	20.5729	19.8785
	2372	20.3079	11.7899	25.9378	22.4009	23.5798	21.2219	21.2219	22.1865	21.5434	24.6517	14.2551	21.5434	18.328	22.1865	21.9721	19.6141	20.1501	21.0075	22.0793	22.9368	20.0429	21.865	25.2947	21.4362	22.2937	12.433	12.433	13.5048	14.5766	13.3976	17.6849	15.7556	17.3633	17.8992	19.7213	22.508	21.5434	23.7942	18.6495	16.9346	17.149	16.6131	20.7931	21.6506	18.0064	18.4352	20.5788	20.0429
	2590	20.3076	15.0407	26.0163	20.3252	19.7561	19.4309	19.8374	20	19.8374	21.2195	16.1789	22.439	18.1301	21.2195	21.7073	19.7561	19.4309	20.3252	21.2195	19.5935	20.1626	21.0569	22.2764	22.6016	21.3008	15.2033	15.2846	15.0407	16.8293	16.5041	17.9675	17.1545	18.2927	18.4553	20.813	22.1138	20.4878	21.3008	18.5366	18.6179	18.8618	17.4797	20.5691	20.9756	18.9431	18.5366	22.1138	19.6748
	2269	20.3068	13.5301	27.4293	20.5412	21.2792	20.9102	22.7552	22.1402	21.6482	19.0652	17.2202	20.4182	19.8032	20.0492	20.1722	19.3112	21.6482	20.4182	16.8512	15.3752	19.3112	18.3272	18.9422	13.5301	21.0332	19.0652	19.9262	19.3112	20.1722	18.8192	19.4342	20.1722	18.0812	20.7872	19.1882	18.2042	18.5732	20.6642	19.1882	18.9422	19.4342	19.1882	20.6642	18.4502	19.1882	20.0492	15.8672	23.1242
	2020	20.3007	13.0631	28.6036	24.6622	25.9009	21.9595	20.9459	24.0991	22.2973	22.5225	13.4009	18.9189	21.9595	20.9459	19.2568	19.3694	25.6757	22.2973	17.3423	13.0631	13.5135	19.482	20.3829	21.3964	21.509	15.8784	19.1441	15.7658	18.9189	15.7658	20.3829	16.7793	18.4685	19.5946	22.5225	25.9009	19.0315	22.973	20.8333	18.8063	17.9054	17.3423	21.9595	19.7072	19.0315	20.8333	20.6081	22.1847
	2660	20.294	15.0097	25.1462	21.8324	23.0019	20.6628	20.4678	21.2476	21.0526	18.9084	15.9844	20.8577	18.9084	20.6628	20.8577	20.4678	18.3236	20.078	22.6121	22.2222	18.5185	20.8577	23.3918	21.8324	21.2476	15.3996	15.0097	15.9844	17.154	15.9844	18.5185	18.3236	18.9084	18.9084	19.6881	22.0273	20.8577	21.8324	17.7388	18.5185	17.7388	18.3236	21.0526	21.8324	18.9084	18.7135	20.2729	20.4678
	1337	20.2481	15.3005	26.2295	21.8579	21.8579	20.765	21.8579	23.4973	21.3115	24.0437	16.9399	19.6721	19.6721	19.1257	20.2186	19.1257	19.6721	19.6721	21.3115	22.9508	23.4973	20.765	21.8579	20.2186	21.3115	15.847	15.3005	16.9399	16.3934	15.847	16.3934	16.9399	17.4863	18.5792	17.4863	20.765	19.6721	19.1257	17.4863	17.4863	17.4863	16.9399	19.1257	19.1257	17.4863	17.4863	22.9508	19.1257
	1587	20.2191	13.8607	25.355	20.9601	21.0953	20.2164	20.4868	20.6897	21.2982	21.0953	16.5652	19.3374	18.9317	19.4726	19.8783	18.9317	20.5544	20.4868	20.0135	18.6613	19.8107	20.1487	21.4334	18.7965	20.4868	17.3766	17.5118	17.1062	17.6471	16.9709	17.9851	17.6471	17.309	18.2556	18.5936	19.7431	20.622	21.0953	19.6755	19.0669	18.9993	17.8499	19.8783	21.2306	19.3374	19.4726	18.7965	22.0419
	2507	20.1932	12.5811	26.3294	18.5473	20.2335	21.1414	21.6602	19.4553	19.3256	16.2127	15.4345	21.6602	19.1958	20.882	21.5305	20.6226	19.585	21.0117	19.7147	18.8067	16.083	21.7899	22.8275	20.2335	22.8275	18.0285	17.5097	18.4176	18.8067	17.5097	19.1958	19.8444	18.1582	19.7147	22.4384	21.5305	22.179	22.0493	19.585	19.585	19.8444	18.5473	21.5305	22.179	19.9741	19.1958	18.5473	20.6226
	1827	20.189	16.7577	24.2259	19.6721	19.6721	18.7614	18.9435	19.3078	20.0364	20.4007	18.7614	19.8543	17.8506	20.4007	19.3078	19.1257	20.4007	20.2186	20.9472	17.4863	20.5829	19.1257	22.4044	20.765	21.4936	16.7577	17.3042	17.3042	17.8506	17.6685	19.8543	18.2149	19.1257	18.7614	19.1257	20.9472	21.3115	22.7687	21.4936	20.4007	20.0364	19.1257	20.5829	20.765	20.4007	20.0364	18.5792	21.4936
	1874	20.1836	13.2737	28.1133	22.4459	22.2968	20.6562	20.6562	21.1782	21.7748	24.7576	13.7211	21.1037	18.4191	20.7308	21.3274	19.3139	19.3139	20.3579	23.5645	23.2662	22.1477	19.6868	23.1916	22.0731	19.8359	13.7957	13.9448	14.094	14.8397	13.572	16.4057	16.4057	17.0022	18.1954	18.7174	22.8188	19.4631	21.1782	17.8971	16.5548	16.2565	15.8837	19.3885	20.6562	17.3751	17.5242	23.9374	19.5377
	1283	20.1802	14.6667	27.1111	23.3333	20.8889	19.5556	20	20.6667	20.6667	21.7778	14.8889	19.7778	16.4444	18	20	18.4444	19.7778	17.7778	21.3333	19.5556	22	19.1111	21.1111	23.5556	20.8889	14.8889	14.8889	14.6667	15.3333	15.5556	17.3333	16.2222	16.8889	17.1111	19.5556	21.5556	21.5556	22	19.1111	19.1111	17.5556	18.4444	20	19.5556	17.5556	17.7778	22	20.6667
	1926	20.1712	13.4163	24.758	21.3001	21.3001	18.3956	20.1936	19.3638	20.0553	15.7676	20.332	20.0553	19.0871	19.917	21.1618	20.0553	19.0871	20.0553	18.8105	18.9488	20.332	21.1618	22.545	22.6833	20.8852	17.9806	17.9806	18.1189	18.3956	17.704	19.7787	19.2254	18.2573	19.0871	20.4703	21.1618	20.8852	20.6086	19.7787	19.3638	19.5021	20.0553	19.6404	21.3001	18.8105	18.6722	20.8852	20.1936
	1863	20.1662	12.8788	26.7677	21.9697	20.9596	20.5808	19.697	20.8333	22.096	25.7576	13.2576	18.9394	18.6869	19.697	20.0758	18.5606	20.9596	20.202	22.096	23.7374	20.9596	20.202	21.5909	20.5808	20.3283	15.404	15.1515	16.1616	16.1616	14.3939	18.5606	17.298	19.0657	17.9293	20.202	20.202	20.3283	21.2121	19.1919	17.5505	18.3081	17.4242	20.3283	20.202	19.0657	18.8131	19.5707	20.0758
	1386	20.1442	14.2214	25.547	21.686	22.0721	20.0772	20.5277	21.2355	21.2355	21.879	14.4144	20.1416	17.5676	20.7207	20.1416	19.4981	19.2407	20.2059	21.4286	20.8494	20.7851	21.1712	22.3295	22.7799	21.4286	14.6075	14.3501	15.1866	16.2806	15.0579	18.8546	17.2458	18.2754	19.112	20.5277	20.5277	21.2355	21.9434	19.2407	18.5328	18.7902	18.2754	20.5277	21.0425	19.4337	19.6911	22.2008	19.8842
	1506	20.1367	16.1049	25.8427	25.4682	25.8427	23.0712	23.221	25.7678	23.97	23.1461	16.1049	20.1498	20.7491	20.5993	20.8989	20	20.5243	19.8502	21.3483	18.0524	17.3783	20.824	21.9476	18.2772	21.9476	17.1536	16.9288	17.0037	16.779	16.1049	18.9513	17.9775	18.6517	18.7266	20.2247	22.0225	20.0749	20.3745	19.9251	18.8764	17.9775	18.427	19.3258	19.7004	18.3521	18.2022	18.3521	21.6479
	2578	20.1294	13.0909	25.697	20.9697	22.303	19.1515	20.2424	20.1212	20.2424	16.1212	17.2121	20.4848	18.4242	19.2727	19.2727	19.1515	20.6061	19.7576	18.1818	16.7273	13.0909	20.7273	19.0303	20.9697	21.3333	18.4242	18.7879	17.9394	18.1818	17.9394	19.6364	18.5455	19.2727	19.6364	19.6364	22.0606	21.2121	21.5758	20.1212	19.3939	19.6364	19.6364	20.9697	20.6061	19.0303	19.2727	19.2727	22.0606
	2575	20.1152	7.80533	25.6198	19.7429	19.7429	20.0184	19.3756	20.9366	20.0184	10.0092	17.8145	21.5794	19.0083	20.3857	21.5794	22.0386	20.2938	19.1919	17.539	15.978	16.1616	21.6713	21.0285	22.7732	22.4059	17.7227	17.6309	17.6309	18.09	18.7328	20.4775	18.641	19.8347	20.2938	21.3958	22.5895	20.9366	21.3958	20.8448	19.4674	20.3857	19.5592	20.5693	18.9164	19.5592	20.3857	22.1304	20.202
	1249	20.1101	12.5926	25.9259	21.1111	21.8519	21.1111	22.2222	20.7407	20.3704	21.4815	15.5556	19.2593	20.3704	21.4815	20.7407	20	20	20.7407	17.037	20.3704	18.1481	22.5926	23.7037	22.2222	21.1111	15.1852	14.4444	14.0741	14.8148	12.5926	20.3704	18.8889	20.7407	18.1481	20	22.2222	20.3704	22.2222	21.1111	19.6296	17.7778	15.9259	21.4815	21.4815	17.037	20.3704	22.963	19.6296
	2333	20.1017	15.0459	27.5229	22.5688	21.896	18.9602	20.1835	20.8563	21.1621	24.2813	15.841	18.3486	18.8379	18.3486	18.5933	18.4098	19.0214	19.4495	22.3242	22.2018	22.9969	18.6544	20.0612	20.1223	20	16.0245	15.9633	16.1468	15.7187	15.7187	17.8593	17.1865	18.2263	17.37	18.1651	19.3272	20.2446	19.5719	18.2875	18.104	17.6147	17.5535	18.5321	18.6544	17.6147	17.4924	21.1621	20.7951
	1374	20.1014	13.6364	31.4394	22.7273	23.4848	18.9394	18.5606	21.2121	19.697	20.4545	14.7727	19.3182	15.5303	20.0758	19.3182	16.6667	17.803	17.4242	18.1818	20.0758	21.9697	23.1061	26.8939	23.1061	21.5909	14.3939	14.3939	14.3939	13.6364	14.0152	17.4242	15.1515	16.6667	16.6667	20.0758	21.2121	20.0758	21.5909	18.5606	18.5606	16.2879	15.9091	19.3182	19.697	17.803	16.6667	18.5606	19.3182
	2262	20.0915	16.8254	25.3968	21.5873	21.6931	20.3175	21.164	20.5291	21.2698	20.9524	16.8254	20.9524	18.3069	18.6243	20.1058	19.2593	19.7884	19.1534	20.6349	20.6349	21.164	20.1058	20.9524	23.0688	20.8466	17.3545	17.2487	17.037	17.672	17.5661	17.9894	18.7302	18.836	18.0952	18.6243	21.3757	20.4233	19.3651	19.3651	18.3069	18.3069	18.4127	20	21.3757	18.836	19.2593	22.2222	20.8466
	1562	20.0548	14.7343	26.8116	23.6715	24.6377	20.2899	19.8068	21.9807	21.0145	26.8116	15.4589	20.5314	19.8068	19.0821	20.0483	20.0483	19.5652	20.5314	21.7391	20.0483	20.0483	19.8068	22.9469	23.1884	20.0483	14.7343	14.9758	15.7005	15.942	14.7343	17.3913	17.3913	16.6667	18.599	19.8068	20.2899	20.5314	21.9807	17.8744	17.3913	19.0821	17.8744	21.256	19.5652	18.8406	18.8406	23.6715	18.1159
	1276	20.0501	14.0741	26.4815	22.5926	22.2222	21.2963	21.1111	20.9259	21.8519	21.4815	14.4444	19.4444	17.963	19.4444	19.2593	18.1481	18.5185	18.7037	21.6667	19.6296	22.037	20	22.037	21.8519	21.4815	15.1852	15.5556	15.5556	15.3704	15.9259	16.6667	15.3704	16.2963	16.8519	20	21.1111	21.8519	21.1111	18.8889	16.4815	17.037	16.4815	20.3704	20	17.4074	17.037	23.5185	21.8519
	1728	20.0293	14.9225	26.5504	23.5465	23.062	23.2558	23.062	24.8062	24.5155	24.031	14.9225	17.8295	20.9302	20.4457	20.8333	21.0271	20.4457	20.4457	22.7713	23.3527	20.8333	17.7326	21.124	17.1512	20.155	16.9574	17.0543	17.4419	16.9574	16.0853	15.407	17.9264	15.5039	17.7326	16.1822	16.7636	19.2829	19.5736	16.2791	16.1822	16.1822	15.6008	18.0233	18.8953	16.8605	17.0543	16.9574	21.0271
	1261	20.0004	10.9705	28.9733	26.4416	24.4726	22.7848	22.9255	24.7539	22.9255	26.8636	10.9705	18.706	18.706	19.5499	20.1125	18.4248	19.128	20.1125	23.6287	24.0506	22.5035	18.5654	20.6751	21.519	20.2532	15.1899	14.9086	15.6118	16.1744	12.9395	14.4866	15.7525	14.4866	15.4712	15.3305	17.7215	19.6906	20.2532	17.1589	14.9086	15.8931	13.9241	18.0028	17.1589	16.4557	17.4402	22.2222	21.2377
	2385	19.9988	11.2644	24.1839	22.069	20.7816	21.4253	21.7011	20.5057	21.1034	21.3333	16.4598	22.1149	19.6322	21.6552	22.4368	20.4598	20.092	20.1379	22.7586	22.1609	20.9655	22.3448	23.1264	22.8966	22.3908	15.3563	14.9885	15.908	16.4138	15.5402	19.7701	18.5747	19.908	19.0805	21.5172	22.8966	22.6667	22.5287	21.0575	20.1839	19.4943	19.2184	21.7471	21.5632	19.954	20.1839	22.9885	21.0115
	1563	19.9819	13.5802	24.6914	20.2822	21.164	20.8113	19.4004	20.4586	21.3404	21.6931	16.0494	19.7531	17.9894	19.5767	18.5185	19.0476	18.8713	20.9877	22.3986	21.3404	23.1041	21.5168	21.8695	21.3404	20.9877	13.7566	13.5802	13.933	15.873	14.9912	16.2257	17.1076	17.4603	17.8131	19.7531	21.8695	21.164	22.2222	18.6949	17.284	17.6367	16.5785	20.1058	21.164	18.5185	18.8713	22.0459	19.7531
	2516	19.9799	13.9324	25.7053	22.0132	20.3762	20.202	20.7941	21.247	21.1773	22.9885	13.9324	20.1672	18.7739	19.6796	19.7144	18.7043	19.1223	19.0526	22.1177	21.5256	21.4908	23.093	20.5852	20.2717	20.829	15.1515	14.7684	15.4302	15.2212	14.629	18.5301	17.0324	18.7739	16.8234	20.7941	24.1031	21.5256	20.62	19.0874	17.52	16.8931	16.5448	18.9133	19.3661	17.4852	17.0324	21.7346	20.4807
	2652	19.9762	14.862	28.5563	20.5945	19.7452	18.896	17.8344	18.4713	20.0637	21.5499	16.5605	19.2144	17.9406	18.5775	17.9406	16.879	18.6837	17.8344	20.1699	19.0021	20.1699	20.1699	21.0191	22.7176	19.1083	15.0743	15.6051	14.862	15.9236	15.4989	16.5605	16.242	16.5605	17.4098	18.4713	19.5329	20.0637	21.1253	17.6221	17.1975	17.4098	16.7728	19.0021	19.7452	17.0913	17.4098	21.9745	19.9575
	1453	19.9653	16.5192	25.9587	22.8614	22.5664	21.2389	21.0914	22.7139	21.5339	23.4513	16.9617	19.174	19.469	19.6165	19.9115	19.469	19.9115	19.174	22.1239	23.3038	20.649	20.944	21.5339	21.3864	20.2065	16.9617	16.6667	16.9617	16.6667	17.2566	18.8791	17.9941	19.174	18.1416	17.9941	21.3864	19.764	19.469	18.5841	17.2566	17.8466	17.6991	18.2891	20.2065	17.9941	18.5841	18.5841	19.469
	1693	19.9495	12.8	27.2	20.5333	20.2667	18.4	18.1333	21.0667	22.4	24.2667	14.4	20.2667	16	20	19.7333	16.8	17.3333	18.4	20.2667	21.3333	24	19.7333	22.6667	21.6	19.2	12.8	12.8	13.3333	14.4	15.4667	17.6	17.0667	17.3333	15.2	18.6667	20.5333	21.0667	19.2	18.1333	16.8	15.7333	16	19.2	19.2	15.7333	16.5333	21.8667	21.0667
	1729	19.9447	12.8623	25.9058	19.9275	21.0145	19.9275	18.2971	20.471	21.7391	12.8623	14.4928	18.4783	19.2029	19.9275	19.5652	20.6522	21.9203	21.558	20.1087	19.9275	18.1159	19.5652	19.5652	16.3043	19.2029	17.7536	16.8478	17.029	17.2101	17.2101	18.2971	18.8406	18.8406	18.4783	16.8478	17.3913	20.6522	20.2899	18.6594	19.2029	18.1159	18.1159	18.4783	19.5652	20.471	19.5652	15.0362	23.5507
	1340	19.943	11.9792	26.5625	19.0104	19.0104	17.4479	20.3125	21.6146	20.0521	19.2708	13.2812	21.6146	17.1875	19.5312	20.0521	17.4479	18.2292	20.0521	20.5729	18.4896	17.1875	21.0938	22.1354	20.5729	20.8333	12.5	13.2812	13.5417	14.8438	14.0625	18.2292	16.1458	18.2292	17.9688	19.7917	23.1771	21.3542	21.6146	19.5312	19.0104	16.6667	17.7083	19.7917	20.3125	17.4479	19.0104	23.6979	21.3542
	1295	19.9365	14.6805	25.9067	21.9344	19.3437	18.9983	19.6891	20.38	20.38	24.0069	16.753	21.0708	18.9983	19.8618	20.8981	18.3074	18.9983	18.6528	22.4525	20.38	21.0708	20.5527	21.0708	21.0708	20.5527	16.4076	16.0622	17.0984	16.5803	14.6805	18.4801	17.0984	18.1347	17.4439	21.4162	23.3161	19.8618	20.2073	19.3437	19.6891	18.1347	16.753	18.6528	20.5527	17.962	17.4439	23.8342	18.9983
	1647	19.9076	13.5593	25.1412	20.6215	18.6441	20.339	20.6215	19.4915	19.6328	23.4463	14.8305	22.4576	17.7966	22.1751	21.4689	20.0565	18.7853	19.6328	22.1751	20.904	20.904	21.7514	23.0226	18.7853	23.3051	15.8192	15.5367	14.9718	16.1017	14.9718	18.3616	16.1017	17.6554	19.209	20.0565	20.6215	21.8927	22.4576	19.209	18.2203	18.9266	17.6554	20.7627	21.1864	18.7853	19.3503	20.6215	19.0678
	2583	19.8954	12.9754	27.5168	22.3714	21.9239	20.5817	20.3579	22.1477	21.7002	21.4765	13.8702	18.5682	15.8837	19.4631	18.7919	18.7919	17.8971	19.2394	20.3579	22.1477	22.5951	20.1342	21.4765	22.1477	18.7919	12.9754	13.4228	13.6465	14.9888	14.7651	16.5548	17.0022	17.0022	17.0022	21.2528	22.1477	21.4765	23.2662	18.7919	17.226	16.5548	16.3311	19.2394	20.1342	17.8971	18.5682	22.3714	19.9105
	2436	19.8932	11.6959	23.726	20.3843	21.3868	19.4653	19.4653	21.3868	20.802	18.2122	17.3768	19.716	19.5489	20.4678	20.7185	19.3818	20.5514	20.5514	20.4678	19.6324	12.6984	20.9691	21.3033	19.2982	20.8855	18.2957	18.1287	18.4628	18.8805	17.7109	20.0501	20.3843	19.4653	19.883	21.721	23.1412	23.726	21.8881	20.7185	20.2172	19.2147	18.9641	20.3843	21.2197	19.1312	19.1312	21.3033	21.2197
	1831	19.8852	12.3656	30.1075	22.043	22.5806	18.8172	18.8172	21.5054	20.9677	22.5806	13.9785	19.8925	13.4409	18.2796	18.8172	16.129	17.7419	16.6667	23.6559	19.8925	23.1183	20.4301	21.5054	22.5806	21.5054	12.9032	12.9032	12.3656	12.9032	12.9032	12.9032	13.9785	13.9785	12.9032	19.8925	24.7312	20.9677	19.8925	18.8172	16.6667	16.129	14.5161	19.8925	19.3548	16.6667	17.7419	25.8065	17.7419
	1816	19.8835	12.4444	27.0222	20.3556	23.6444	22.1333	21.6889	22.3111	21.6889	15.7333	13.4222	20	17.4222	20.5333	21.0667	20.5333	19.2889	18.7556	17.6	16.6222	15.8222	19.5556	22.1333	18.0444	21.6	15.0222	15.0222	15.6444	16.8889	14.8444	18.0444	17.6889	17.8667	19.2889	20.6222	21.2444	20.6222	23.2889	20.0889	18.5778	19.2	17.6889	21.4222	20.6222	19.2	19.4667	19.2889	19.6444
	2658	19.8573	13.5734	27.5162	20.1293	20.2216	19.3906	18.2825	20.0369	20.1293	22.1607	13.5734	19.7599	16.3435	19.7599	18.5596	18.0979	18.0055	17.8209	21.422	18.9289	21.145	21.3296	22.7147	22.6223	21.145	14.4044	14.7738	14.4968	15.6971	15.1431	16.8975	15.8818	17.3592	17.3592	21.5143	23.7304	21.145	21.976	18.3749	17.6362	17.4515	17.3592	19.8523	20.0369	17.8209	18.3749	23.5457	17.5439
	1590	19.8454	10.9453	23.2836	22.2886	22.5871	21.4925	21.4925	22.5871	21.4925	19.1045	19.9005	19.1045	19.9005	21.194	20.995	20.6965	20.6965	21.4925	19.801	18.209	17.7114	20.398	19.801	18.5075	21.99	20.796	19.602	20.6965	21.0945	20.4975	20.796	20.995	20.796	21.6915	19.801	18.5075	19.9005	20.4975	20.995	20.597	21.0945	20.398	21.2935	20.0995	20.8955	21.194	18.5075	22.2886
	1369	19.8418	10.5691	27.4797	18.5366	18.374	20.3252	18.6992	18.374	20.6504	14.1463	16.5854	21.626	17.2358	20.9756	18.374	18.0488	18.2114	19.8374	18.8618	17.2358	16.2602	21.626	22.439	22.2764	22.1138	15.2846	16.5854	17.2358	16.748	16.748	18.6992	17.8862	17.0732	18.5366	21.4634	23.252	21.626	21.9512	19.3496	19.0244	17.7236	17.8862	20.1626	20.813	18.374	19.0244	24.2276	19.5122
	1451	19.8416	16.9184	24.9748	21.853	22.0544	21.4502	20.9466	22.5579	22.1551	22.3565	18.7311	19.3353	19.0332	20.0403	20.3424	19.1339	19.4361	19.6375	22.5579	20.6445	19.3353	19.2346	21.9537	20.6445	20.7452	16.9184	17.0191	17.0191	17.5227	17.422	17.422	17.5227	17.422	19.0332	18.429	19.0332	19.0332	20.4431	18.6304	18.1269	18.429	18.3283	18.6304	19.1339	18.429	18.5297	18.9325	19.0332
	1282	19.8409	12.2396	29.1667	20.3125	21.0938	20.0521	20.0521	21.6146	19.7917	25.2604	14.5833	18.4896	18.4896	19.0104	19.7917	18.2292	17.7083	17.4479	22.9167	22.3958	22.3958	20.0521	21.3542	20.8333	20.0521	12.7604	12.5	14.5833	12.2396	12.7604	17.7083	14.8438	15.625	15.8854	19.7917	23.6979	21.3542	21.6146	19.2708	17.9688	16.6667	17.4479	19.7917	19.5312	16.9271	17.7083	24.2188	20.3125
	1388	19.8263	13.3333	27.381	22.5397	22.1429	20.3175	20.9524	21.1905	21.1905	25.6349	13.3333	19.7619	17.381	19.6032	20.3968	18.4127	18.8889	19.5238	22.4603	21.1905	21.746	20	21.8254	22.7778	21.2698	14.4444	14.0476	14.6032	15.0794	14.8413	17.4603	16.5079	18.1746	18.3333	18.9683	20.9524	20.873	20.7937	17.5397	17.0635	16.6667	16.5079	20.1587	20.5556	17.5397	17.9365	22.619	19.2857
	2653	19.8198	14.1133	24.7911	20.6128	20.9842	20.4271	19.7772	20.2414	20.7985	14.6704	16.8059	20.9842	19.4986	20.9842	20.7985	19.5915	19.9629	20.0557	17.9201	17.5487	15.7846	20.0557	20.1486	18.8487	21.4485	18.8487	18.663	17.7344	18.5701	17.6416	19.4986	19.5915	18.3844	18.9415	19.87	21.0771	20.7057	22.1913	18.013	18.4773	18.9415	18.013	20.8914	20.3343	18.7558	18.8487	19.5915	20.2414
	2692	19.8198	14.8148	32.5103	20.1646	19.7531	17.284	19.3416	19.7531	19.7531	22.6337	14.8148	20.9877	16.8724	18.93	18.93	18.107	16.4609	16.0494	20.9877	18.107	21.8107	20.1646	19.3416	22.2222	18.5185	15.2263	15.2263	14.8148	15.2263	14.8148	16.8724	17.284	16.4609	16.4609	20.1646	20.9877	18.5185	18.93	17.284	16.8724	15.6379	16.0494	17.6955	17.6955	16.4609	16.8724	20.9877	21.3992
	2604	19.8061	13.964	25.5631	20.3829	22.0721	20.3829	19.8198	19.7072	20.1577	19.3694	13.964	19.7072	18.018	19.482	19.0315	19.2568	20.045	19.3694	18.9189	19.3694	18.4685	20.4955	21.2838	20.7207	21.0586	17.2297	17.2297	16.8919	16.4414	15.8784	17.3423	17.1171	16.7793	18.1306	18.6937	20.9459	21.7342	21.3964	19.5946	18.1306	19.0315	17.3423	19.3694	19.3694	19.482	19.0315	17.455	21.6216
	2263	19.7924	16.6667	23.1884	19.8551	21.5942	20	20.1449	21.0145	23.1884	21.3043	18.1159	20.5797	17.6812	20.4348	20.2899	19.2754	18.5507	18.8406	21.1594	19.8551	21.8841	18.8406	21.0145	21.5942	20	16.9565	17.5362	17.6812	17.8261	17.5362	17.3913	18.8406	16.6667	19.4203	17.8261	18.8406	19.2754	19.4203	18.6957	18.5507	18.2609	17.971	18.6957	19.5652	19.1304	18.9855	19.5652	20.1449
	2464	19.784	14.433	23.1713	21.7968	23.0731	21.2077	20.4713	22.0422	20.864	17.1821	19.1458	18.9494	19.8331	19.3913	19.5876	20.1276	20.864	20.0295	18.9985	17.2803	14.973	19.8822	19.6367	17.5258	21.6004	18.3603	18.5076	18.4585	18.2131	17.3294	19.4404	18.6549	19.6858	18.9985	20.3731	21.1095	21.0604	20.5204	19.8331	19.5385	19.7349	19.1949	20.0785	19.7349	19.6858	20.324	19.8822	20.5204
	1812	19.768	10.1171	26.0916	21.0863	21.2993	19.0628	19.9148	20.2343	20.2343	20.5538	13.312	20.9798	17.7849	21.1928	20.1278	18.6368	18.7433	19.7018	19.2758	18.1044	18.2109	21.7252	23.0032	17.1459	22.5772	15.655	14.6965	14.9095	16.5069	15.655	19.0628	17.2524	17.4654	19.4888	20.9798	21.8317	20.6603	21.4058	18.5304	18.4239	18.1044	17.3589	19.8083	19.9148	18.6368	19.0628	20.6603	21.4058
	1670	19.7647	10.4803	26.9287	18.3406	18.9229	18.7773	17.9039	17.6128	18.4862	19.7962	15.575	20.6696	17.9039	20.2329	19.5051	19.3595	18.7773	18.9229	19.3595	19.214	21.1063	19.9418	19.7962	20.524	20.8151	16.0116	15.8661	16.4483	16.885	17.0306	18.1951	17.3217	18.0495	18.3406	19.3595	21.5429	20.524	20.9607	19.214	18.4862	19.0684	17.6128	19.6507	18.9229	18.9229	18.7773	20.3785	20.0873
	1593	19.7618	13.6521	25.5024	21.483	20.5821	20.5821	20.79	20.097	20.4435	23.1462	15.1074	19.5426	19.9584	19.4733	20.3049	18.9882	19.3347	19.4733	22.176	21.2058	20.9979	18.9882	20.3742	18.1566	20.2356	16.0776	16.2855	16.1469	16.4241	16.2855	18.5031	16.7013	18.2259	18.0873	17.1864	17.0478	19.3347	19.1961	17.8794	18.1566	17.8101	17.5329	18.9189	19.2654	18.3645	18.2952	18.5724	19.0575
	1638	19.7398	9.96885	28.0374	20.5607	21.8069	22.4299	23.3645	20.5607	22.4299	21.8069	15.8879	20.8723	18.3801	21.4953	21.1838	21.8069	19.9377	19.6262	22.4299	23.676	20.8723	19.9377	22.4299	21.1838	19.6262	14.9533	15.8879	15.8879	15.8879	15.2648	15.5763	17.134	16.1994	17.757	17.757	18.0685	19.6262	19.6262	19.0031	16.5109	16.5109	17.4455	19.6262	18.6916	17.4455	17.134	18.6916	19.9377
	2647	19.7389	12.3239	25.5869	21.831	23.8263	23.0047	21.9484	20.4225	21.4789	22.1831	16.0798	18.8967	18.8967	21.1268	22.1831	19.3662	22.5352	19.6009	20.0704	17.3709	12.3239	17.6056	20.6573	16.4319	20.7746	16.5493	16.6667	16.784	16.3146	16.4319	17.8404	19.4836	18.3099	18.3099	18.0751	20.1878	18.662	21.0094	18.1925	18.7793	17.6056	16.4319	19.8357	20.4225	18.5446	18.0751	21.2441	20.5399
	1277	19.7214	14.5658	26.0504	21.0084	19.888	20.1681	20.4482	21.5686	21.5686	21.2885	14.5658	18.7675	18.2073	19.3277	19.888	19.3277	17.9272	18.2073	19.3277	19.888	18.7675	19.888	22.1289	21.5686	19.888	15.4062	15.9664	15.6863	15.9664	16.2465	17.0868	16.8067	17.0868	17.9272	18.7675	21.0084	20.1681	21.0084	18.2073	16.8067	16.8067	17.0868	19.0476	20.7283	17.0868	17.3669	23.2493	20.1681
	1564	19.72	14.955	23.7838	20	20.9009	19.4595	20.1802	20.7207	19.4595	20.9009	17.4775	18.7387	18.5586	20	18.9189	19.0991	21.2613	21.2613	19.8198	18.3784	22.5225	20.1802	21.982	20.1802	21.2613	15.1351	15.3153	15.3153	16.2162	14.955	18.1982	18.018	18.7387	19.0991	20	19.6396	21.2613	22.3423	19.2793	18.9189	18.3784	18.3784	22.1622	21.2613	19.6396	20.1802	16.7568	21.8018
	1851	19.7149	13.7233	25.4218	21.0724	22.0472	19.91	19.4976	20.21	20.4349	22.9471	14.1357	21.0349	18.0352	20.4724	20.4349	19.0101	19.0476	19.2726	21.8223	20.6974	21.4098	21.2973	22.3847	22.0097	20.8474	14.4732	14.0982	14.6232	15.3731	14.5857	17.7728	15.748	17.6228	17.8103	20.06	21.5223	20.5849	22.0097	18.2227	16.7979	17.4728	17.2103	19.835	20.0975	18.3727	18.2602	20.6599	18.7852
	2367	19.7085	15.0435	25.099	22.0111	20.5859	18.844	19.0816	19.7941	20.1108	23.0404	17.023	19.715	17.2605	19.2399	20.19	17.1813	18.369	18.2106	21.9319	19.9525	21.1401	19.715	22.0111	21.2193	20.0317	15.2811	15.5186	15.3603	15.677	15.0435	18.2898	15.7561	17.2605	16.7063	19.5566	21.8527	20.7443	20.9818	19.0024	18.2106	17.7356	16.9438	20.4276	19.4774	18.1314	16.7063	24.3864	19.1607
	1260	19.693	13.5922	25.5663	22.0065	22.0065	23.6246	22.6537	22.9773	20.0647	19.0939	13.5922	18.7702	20.0647	18.7702	20.3883	20.0647	19.0939	20.0647	21.3592	22.3301	16.8285	20.0647	22.3301	20.712	21.3592	16.5049	15.534	16.1812	15.534	14.2395	15.2104	16.8285	15.534	15.8576	16.8285	20.712	20.3883	19.4175	17.7994	15.534	16.8285	16.5049	18.7702	17.1521	17.7994	16.5049	21.6828	21.0356
	1534	19.6919	11.4403	26.4198	20	21.5638	20.1646	20	20.1646	20	18.5185	15.3909	19.5885	18.7654	20.4938	20.2469	19.0123	18.6008	19.2593	20.9053	20.2469	19.7531	18.5185	20.4938	20.2469	19.7531	16.9547	16.9547	16.3786	17.7778	16.7901	17.284	18.93	16.7901	18.5185	16.9547	18.3539	18.6831	18.7654	17.6955	16.7078	17.5309	17.037	18.5185	17.7778	18.2716	18.107	17.037	20.9877
	1512	19.6904	15.5473	25.4975	23.2587	21.7662	20.1493	20.0249	20.1493	20.5224	21.1443	15.5473	20.2736	17.7861	19.403	20.2736	19.1542	19.1542	18.1592	17.7861	17.6617	19.9005	19.0299	20.398	21.7662	20.5224	16.5423	16.9154	15.6716	16.6667	16.0448	17.6617	16.6667	17.9104	18.2836	19.1542	21.1443	19.5274	20.6468	18.9055	18.0348	18.2836	17.0398	20.5224	19.7761	18.5323	18.408	21.2687	20.398
	2378	19.6883	12.8319	26.4012	20.354	20.059	18.2891	18.4366	19.6165	20.354	22.1239	13.7168	21.0914	17.4041	18.8791	19.6165	17.5516	16.8142	18.4366	20.7965	17.9941	20.354	22.1239	22.1239	23.8938	20.5015	13.2743	13.1268	13.8643	14.0118	14.0118	18.2891	15.1917	17.6991	17.1091	20.7965	24.6313	20.7965	21.0914	17.4041	16.5192	16.9617	16.6667	19.6165	20.944	16.3717	16.6667	24.4838	19.0265
	1818	19.6844	13.2948	26.975	18.1118	20.6166	19.0751	19.6532	18.3044	18.4971	16.3776	15.7996	21.1946	18.1118	20.4239	19.6532	18.4971	18.8825	18.4971	18.6898	18.1118	16.763	19.4605	20.6166	21.9653	20.2312	14.4509	15.6069	15.2216	16.5703	16.9557	19.2678	18.4971	19.0751	18.6898	18.3044	20.8092	21.0019	21.3873	20.2312	20.2312	18.8825	18.3044	20.6166	18.1118	18.4971	19.0751	20.6166	19.4605
	1809	19.6836	10.0775	28.2946	22.8682	22.093	19.7674	18.6047	18.6047	18.9922	26.3566	12.0155	18.6047	17.8295	19.7674	19.7674	17.8295	19.3798	18.6047	22.8682	21.3178	21.7054	21.7054	20.5426	24.4186	21.3178	11.2403	10.0775	11.6279	12.4031	13.1783	18.2171	15.8915	17.8295	16.6667	18.6047	25.969	22.8682	21.3178	18.9922	17.0543	16.6667	16.6667	18.2171	18.6047	18.6047	16.6667	24.031	20.155
	1447	19.683	12.9555	27.2605	20.5128	21.3225	20.7827	19.4332	22.2672	22.807	13.6302	16.1943	19.7031	17.004	18.7584	18.4885	18.3536	18.8934	17.8138	17.139	15.1147	13.4953	20.5128	20.9177	19.5682	20.9177	16.7341	16.4642	18.2186	17.6788	17.139	19.0283	18.8934	18.7584	18.8934	18.4885	18.6235	18.7584	21.9973	18.7584	17.4089	18.7584	17.8138	19.4332	18.7584	18.0837	17.8138	18.4885	22.1323
	2336	19.6777	14.0684	26.616	22.18	21.673	19.8986	20.2788	22.18	21.5463	23.4474	14.4487	18.251	18.1242	18.3777	19.7719	18.251	19.3916	19.0114	22.5602	21.2928	21.9265	19.2649	18.8847	18.6312	19.6451	14.0684	14.1952	14.9556	16.3498	15.5894	18.251	17.1103	18.7579	18.251	17.9975	19.5184	20.5323	18.8847	18.1242	17.1103	17.3638	16.9835	18.6312	19.0114	18.1242	18.7579	19.5184	20.6591
	1735	19.6663	14.447	23.6268	23.5515	21.6704	22.1971	21.3695	22.1971	22.8743	22.4229	15.3499	19.2626	20.5418	20.015	20.6922	20.1655	19.2626	19.6388	22.7991	22.7991	19.4883	19.4883	21.219	21.2942	20.7675	16.93	16.93	17.3815	16.7795	15.0489	18.0587	17.833	17.9082	18.5102	18.8111	19.5636	20.5418	20.0903	17.7577	17.4567	17.4567	17.0053	19.5636	19.5636	17.9834	17.7577	20.8427	20.5418
	1532	19.6618	6.85484	24.7312	20.1613	19.2204	19.2204	19.6237	19.3548	19.3548	16.3978	15.457	20.5645	18.414	19.8925	19.7581	19.3548	18.5484	19.086	20.1613	20.4301	20.1613	20.5645	20.8333	22.5806	21.371	17.4731	17.6075	17.4731	18.5484	17.3387	18.0108	18.5484	18.414	17.4731	20.8333	21.2366	20.6989	20.5645	18.0108	17.4731	18.0108	17.2043	19.086	19.7581	18.0108	18.1452	21.1022	20.9677
	1545	19.6573	15.1899	24.4726	19.6203	20.4641	19.4093	19.4093	19.6203	19.8312	19.4093	16.4557	19.1983	17.5105	18.3544	18.5654	17.7215	18.9873	19.1983	18.7764	18.5654	19.4093	19.4093	18.3544	21.308	20.2532	17.9325	18.3544	18.5654	18.1435	17.0886	17.9325	17.7215	18.1435	17.9325	18.5654	20.2532	18.3544	18.7764	18.3544	19.1983	19.4093	18.1435	19.4093	18.3544	19.4093	19.8312	20.2532	19.1983
	1346	19.647	14.3836	27.1689	23.516	23.9726	21.9178	20.7763	22.1461	22.8311	27.1689	15.2968	19.863	20.3196	18.7215	19.863	19.4064	21.0046	20.0913	24.2009	24.4292	20.7763	18.2648	20.3196	21.6895	21.0046	14.8402	15.5251	15.2968	16.6667	15.5251	18.7215	17.5799	18.7215	18.7215	18.4932	18.7215	20.0913	19.4064	19.1781	18.2648	16.895	17.3516	18.2648	18.2648	17.5799	17.5799	20.3196	17.8082
	2534	19.6356	15.1067	25.78	20.6897	21.0181	19.0476	19.6223	20.3612	20.7718	18.3908	15.7635	19.0476	19.1297	19.7044	18.7192	18.7192	19.8686	19.1297	19.8686	19.4581	18.8013	19.5402	21.4286	19.8686	19.9507	16.6667	17.0772	16.913	17.1593	16.3383	17.8161	17.6519	17.4877	18.3908	17.8161	17.4877	19.2118	20.0328	17.9803	17.734	17.9803	17.3235	18.8013	18.9655	18.2266	19.0476	19.376	20.4433
	1757	19.6059	13.75	26.1458	20.7292	21.9792	20.8333	19.6875	22.1875	22.5	23.6458	14.2708	18.75	19.5833	20.4167	20.625	19.5833	18.75	19.0625	21.6667	21.4583	20	18.3333	20.8333	16.875	20.4167	16.3542	15.5208	15.9375	16.25	13.75	16.25	16.0417	15.9375	16.3542	16.25	17.3958	18.6458	20.4167	16.6667	16.7708	16.25	15.7292	18.8542	18.9583	16.5625	16.7708	16.9792	20.4167
	1392	19.5907	11.9658	26.6382	21.6524	22.792	21.3675	21.9373	21.51	21.7949	19.0883	11.9658	20.0855	16.8091	20.0855	20.3704	19.3732	19.943	19.8006	18.2336	18.2336	19.3732	20.3704	19.8006	17.094	21.0826	13.6752	12.8205	14.5299	15.3846	13.9601	17.094	17.5214	17.8063	19.3732	20.7977	21.0826	21.7949	21.51	18.661	16.6667	17.6638	17.3789	20.0855	19.0883	18.2336	19.2308	18.0912	19.0883
	2298	19.5884	13.3501	27.372	22.838	22.1662	21.2427	21.4945	22.0823	22.5021	27.0361	13.686	19.7313	18.3879	19.8153	20.1511	19.3115	19.1436	20.6549	22.4181	21.1587	20.5709	20.9068	22.1662	22.0823	22.5021	15.1973	15.2813	15.0294	15.1973	14.6935	17.2964	16.2888	16.7086	17.9681	18.9757	21.7464	19.8992	20.9908	18.7238	17.3804	17.9681	17.0445	20.1511	20.2351	18.3039	18.6398	21.6625	17.7162
	2662	19.5681	11.2745	25	24.5098	23.5294	18.6275	18.1373	22.0588	20.098	16.6667	13.7255	22.549	18.1373	23.0392	21.5686	20.5882	20.098	18.6275	21.0784	17.1569	16.6667	20.098	22.0588	22.0588	21.0784	14.7059	14.2157	14.7059	14.2157	16.6667	16.6667	15.6863	19.6078	16.1765	22.0588	23.0392	20.5882	22.549	19.1176	18.6275	17.1569	16.6667	20.098	21.5686	17.6471	20.5882	20.5882	18.6275
	2028	19.5615	14.7059	26.4706	23.0392	22.549	22.0588	19.6078	20.5882	19.6078	26.4706	14.7059	18.1373	17.6471	18.1373	19.1176	18.1373	18.1373	19.6078	20.098	22.0588	20.098	19.1176	21.5686	18.1373	19.1176	15.6863	15.6863	15.1961	16.1765	15.1961	17.1569	16.6667	17.1569	17.1569	17.6471	18.1373	18.1373	18.6275	16.6667	16.1765	17.6471	17.6471	17.6471	19.1176	17.6471	16.6667	18.6275	19.1176
	1934	19.5358	15.3986	26.7512	21.4372	19.9275	19.7464	19.5652	20.0483	21.3768	21.9807	17.5725	19.2633	17.9348	18.8406	19.5048	17.9348	18.4179	19.2029	20.5314	20.8937	20.1087	19.0821	20.5314	22.1618	19.0217	16.0628	15.942	15.7005	16.6063	15.3986	17.029	17.0894	17.4517	17.3309	17.029	18.599	18.901	18.5386	18.1763	18.1763	18.2367	17.3309	18.2367	18.6594	17.9952	18.3575	21.3164	18.4783
	2305	19.5341	14.3906	25.4038	18.9427	20.9985	19.8238	19.2364	19.3833	20.8517	20.1175	14.3906	18.5022	17.9148	19.5301	18.649	19.5301	18.9427	18.0617	19.6769	19.0896	22.0264	18.3554	20.558	20.9985	19.3833	15.859	16.0059	16.8869	17.0338	15.859	16.7401	17.4743	17.1806	18.2085	17.9148	18.9427	21.2922	19.5301	17.4743	16.4464	16.5932	15.859	18.649	20.2643	17.9148	17.768	17.768	20.9985
	2517	19.5221	13.1558	27.6029	23.9709	22.1146	21.9532	21.6303	23.0024	23.5674	25.908	13.1558	16.7877	18.4826	17.9177	19.0476	19.0476	19.6933	18.8055	22.4374	24.4552	22.5989	19.774	20.0161	20.2583	19.5319	15.4157	15.3349	15.2542	15.4157	13.7207	14.8507	15.4964	14.5278	15.1735	16.6263	17.1913	19.774	18.1598	16.5456	15.3349	15.7385	14.77	17.1106	17.9177	15.9806	16.1421	18.4019	18.8055
	1822	19.5203	15.508	25.9655	20.2614	21.7469	19.7861	19.489	20.4397	21.3904	20.6774	15.6269	18.1818	18.0036	18.8354	18.7166	18.4195	19.0137	19.0731	19.9049	19.6078	19.9643	18.9542	20.1426	19.7861	19.489	17.2311	17.4094	17.2906	17.5282	17.0529	17.1123	17.2906	16.8746	17.7659	17.1123	18.6572	18.6572	18.7166	17.5876	17.2311	17.4094	17.0529	18.1818	18.8354	18.2412	17.7659	19.5484	20.4397
	1794	19.4915	14.1243	23.8701	21.3277	23.3051	21.0452	20.7627	22.3164	21.7514	20.339	14.1243	20.4802	21.8927	19.209	19.209	19.3503	20.904	20.1977	18.6441	17.3729	18.3616	17.9379	18.3616	15.9605	21.1864	19.3503	19.209	19.6328	19.4915	17.5141	19.209	19.6328	18.9266	19.774	19.4915	18.9266	18.5028	19.4915	17.7966	16.6667	17.0904	17.5141	19.774	20.1977	18.6441	18.5028	18.3616	20.0565
	2029	19.4913	12.3529	25.4902	18.8235	20	19.6078	19.2157	20.5882	20	23.3333	12.3529	19.2157	16.4706	19.0196	17.8431	17.2549	17.8431	19.4118	21.5686	21.7647	20.1961	18.6275	21.3725	19.2157	20.7843	14.3137	14.7059	15.2941	15.4902	15.4902	16.6667	15.6863	17.451	18.0392	18.2353	20	18.6275	20.1961	17.451	17.2549	17.451	16.6667	19.2157	18.4314	17.451	18.6275	21.5686	19.6078
	2533	19.4857	13.1347	29.2494	19.3157	19.6468	17.9912	18.4327	18.2119	20.4194	21.0817	13.1347	18.543	15.1214	17.66	18.1015	17.4393	18.543	17.2185	19.3157	18.543	22.9581	18.9845	20.5298	20.1987	19.6468	14.0177	13.7969	14.7903	14.0177	14.0177	16.777	14.9007	17.66	16.5563	16.5563	16.3355	18.8742	19.6468	17.5497	16.4459	16.777	16.4459	17.66	18.2119	17.1082	17.5497	20.0883	21.8543
	2497	19.4806	15.0617	22.963	21.3169	22.3868	20.2469	20.4115	21.1523	21.6461	22.3045	16.7901	18.107	20.2469	19.7531	20.2469	19.4239	20	20	21.8107	20.4115	19.5062	18.8477	19.5885	19.6708	19.8354	16.4609	16.8724	15.0617	16.4609	15.8848	17.7778	17.9424	17.4486	17.9424	17.5309	20	18.93	19.4239	18.5185	19.0123	18.3539	17.6955	18.6008	19.5062	18.1893	18.93	18.93	20.3292
	2521	19.4762	13.834	28.0632	18.0501	20.0264	19.4993	19.2358	17.9183	18.1818	21.2121	14.361	17.5231	18.8406	18.0501	18.4453	18.4453	18.4453	18.4453	19.6311	18.8406	21.3439	19.4993	19.2358	21.2121	19.3676	13.834	13.834	14.361	15.1515	15.2833	17.6548	16.8643	16.2055	16.7325	17.6548	18.3136	20.0264	18.0501	18.0501	16.3373	16.3373	16.0738	17.6548	17.9183	16.7325	16.2055	19.8946	21.0804
	1668	19.4741	8.47953	26.6082	17.6901	16.3743	17.5439	17.6901	17.8363	18.4211	18.8596	15.6433	21.0526	18.4211	18.4211	18.5673	17.1053	19.152	19.4444	20.7602	19.883	20.0292	20.0292	21.1988	21.0526	20.4678	17.6901	17.8363	19.0058	19.152	18.5673	19.152	19.883	17.8363	19.2982	19.2982	19.883	21.9298	20.9064	17.8363	18.2749	18.2749	18.4211	19.7368	19.883	18.5673	18.1287	16.6667	21.345
	1990	19.447	10.9744	29.4359	22.1538	21.641	19.4872	19.6923	20.3077	21.2308	26.5641	10.9744	17.8462	17.2308	17.0256	17.9487	16.2051	18.9744	18.6667	22.6667	23.1795	21.9487	18.9744	21.5385	20.8205	19.6923	11.7949	12.1026	11.7949	12.6154	12.1026	15.0769	14.7692	14.2564	14.6667	16.9231	19.3846	19.3846	20.2051	16.1026	15.1795	15.0769	14.6667	17.4359	19.2821	16.6154	15.2821	23.0769	18.9744
	1767	19.4273	6.29183	23.6948	20.8835	22.7577	21.9545	22.6238	23.6948	22.6238	16.0643	17.0013	19.2771	20.3481	19.6787	19.5448	20.8835	19.5448	20.8835	19.411	16.7336	14.0562	18.7416	18.8755	14.5917	23.427	20.4819	19.2771	19.8126	19.411	18.7416	18.8755	18.8755	18.2062	19.2771	19.2771	18.34	19.411	19.411	20.7497	20.6158	19.6787	19.0094	20.7497	19.0094	19.8126	20.4819	16.5997	20.8835
	2060	19.4128	14.3574	27.3092	19.8795	19.8795	19.6787	18.5743	19.4779	20.4819	24.6988	14.3574	17.6707	16.4659	17.3695	17.3695	16.6667	17.8715	18.4739	22.1888	20.0803	21.0843	19.6787	20.8835	19.4779	18.8755	14.8594	14.759	15.3614	15.5622	15.1606	16.4659	16.1647	16.0643	16.2651	16.7671	18.9759	19.4779	19.6787	16.9679	16.1647	16.1647	15.6627	17.6707	17.7711	16.7671	16.8675	19.1767	19.9799
	2275	19.4111	12.037	26.5432	18.5185	20.9877	16.6667	18.2099	19.1358	19.1358	20.9877	17.284	20.0617	17.9012	20.3704	18.8272	16.0494	17.5926	17.9012	17.5926	20.0617	19.4444	20.679	20.0617	24.0741	21.9136	14.8148	15.1235	15.1235	15.7407	15.7407	17.5926	16.6667	18.2099	16.9753	19.1358	20.3704	18.8272	19.4444	20.9877	19.4444	18.5185	18.5185	19.4444	20.3704	17.9012	18.5185	24.0741	19.4444
	1574	19.3928	11.5972	24.7222	20.1389	19.8611	19.1667	19.0278	19.0278	19.6528	19.7222	11.5972	20.4861	16.4583	19.9306	19.3056	18.0556	18.75	20.2083	22.2222	20.4861	20.9028	22.2222	22.5	22.9861	22.6389	13.9583	13.125	13.6111	14.5139	14.0972	17.6389	15.8333	17.5	18.4722	20.4167	20.8333	21.7361	22.8472	17.9167	17.4306	17.3611	17.0833	21.3194	20.9028	18.0556	18.75	19.5139	19.0278
	2597	19.3871	10.9195	25.3695	22.9885	25.3695	24.6305	22.0033	23.9737	22.2496	22.0854	12.9721	18.7192	20.2791	20.3612	20.8539	21.757	21.4286	21.1002	17.6519	15.5993	10.9195	15.7635	17.8982	13.7931	22.4959	17.5698	17.1593	16.913	17.4877	15.5993	18.3087	18.4729	19.7044	19.5402	18.8834	18.6371	16.7488	20.3612	18.6371	17.1593	17.1593	16.9951	21.4286	20.197	18.8013	18.7192	15.353	20.5255
	1264	19.3871	12.619	25.3571	21.7857	21.7857	21.9048	20.9524	21.6667	22.0238	24.0476	13.0952	18.3333	18.5714	19.1667	19.5238	18.5714	20.2381	19.7619	22.619	22.7381	22.619	19.6429	20.8333	22.5	20	14.5238	14.1667	13.2143	14.4048	12.9762	16.4286	16.4286	16.5476	16.3095	18.3333	21.0714	20	20.119	16.9048	15.2381	15.7143	15.4762	18.8095	18.8095	16.7857	16.9048	22.5	19.881
	1372	19.3532	13.5729	26.6467	19.5609	20.6587	19.4611	20.2595	19.6607	20.6587	19.5609	13.5729	19.6607	16.4671	18.2635	18.6627	18.1637	17.6647	18.5629	18.3633	18.3633	20.4591	19.9601	21.0579	19.9601	21.0579	14.3713	14.2715	14.5709	15.6687	14.8703	15.9681	16.0679	15.9681	17.7645	19.4611	21.3573	20.1597	21.2575	18.4631	17.4651	16.6667	16.6667	18.3633	19.6607	17.2655	17.6647	20.7585	19.6607
	1727	19.3468	12.3491	23.9554	22.1913	22.6091	21.9591	21.727	21.2628	21.3092	23.4912	13.6955	18.5701	20.1486	20.5664	20.8449	20.6128	21.3556	21.5413	22.0056	21.4949	20.9378	18.5701	21.0771	18.338	20.195	16.0631	16.156	16.5738	17.4095	15.506	16.2953	18.2451	15.5525	17.7344	16.0631	16.6667	19.3129	20.1021	16.7131	15.4596	16.2953	15.0418	19.545	19.5915	17.3166	17.363	16.6667	21.2163
	2023	19.3448	14.5215	24.2574	21.9472	20.6271	19.637	19.967	20.297	19.3069	24.2574	14.5215	19.3069	17.9868	18.1518	18.4818	17.9868	19.4719	18.6469	22.4422	21.6172	19.802	19.3069	20.9571	22.6073	19.637	15.0165	15.0165	15.6766	16.0066	15.5116	17.8218	16.8317	18.3168	16.9967	19.637	20.132	20.462	19.802	18.9769	17.1617	17.4917	16.8317	18.6469	19.4719	17.4917	17.4917	21.4521	18.6469
	1977	19.34	12.6812	26.57	23.0676	21.6184	20.1691	19.5652	20.5314	20.7729	26.4493	15.2174	19.5652	17.3913	20.4106	20.1691	18.1159	17.1498	17.6329	23.0676	23.3092	21.4976	18.2367	22.2222	20.4106	18.8406	12.6812	13.0435	13.7681	14.0097	14.1304	16.5459	16.7874	16.0628	16.6667	16.9082	17.7536	18.9614	19.2029	17.5121	15.8213	15.7005	15.4589	18.4783	18.4783	15.942	16.3043	20.5314	17.6329
	1876	19.337	11.5108	27.5779	25.1799	24.94	22.0624	21.8225	23.0216	22.7818	26.8585	11.5108	19.1847	17.2662	17.7458	18.4652	18.4652	19.6643	18.705	24.94	22.7818	19.9041	19.9041	21.3429	18.4652	20.8633	12.9496	12.7098	13.4293	13.1894	12.7098	15.3477	14.6283	14.1487	16.7866	15.5875	19.1847	19.1847	18.9448	15.8273	15.1079	12.7098	14.3885	18.4652	19.6643	15.5875	15.1079	20.6235	17.506
	2373	19.3355	12.78	26.7457	19.2358	20.2899	18.4453	18.1818	18.7088	19.1041	20.0264	12.78	20.2899	16.8643	19.2358	17.9183	16.6008	17.2596	19.1041	21.3439	20.6851	21.6074	20.5534	22.0026	24.6377	19.8946	12.9117	13.307	13.1752	13.9657	12.78	14.888	14.4928	15.2833	15.6785	18.0501	20.5534	19.6311	21.2121	17.6548	16.7325	16.7325	15.2833	19.7628	19.2358	17.2596	17.3913	22.6614	18.3136
	2166	19.3338	6.57895	37.2807	20.1754	23.2456	19.7368	17.1053	17.9825	19.7368	32.8947	10.0877	13.5965	12.7193	14.0351	15.3509	11.4035	16.2281	19.2982	22.807	22.807	26.3158	15.3509	23.6842	21.4912	20.614	7.01754	7.01754	7.89474	7.45614	6.57895	9.21053	7.01754	9.21053	8.77193	14.9123	20.1754	18.4211	23.6842	13.1579	10.5263	11.4035	9.21053	16.6667	19.7368	11.8421	12.7193	19.7368	19.7368
	1273	19.3231	11.7117	28.1081	25.045	22.5225	20.9009	21.0811	22.3423	23.7838	27.9279	11.7117	17.1171	16.3964	18.1982	19.2793	18.3784	19.0991	18.9189	24.3243	22.1622	23.2432	19.2793	20.7207	19.4595	18.5586	12.973	12.7928	12.973	13.8739	12.4324	14.955	14.2342	14.2342	16.5766	16.7568	19.2793	19.0991	19.8198	16.2162	14.955	14.955	14.2342	18.5586	19.0991	16.2162	16.3964	21.982	18.9189
	2452	19.3122	12.2402	24.7113	19.3226	19.9384	17.475	19.0146	20.0924	20.2463	20.0154	16.9361	19.4765	17.6289	18.6297	18.7837	17.244	18.0139	18.7837	19.0146	18.6297	21.555	18.9376	19.7075	22.4018	20.3233	16.5512	15.8584	15.8584	17.244	16.3972	17.0131	17.1671	17.244	17.475	18.6297	19.9384	19.6305	18.9376	18.4758	17.321	17.6289	16.5512	18.0139	19.7075	16.6282	17.398	21.632	19.3226
	1709	19.3089	10.3659	29.2683	21.5447	22.7642	20.3252	19.1057	20.122	19.9187	23.9837	10.3659	20.7317	14.4309	19.9187	19.1057	17.4797	17.6829	17.4797	20.935	20.5285	23.1707	19.9187	21.1382	20.7317	21.1382	11.7886	11.1789	11.7886	12.8049	12.3984	16.0569	14.2276	15.0407	14.8374	18.0894	20.3252	20.122	21.5447	16.6667	15.4472	14.6341	14.8374	19.1057	19.5122	16.2602	15.4472	20.122	19.9187
	2667	19.3068	13.2931	25.7805	20.5438	20.8459	19.1339	18.6304	20.0403	20.2417	24.1692	14.1994	19.0332	18.5297	18.3283	19.0332	17.9255	17.5227	18.0262	19.9396	20.9466	21.2487	19.4361	20.0403	20.141	19.4361	13.3938	13.2931	13.5952	15.71	14.1994	15.71	15.9114	15.71	15.9114	16.717	18.429	18.7311	19.7382	17.3212	16.9184	16.8177	16.1128	18.1269	18.1269	16.5156	17.1198	19.6375	18.5297
	2256	19.2984	12.1377	28.9855	21.3768	20.6522	19.7464	19.3841	21.0145	19.7464	22.4638	13.0435	15.942	18.1159	17.029	18.1159	17.029	17.7536	19.2029	21.558	22.1014	22.4638	18.6594	19.3841	18.2971	18.4783	13.4058	12.3188	13.4058	13.9493	12.5	16.3043	14.3116	15.3986	16.8478	15.7609	16.6667	17.9348	18.8406	17.2101	16.8478	15.942	15.3986	17.5725	18.1159	17.3913	16.4855	18.6594	19.3841
	2519	19.2777	13.7405	28.2443	22.3919	20.6955	20.017	20.5259	20.7803	21.0348	24.173	13.7405	16.9635	18.8295	18.4054	19.4232	19.084	18.3206	18.6599	21.5437	22.4767	21.6285	18.2358	19.3384	18.5751	18.9143	15.9457	15.7761	15.8609	15.6064	14.7583	15.0127	16.9635	13.9949	15.6064	14.3342	14.7583	18.2358	17.3876	16.285	15.0975	15.352	14.2494	16.6243	16.5394	15.7761	16.1154	18.8295	20.2714
	1795	19.2563	15.4626	23.3207	21.5463	22.8137	20.2788	21.166	23.3207	22.3067	21.7997	17.9975	17.8707	19.2649	19.3916	20.1521	19.3916	20.4056	20.4056	19.0114	18.7579	18.7579	16.9835	17.3638	17.1103	20.1521	17.744	17.8707	18.251	17.9975	17.237	17.744	18.3777	16.8568	17.8707	16.3498	16.2231	17.9975	18.5044	17.744	18.8847	18.5044	17.744	18.7579	18.3777	18.6312	18.7579	15.4626	20.2788
	1328	19.2555	12.9529	25.5435	19.9275	19.7464	18.3877	18.4783	18.8406	20.1087	17.663	14.221	18.2971	16.1232	18.1159	18.2065	17.3007	17.8442	18.9312	19.6558	20.2899	19.0217	19.6558	22.6449	20.6522	20.9239	14.8551	14.1304	14.6739	14.7645	14.0399	17.029	16.3949	16.3949	17.4819	18.2065	21.0145	19.9275	20.7428	17.663	17.029	16.9384	15.7609	19.0217	19.0217	18.2065	17.4819	22.3732	21.2862
	1330	19.2466	13.8056	23.5241	20.7993	21.0718	20.0727	19.346	19.8002	20.0727	23.4332	13.8965	19.2552	19.0736	19.1644	19.5277	18.2561	19.4369	18.4378	20.6176	20.5268	21.1626	18.2561	20.6176	20.6176	19.5277	15.4405	14.7139	16.0763	16.7121	15.8038	17.257	17.802	17.257	17.9837	17.8928	19.6185	19.0736	19.891	17.257	17.5295	16.7121	16.3488	18.6194	18.4378	18.4378	17.6203	20.0727	20.9809
	1877	19.2212	12.2963	26.3704	22.963	21.1852	20.1481	19.7037	20	20.1481	22.8148	12.2963	19.8519	16.5926	19.2593	19.4074	18.6667	16.8889	16.8889	21.3333	20.2963	20.8889	19.4074	20.4444	19.8519	19.8519	13.9259	14.0741	14.0741	14.6667	13.3333	16.7407	14.5185	15.8519	16.5926	18.3704	21.037	19.5556	19.7037	17.1852	17.4815	16	16.5926	18.3704	20	17.1852	17.1852	20.5926	19.1111
	2296	19.2109	8.23643	25.4845	18.7984	19.8643	20.5426	19.186	20.0581	20.0581	8.81783	17.2481	21.0271	19.2829	20.4457	20.3488	19.186	19.3798	19.7674	13.3721	12.5	12.8876	20.0581	20.2519	16.9574	21.8023	18.4109	18.7016	18.0233	18.314	18.5078	19.5736	18.4109	19.9612	18.6047	20.3488	20.155	20.155	20.8333	18.7016	19.0891	18.6047	18.4109	19.8643	19.4767	18.9922	18.5078	18.9922	19.0891
	1324	19.2108	10.1721	24.7261	23.1612	23.3177	21.5962	22.2222	22.5352	21.5962	15.18	12.2066	21.9092	18.4664	21.9092	22.2222	20.3443	21.1268	21.2833	19.0923	19.2488	13.1455	24.7261	22.3787	20.9703	22.8482	17.3709	16.7449	18.7793	18.4664	15.6495	19.2488	18.4664	17.9969	20.8138	22.8482	24.2567	22.6917	23.1612	18.7793	17.6839	17.5274	15.3365	20.8138	22.2222	19.8748	19.5618	23.1612	24.4131
	1442	19.2049	15.5131	26.253	19.65	19.1726	18.4566	17.5815	19.7295	18.5362	17.6611	15.9905	17.9793	17.6611	18.218	18.6158	17.2633	19.0135	17.5815	18.0589	17.8202	18.0589	18.1384	18.7749	17.8998	18.2975	15.9109	15.9905	16.07	16.3882	16.07	16.8656	16.1496	16.9451	17.1042	18.218	18.2975	19.4113	19.4113	17.8202	18.2975	17.4224	16.8656	18.6953	18.5362	17.4224	18.6953	17.1838	20.7637
	2511	19.1752	11.7037	24.7407	19.8519	17.1852	17.9259	18.5185	18.2222	17.9259	20	13.037	21.1852	15.2593	21.037	19.8519	18.2222	17.9259	17.3333	19.2593	18.5185	19.7037	23.2593	22.963	23.8519	21.6296	12.1481	11.7037	12.7407	14.6667	13.1852	18.963	15.4074	18.8148	17.6296	22.2222	23.7037	21.4815	22.3704	18.8148	16.8889	17.4815	16.5926	21.1852	21.6296	18.5185	19.2593	22.6667	19.5556
	1565	19.1668	12.9853	24.498	19.5448	19.6787	18.6078	18.7416	19.1432	19.411	20.7497	13.9224	19.411	17.4029	19.0094	20.0803	17.1352	18.7416	18.8755	19.6787	19.411	19.6787	20.7497	22.0884	20.4819	21.419	13.1191	12.9853	12.9853	13.9224	14.5917	17.8046	15.5288	18.2062	17.2691	19.9465	21.1513	21.8206	21.419	19.0094	17.4029	17.5368	16.1981	19.411	19.1432	17.6707	18.0723	20.7497	19.2771
	2587	19.1606	15.1048	24.8609	20.7103	19.0415	18.9559	18.6564	19.8545	19.1271	18.0573	15.1904	19.8117	16.8592	19.1699	18.9987	17.7578	17.5439	18.0145	18.8276	17.929	18.742	20.154	20.7531	21.6945	19.8545	15.7467	15.4899	15.1476	16.1318	15.1048	17.4583	16.7736	17.0304	17.2443	19.341	22.0368	19.9401	19.8117	18.4852	17.5439	17.0732	16.2602	18.6992	19.4694	17.5011	17.8006	22.0368	19.8117
	2353	19.157	12.7807	25.5613	21.2435	20.7254	19.171	19.3437	18.6528	20.8981	20.7254	14.5078	19.5164	15.0259	19.6891	18.9983	17.4439	18.8256	20.5527	20.7254	19.171	21.2435	20.0345	21.9344	21.0708	21.2435	13.4715	14.3351	14.8532	16.753	14.3351	16.2349	16.9257	16.2349	18.8256	18.1347	21.9344	21.2435	22.4525	16.753	16.5803	16.9257	16.5803	19.5164	21.0708	17.7893	17.962	21.0708	20.38
	2512	19.1549	12.4868	23.7037	18.836	19.3651	18.836	18.7302	19.0476	18.2011	19.4709	13.1217	21.9048	16.4021	20.4233	19.5767	18.6243	19.7884	19.6825	20.3175	20.5291	20.4233	22.4339	22.8571	23.7037	23.3862	13.9683	14.3915	14.3915	16.0847	14.709	18.7302	17.037	18.5185	19.0476	21.2698	23.7037	22.2222	22.8571	18.9418	18.0952	18.3069	17.1429	20.6349	21.9048	18.5185	19.2593	23.7037	19.6825
	1620	19.1435	14.5274	23.5821	19.801	19.602	19.204	18.9055	18.806	19.602	21.8905	14.5274	18.3085	17.3134	17.9104	18.9055	18.1095	18.607	18.1095	20.8955	17.8109	18.607	20	21.393	21.0945	20.398	14.9254	16.3184	15.3234	16.3184	16.0199	17.6119	17.0149	17.2139	17.1144	19.403	21.8905	19.7015	20.2985	18.3085	17.2139	18.1095	17.5124	19.5025	19.204	18.3085	18.1095	21.791	18.5075
	1871	19.1422	10.5928	24.6842	19.7279	21.38	19.9223	19.6307	20.2138	19.5335	10.5928	14.6744	20.6997	18.0758	19.3392	19.242	18.7561	17.7843	19.4363	18.5617	17.7843	17.9786	19.3392	19.7279	22.0603	20.1166	15.9378	15.9378	15.3547	16.9096	16.4237	18.2702	17.3955	18.173	18.0758	20.311	20.6025	19.6307	20.2138	18.3673	17.5899	17.7843	17.7843	19.0476	20.6025	17.2012	18.7561	21.6715	19.9223
	2004	19.1268	13.1868	26.9231	21.4286	22.1612	19.0476	19.5971	21.6117	20.5128	26.9231	14.2857	18.8645	16.4835	17.5824	17.5824	17.3993	18.1319	19.0476	21.2454	21.2454	20.3297	18.1319	19.5971	20.5128	19.2308	13.5531	13.5531	13.5531	14.1026	13.5531	15.7509	15.0183	16.4835	15.7509	16.6667	19.9634	19.7802	19.0476	17.3993	16.4835	16.3004	16.3004	19.0476	18.8645	17.033	17.3993	20.1465	17.9487
	2027	19.1161	13.9785	25.6528	21.3518	21.1982	17.9724	18.2796	19.3548	19.9693	24.5776	13.9785	18.7404	16.7435	17.8187	17.6651	16.2826	16.7435	17.0507	19.9693	19.3548	21.1982	19.6621	19.9693	20.1229	17.6651	15.5146	15.0538	15.6682	14.9002	15.0538	16.5899	15.8218	16.8971	16.8971	18.7404	22.427	19.3548	19.6621	17.8187	17.2043	16.7435	16.8971	17.2043	18.126	15.5146	16.5899	21.8126	16.8971
	2379	19.1136	9.87654	26.3374	20.5761	19.1358	20.9877	19.3416	19.1358	20.7819	20.3704	11.5226	20.3704	15.0206	19.9588	19.5473	18.107	17.4897	16.8724	20.7819	16.4609	21.8107	21.8107	21.3992	22.8395	20.9877	11.1111	9.87654	10.9053	12.1399	11.5226	17.0782	13.786	17.0782	16.0494	19.7531	21.1934	20.3704	20.5761	19.9588	17.0782	15.4321	16.6667	19.1358	19.9588	16.8724	16.2551	22.0165	18.7243
	2015	19.1124	12.6761	25.8216	19.4836	20.6573	16.1972	16.9014	20.4225	21.3615	25.3521	14.7887	18.5446	17.3709	17.6056	18.7793	16.6667	19.0141	18.5446	19.0141	16.6667	20.4225	19.2488	19.9531	20.6573	19.0141	13.3803	12.6761	13.3803	14.0845	14.0845	17.3709	15.0235	15.7277	16.1972	16.9014	18.3099	19.2488	19.0141	17.8404	17.6056	16.9014	15.7277	18.0751	18.3099	17.3709	17.8404	24.1784	19.4836
	1309	19.1064	12.201	26.555	23.2855	23.126	21.4514	21.0526	21.6108	23.0463	25.9171	12.7592	17.3046	19.697	19.378	19.378	18.8198	20.2552	19.4577	24.2424	22.3285	20.9729	19.059	20.3349	19.7767	19.7767	12.6794	12.7592	13.3174	12.9984	12.201	15.1515	16.5072	16.0287	15.1515	16.5869	18.9793	18.74	18.6603	16.4274	15.4705	14.7528	14.5933	18.1021	17.9426	15.311	16.1085	19.697	18.8995
	2026	19.0849	13.8596	24.2105	19.6491	21.2281	18.5965	18.9474	18.9474	18.9474	20.7018	13.8596	19.1228	18.2456	19.6491	19.4737	18.9474	18.5965	19.1228	19.4737	18.2456	17.7193	17.8947	18.9474	19.6491	19.4737	16.4912	15.4386	16.3158	16.8421	16.1404	18.4211	17.193	18.0702	19.1228	19.6491	19.1228	19.6491	20.1754	18.7719	18.5965	18.4211	18.7719	18.4211	19.4737	18.9474	18.7719	20.8772	19.2982
	1872	19.0785	12.7976	26.7857	21.7262	22.5198	19.5437	19.7421	21.131	20.8333	19.9405	12.996	19.1468	16.2698	19.8413	19.1468	18.254	17.7579	18.75	22.123	19.246	20.5357	18.1548	21.3294	22.9167	19.246	13.3929	13.0952	13.4921	14.5833	13.1944	15.6746	15.1786	15.7738	16.5675	17.0635	20.1389	18.75	20.5357	16.2698	15.6746	15.377	15.377	17.2619	18.5516	16.7659	16.8651	21.2302	18.1548
	1631	19.0621	10.4274	23.5897	23.2479	21.0256	20.3419	20	21.0256	20.6838	21.7094	14.5299	19.8291	18.9744	19.6581	19.6581	18.8034	19.4872	20.5128	20.5128	19.6581	19.6581	18.9744	21.5385	18.2906	21.0256	17.094	17.4359	17.9487	18.2906	17.094	19.1453	18.2906	19.3162	18.8034	19.1453	17.9487	20	21.5385	19.4872	19.1453	18.9744	18.9744	21.0256	21.3675	19.8291	20	16.2393	21.8803
	2255	19.0052	14.3617	24.1135	20.922	19.5035	19.1489	18.7943	20.5674	20.3901	21.4539	15.4255	19.1489	17.7305	18.7943	18.9716	17.7305	17.5532	17.7305	19.8582	19.5035	19.5035	18.4397	19.6809	19.8582	18.0851	14.539	14.3617	15.0709	15.7801	15.6028	17.3759	17.0213	17.5532	16.4894	17.7305	19.1489	19.6809	20.0355	17.9078	16.844	17.7305	16.3121	18.4397	18.7943	17.7305	17.1986	19.8582	20.2128
	1258	18.9706	12.7389	25.69	22.5053	22.7176	20.1699	21.2314	22.293	22.0807	24.2038	13.3758	18.896	19.9575	19.3206	19.3206	18.6837	19.5329	19.7452	22.5053	22.293	20.3822	19.3206	20.1699	21.6561	20.1699	14.2251	14.4374	15.2866	14.4374	12.7389	14.6497	14.862	15.2866	14.6497	17.4098	18.896	18.0467	19.1083	17.1975	15.9236	15.2866	15.0743	16.3482	17.4098	14.6497	14.862	21.2314	18.6837
	1287	18.9692	12.7832	24.7573	19.5793	20.712	19.0939	19.0939	19.5793	20.3883	21.521	12.7832	19.2557	17.4757	18.2848	19.2557	17.7994	19.0939	19.4175	18.932	19.9029	20.5502	18.932	20.8738	20.712	19.5793	14.2395	13.4304	14.0777	14.5631	13.754	15.8576	16.6667	17.1521	16.9903	19.4175	21.3592	21.521	20.5502	16.6667	16.6667	17.1521	15.8576	18.2848	19.5793	16.8285	16.8285	22.3301	18.932
	1548	18.9673	7.97546	25.2556	19.0184	20.3476	21.3701	19.5297	20.9611	19.7342	13.2924	15.4397	20.0409	19.0184	20.5521	20.1431	20.2454	19.4274	20.7566	14.7239	9.9182	9.5092	19.5297	21.0634	20.4499	21.7791	16.4622	15.9509	17.3824	17.2802	17.2802	20.0409	18.3027	20.3476	19.5297	18.9162	20.4499	19.3252	21.2679	19.4274	19.3252	19.8364	19.8364	21.0634	20.8589	18.9162	20.1431	21.8814	19.5297
	2043	18.9429	12.2222	32	17.7778	18	17.1111	15.7778	18.4444	18.6667	20.6667	12.2222	18	13.5556	16.8889	15.3333	14.6667	16.6667	17.1111	18.2222	16.2222	20.4444	18.8889	20.4444	19.5556	19.1111	13.5556	13.3333	12.2222	12.6667	12.6667	14.2222	14.2222	13.7778	13.7778	17.1111	16.6667	19.3333	18.2222	15.1111	14.8889	14.4444	13.5556	16.6667	17.7778	15.5556	15.7778	20.8889	23.7778
	1474	18.9424	12.9853	24.2303	20.7497	21.5529	18.8755	20.0803	20.2142	21.419	21.9545	13.253	18.6078	17.4029	18.0723	18.2062	16.0643	18.2062	17.4029	20.4819	20.0803	21.0174	20.6158	21.5529	22.49	20.2142	13.3869	13.3869	13.6546	13.5207	12.9853	16.8675	14.4578	15.1272	15.6627	18.0723	20.4819	19.5448	20.3481	17.6707	15.7965	16.8675	15.6627	18.6078	20.7497	16.332	17.6707	23.5609	17.8046
	1373	18.9066	10.5802	24.1183	18.9989	19.1126	18.6576	17.975	18.6576	19.5677	17.0648	15.0171	18.8851	17.5199	18.9989	19.4539	17.975	18.8851	18.7713	19.2264	19.4539	17.6337	20.7053	20.4778	21.6155	19.2264	15.3584	15.3584	15.6997	16.1547	15.4721	17.6337	17.975	17.6337	17.8612	19.4539	20.1365	20.3641	20.7053	17.6337	17.8612	17.6337	17.2924	18.6576	19.3402	17.7474	17.8612	21.2742	18.8851
	1791	18.9051	6.41026	22.9915	21.453	21.7094	21.2821	20.5128	22.9915	22.3077	21.6239	14.2735	18.6325	18.4615	19.7436	20.3419	19.4017	19.4017	19.3162	20.1709	19.1453	20.3419	18.8889	19.9145	19.0598	21.6239	17.094	16.4957	17.094	17.5214	16.8376	18.2051	17.265	18.1197	18.0342	17.3504	17.265	20.0855	19.8291	18.2051	17.094	17.8632	17.4359	18.7179	19.0598	18.6325	18.4615	17.9487	20.8547
	2377	18.8667	11.6667	25.3788	18.7879	20	17.9545	17.803	18.7879	19.2424	19.2424	12.9545	19.8485	14.7727	18.0303	18.7879	17.7273	16.8939	17.4242	19.6212	18.5606	19.8485	21.8182	21.4394	21.8182	20.4545	11.6667	11.8939	11.8182	13.3333	12.7273	15.8333	14.1667	16.2121	15.9848	19.697	22.5	19.3939	21.1364	17.197	16.4394	16.4394	15.9091	18.9394	19.697	16.8182	16.8182	23.6364	18.8636
	2034	18.8521	11.5903	27.4933	20.0359	21.204	18.239	18.6882	19.0476	19.407	25.6963	12.3989	17.9695	17.6999	17.6101	18.0593	16.6217	16.9811	17.071	21.4735	22.1923	21.4735	18.9578	21.8329	20.9344	18.8679	11.6801	11.5903	11.9497	12.7583	12.3091	14.4654	13.4771	15.274	14.0162	17.2507	20.2156	19.1375	19.5867	16.1725	15.6334	14.9146	13.9263	17.6101	18.8679	14.735	15.7233	23.3603	17.7898
	1823	18.8477	12.9032	25.2688	20.6452	20.9677	19.7849	19.2473	19.6774	20.7527	19.0323	14.086	19.1398	17.4194	18.7097	19.2473	18.0645	18.3871	18.7097	21.2903	20.3226	18.9247	18.8172	21.2903	19.0323	19.6774	14.5161	14.1935	14.1935	15.4839	14.9462	16.5591	16.3441	15.914	15.8065	16.9892	18.172	18.7097	20.5376	16.3441	16.4516	16.3441	15.5914	17.6344	19.0323	17.4194	16.4516	18.3871	18.9247
	1449	18.844	13.347	27.3785	20.8761	20.5339	19.0281	19.4387	21.1499	20.6023	23.2717	13.7577	16.9747	17.3854	17.8645	18.0698	17.6591	17.8645	17.6591	20.7392	20.5339	19.9863	18.1383	19.8494	19.5072	17.9329	14.3737	14.4422	14.6475	14.8528	13.347	15.0582	15.6742	15.8111	15.4689	15.6057	18.2752	18.412	18.6174	16.2902	15.6057	15.6742	15.1266	16.7693	16.6324	15.6742	15.8795	17.796	18.412
	1617	18.841	8.9539	25.266	17.4645	20.3901	19.7695	19.1489	18.1738	19.2376	19.5922	15.1596	21.2766	17.7305	21.0993	20.8333	19.3262	18.7943	19.5922	19.2376	19.3262	16.6667	20.0355	22.2518	9.92908	19.2376	14.9823	14.805	14.539	15.2482	13.9184	17.5532	16.2234	17.5532	17.9965	18.3511	17.9078	20.1241	20.922	18.617	18.2624	17.7305	17.2872	19.5035	19.8582	18.7057	18.2624	10.461	19.8582
	2155	18.8395	15	25.8772	19.9123	19.6491	18.3333	17.3684	18.5088	19.5614	22.2807	15.7018	17.2807	17.2807	17.807	17.5439	16.9298	17.3684	17.4561	19.386	18.5088	19.5614	18.3333	19.6491	20.0877	18.4211	16.2281	15.9649	16.4035	17.1053	16.9298	16.3158	16.5789	16.5789	15.614	17.2807	19.1228	18.7719	18.3333	17.193	16.6667	16.0526	16.1404	17.2807	18.0702	16.1404	15.9649	18.7719	19.386
	1321	18.826	11.2108	26.1584	18.5351	19.7309	17.7877	17.4888	18.0867	19.5815	19.8804	13.3034	19.2825	14.6487	18.3857	17.1898	16.293	16.4425	17.1898	18.8341	17.9372	20.6278	18.8341	21.0762	21.9731	20.1794	12.855	13.3034	13.6024	14.0508	13.3034	15.3961	14.6487	16.1435	15.5456	19.5815	21.0762	20.1794	21.6741	16.5919	15.6951	16.5919	15.6951	18.0867	18.5351	16.8909	16.7414	23.7668	18.8341
	1669	18.8254	12.5786	29.5597	16.3522	15.7233	17.2956	16.3522	16.9811	16.9811	21.3836	14.1509	19.4969	14.1509	17.6101	17.9245	15.0943	16.6667	16.6667	19.1824	18.239	21.0692	19.1824	19.8113	20.7547	17.2956	12.5786	13.2075	12.5786	14.1509	15.4088	16.3522	14.4654	14.4654	15.7233	18.239	18.5535	20.1258	20.7547	17.6101	17.6101	16.0377	15.7233	18.8679	21.3836	15.7233	16.6667	21.6981	19.1824
	2661	18.8214	10.9966	25.0859	21.6495	22.3368	20.9622	19.244	22.3368	18.2131	19.9313	11.3402	21.6495	15.4639	19.9313	21.3058	18.2131	18.2131	18.2131	15.8076	17.1821	19.244	20.6186	23.0241	17.1821	21.6495	11.3402	10.9966	11.3402	13.0584	13.0584	16.8385	14.7766	16.8385	17.1821	20.2749	20.6186	23.0241	21.9931	18.2131	16.8385	16.4948	14.0893	22.3368	21.6495	17.5258	19.244	19.9313	19.5876
	2142	18.8103	11.3475	26.0047	21.9858	21.8676	20.4492	19.3853	20.4492	21.9858	24.8227	11.3475	17.2577	17.8487	17.7305	18.6761	18.2033	17.8487	17.8487	22.3404	22.104	21.513	18.4397	19.5035	20.0946	19.74	12.766	12.5296	13.1206	13.357	12.2931	13.8298	15.4846	14.7754	16.5485	15.4846	17.0213	17.7305	18.4397	16.4303	14.0662	14.3026	14.0662	16.6667	16.5485	15.721	15.8392	19.2671	19.3853
	1881	18.8051	13.7363	25.2747	21.4286	21.0623	17.7656	18.8645	18.8645	21.0623	18.4982	13.7363	20.5128	17.033	18.6813	20.3297	17.7656	19.5971	18.8645	19.2308	21.6117	18.1319	19.9634	21.7949	23.6264	19.2308	14.4689	15.0183	14.8352	15.9341	15.0183	17.033	16.4835	16.4835	16.3004	17.3993	20.5128	18.8645	20.3297	17.5824	17.3993	17.033	17.3993	18.6813	19.9634	16.8498	18.6813	19.5971	18.8645
	2270	18.785	10.3604	29.2793	21.3964	20.4955	17.1171	16.4414	18.9189	19.8198	25.9009	10.3604	18.2432	14.4144	15.5405	17.5676	15.991	16.8919	18.2432	19.3694	20.9459	23.4234	15.5405	20.4955	23.6486	19.1441	12.8378	12.3874	12.8378	13.0631	11.9369	14.1892	12.8378	14.1892	15.0901	15.7658	17.7928	17.7928	18.2432	15.0901	13.964	13.2883	13.7387	15.5405	16.2162	14.6396	15.3153	23.6486	20.2703
	2033	18.7784	11.9658	26.3533	18.2336	18.8034	15.5271	17.094	18.0912	17.8063	23.2194	11.9658	18.5185	15.2422	17.6638	18.3761	15.2422	16.3818	17.8063	19.2308	19.0883	20.6553	19.3732	20.9402	23.7892	18.9459	12.963	13.1054	12.3932	13.2479	13.3903	15.6695	14.1026	14.6724	14.3875	17.9487	22.0798	19.6581	19.2308	16.8091	15.812	15.812	14.3875	17.2365	19.0883	16.0969	16.2393	23.3618	18.3761
	1681	18.7659	11.2159	25.5765	19.6017	20.1258	17.7149	18.3438	19.2872	19.6017	21.8029	11.2159	19.6017	15.5136	18.8679	19.8113	16.457	16.7715	17.6101	19.1824	20.7547	22.4319	20.7547	21.4885	23.1656	21.4885	13.2075	12.7883	13.6268	13.7317	12.5786	16.1426	14.8847	15.5136	15.0943	18.5535	21.9078	21.174	20.4403	16.457	15.0943	15.0943	13.8365	18.8679	19.392	16.0377	16.5618	23.1656	20.7547
	2603	18.765	10.1449	25.8799	19.2547	19.6687	18.0124	17.8054	19.4617	20.7039	17.8054	16.9772	17.3913	17.5983	17.8054	17.3913	16.5631	17.8054	19.8758	18.6335	19.2547	20.2899	17.3913	18.8406	19.8758	18.0124	17.1843	18.2195	17.8054	16.7702	16.1491	15.942	16.3561	16.5631	15.3209	16.9772	18.0124	18.6335	18.2195	17.1843	18.8406	18.0124	16.5631	16.7702	17.1843	17.5983	17.5983	19.2547	19.6687
	1286	18.757	12.6362	24.2919	19.9346	20.2614	18.5185	17.4292	18.5185	19.1721	21.024	12.6362	19.4989	16.3399	17.756	18.3007	17.3203	17.2113	17.9739	18.8453	18.7364	20.3704	19.8257	20.4793	22.549	19.1721	14.3791	14.2702	14.488	15.2505	15.0327	16.9935	15.9041	16.8845	16.9935	19.39	20.915	20.2614	20.0436	16.7756	16.5577	16.7756	16.2309	19.6078	19.39	17.2113	16.9935	22.3312	18.9542
	1347	18.7564	15.738	22.4829	18.4751	19.1593	18.6706	18.3773	18.9638	18.9638	17.3021	18.1818	19.9413	18.5728	18.7683	18.4751	18.0841	18.9638	18.8661	18.1818	18.0841	18.7683	18.7683	17.7908	19.5503	18.9638	15.738	15.9335	16.8133	16.0313	16.6178	18.6706	18.2796	18.7683	17.6931	18.5728	19.9413	19.1593	18.7683	19.9413	18.5728	19.3548	17.1065	18.2796	18.9638	18.6706	18.4751	19.6481	19.5503
	2063	18.7431	11.6438	28.9954	23.516	21.6895	20.0913	19.4064	22.6027	22.3744	24.2009	11.8721	16.21	12.5571	15.9817	17.5799	14.8402	15.7534	18.0365	21.2329	19.6347	21.0046	18.4932	20.0913	18.4932	17.8082	12.1005	11.8721	12.1005	12.5571	11.6438	14.6119	12.7854	12.3288	15.0685	15.0685	16.6667	17.5799	18.4932	15.2968	13.6986	13.6986	13.0137	15.0685	16.895	15.2968	15.0685	21.0046	19.4064
	1875	18.7422	13.0787	25.463	20.1389	20.2546	17.8241	17.8241	17.5926	18.9815	20.6019	13.1944	18.9815	16.088	18.6343	18.0556	17.9398	17.1296	17.1296	18.4028	20.1389	20.7176	18.1713	21.7593	20.8333	18.4028	13.6574	13.3102	14.2361	14.9306	13.8889	16.3194	14.3519	16.5509	16.8981	17.4769	20.1389	19.7917	20.2546	15.8565	16.4352	16.4352	15.162	18.6343	19.3287	15.9722	16.8981	20.7176	18.5185
	1691	18.7249	12.8205	25	21.0256	20.3846	20	19.2308	20.5128	20.641	22.8205	14.8718	18.5897	17.3077	18.9744	19.4872	18.0769	17.8205	18.0769	21.9231	19.8718	22.1795	17.6923	21.1538	21.6667	19.8718	12.9487	12.8205	12.9487	13.4615	13.4615	15.3846	14.4872	15.1282	16.2821	17.4359	19.2308	20	19.4872	16.6667	15.3846	15.7692	15.2564	17.8205	18.4615	16.4103	17.0513	20.3846	20.2564
	1975	18.7152	13.4276	26.1484	19.4346	19.0813	18.2568	17.4323	18.139	18.4923	20.0236	13.4276	18.8457	15.9011	17.9034	18.4923	18.3746	18.3746	17.7856	19.4346	18.7279	18.8457	21.437	21.7903	22.7326	19.3168	13.5453	13.7809	14.2521	14.7232	14.1343	17.7856	15.0766	17.5501	17.3145	19.3168	20.4947	18.9635	20.2591	17.6678	16.9611	16.9611	16.8433	18.8457	20.0236	17.9034	18.0212	20.9658	17.9034
	2304	18.6909	14.6091	20.5761	19.6502	19.4444	19.1358	18.8272	19.6502	19.7531	15.8436	18.107	18.4156	18.107	18.6214	19.6502	19.856	18.8272	19.4444	19.3416	19.7531	19.3416	19.6502	20.0617	20.3704	19.4444	17.6955	18.0041	17.5926	18.2099	17.0782	18.93	18.0041	18.8272	18.93	19.6502	19.6502	20.3704	19.7531	18.5185	18.93	18.8272	18.2099	20.1646	19.856	19.5473	19.2387	20.4733	19.3416
	2520	18.6826	12.5683	25.5009	21.4936	19.1257	20.4007	20.4007	20.5829	19.6721	24.9545	13.4791	15.1184	18.7614	17.6685	17.6685	18.2149	17.3042	18.3971	20.4007	20.2186	22.7687	17.3042	17.6685	17.4863	17.3042	12.9326	12.5683	13.4791	13.8434	14.2077	14.5719	15.1184	13.6612	14.9362	14.5719	16.5756	17.8506	16.9399	15.4827	14.2077	14.7541	14.0255	16.0291	16.9399	15.3005	14.2077	17.3042	19.3078
	2451	18.68	16.0221	22.8361	19.4291	19.5212	19.5212	18.4162	20.1657	20.5341	21.7311	16.1142	17.7716	17.7716	17.6796	18.6924	17.2192	18.3241	18.3241	19.4291	18.6004	18.3241	18.5083	18.6004	18.232	18.9687	16.8508	16.9429	16.2983	17.035	16.0221	17.7716	17.035	17.3112	17.7716	18.7845	18.6924	18.4162	18.232	18.14	17.3112	17.2192	17.4033	18.232	18.6004	17.4033	17.4033	19.6133	19.5212
	2138	18.6687	15.2505	23.2026	20.2614	20.1525	18.5185	17.6471	18.7364	19.1721	21.3508	15.3595	17.4292	16.6667	17.756	17.5381	17.3203	17.6471	17.8649	19.1721	18.9542	20.0436	18.7364	19.1721	20.4793	19.0632	15.6863	15.4684	15.6863	16.4488	16.0131	16.9935	16.3399	16.4488	16.9935	17.2113	18.5185	18.0828	18.1917	17.8649	17.1024	17.4292	17.4292	18.0828	17.5381	17.9739	17.756	19.7168	18.8453
	1345	18.6687	16.122	24.4009	21.3508	20.915	19.6078	18.5185	19.39	19.1721	23.5294	17.2113	17.2113	18.5185	19.1721	18.0828	18.0828	16.9935	18.9542	19.6078	20.6972	17.8649	16.5577	17.6471	19.39	18.5185	17.4292	17.2113	17.8649	16.7756	17.4292	17.2113	17.4292	16.9935	16.3399	16.7756	17.2113	18.5185	16.9935	17.6471	18.5185	18.0828	17.6471	18.3007	17.6471	16.9935	18.0828	19.6078	17.6471
	1651	18.6544	14.9466	24.5552	17.3191	17.675	17.7936	18.0308	17.4377	17.675	20.7592	14.9466	19.2171	17.2005	18.0308	18.8612	16.726	17.5563	17.5563	17.9122	18.7426	17.675	19.6916	19.2171	17.675	20.1661	16.1329	15.8956	16.3701	16.4887	16.3701	17.9122	16.8446	17.4377	17.2005	19.0985	20.4033	19.8102	18.9798	17.7936	17.3191	16.726	16.8446	18.1495	18.9798	17.2005	17.3191	20.0474	19.4543
	1253	18.6445	13.0268	26.0536	22.2222	21.6475	20.1149	20.6897	20.8812	21.0728	25.4789	13.2184	18.3908	18.0077	18.9655	19.1571	18.9655	18.7739	17.8161	22.4138	21.4559	20.4981	18.5824	20.1149	22.4138	19.9234	14.1762	13.7931	13.41	15.5172	13.7931	16.6667	16.092	17.6245	15.7088	17.0498	19.3487	19.3487	18.5824	16.8582	16.4751	16.092	14.9425	18.9655	18.3908	16.4751	15.7088	20.1149	17.6245
	1724	18.6379	14.1892	24.1742	19.2192	20.3453	18.8438	18.2432	18.5435	19.5946	21.3213	14.1892	19.8198	17.6426	19.1441	20.1952	18.8438	18.8438	18.994	20.2703	19.8949	21.021	18.7688	20.4955	19.2943	19.97	16.2162	15.9159	16.0661	16.7417	15.6156	16.7417	16.6667	16.8168	17.7928	18.1682	18.3183	19.5946	20.4204	17.7177	16.5165	16.2913	15.3904	18.2432	18.4685	17.1171	16.6667	19.2192	19.6697
	2168	18.6201	12.8655	27.9638	17.597	18.6603	17.0654	16.6401	18.1287	18.3945	20.2552	13.6098	17.916	14.7794	17.2249	16.5338	15.5768	16.3743	16.6401	19.2451	18.4476	20.6805	18.3945	19.9362	21.3184	19.0856	13.1845	12.8655	13.0781	14.3541	13.344	15.5237	14.3541	15.1515	14.4072	17.597	20.0957	18.8198	19.4046	17.0654	16.1616	15.311	15.1515	17.8097	19.2451	16.2148	16.2148	19.6704	18.7666
	2035	18.618	9.58421	28.1889	19.0275	18.4637	18.3932	18.1818	17.2657	17.8999	23.3263	9.58421	18.8865	15.7153	17.8999	18.3932	16.0677	16.0677	16.8428	20.5779	20.0141	21.635	19.3094	21.7054	22.692	19.4503	11.0641	10.7822	11.9803	12.544	11.4165	15.3629	13.1783	14.7287	15.1515	18.8161	21.494	20.0846	20.3665	17.1247	15.0106	14.8696	13.3897	18.7456	19.1684	15.222	15.3629	22.692	17.8295
	1879	18.6137	12.259	25.7576	20.5234	19.5592	18.0441	19.0083	18.8705	20.7989	21.7631	12.8099	20.7989	15.978	18.7328	18.3196	17.7686	18.0441	18.0441	20.1102	18.3196	21.0744	19.5592	21.2121	20.9366	18.8705	12.9477	12.3967	13.3609	13.3609	12.8099	15.1515	15.978	15.427	15.427	16.8044	19.146	19.4215	19.8347	16.3912	15.8402	16.3912	15.2893	17.6309	18.0441	16.9421	17.4931	21.2121	18.1818
	1294	18.6017	16.2026	21.9644	20.495	19.5282	18.9869	18.7162	20.611	20.4176	20.8043	16.86	18.9095	18.4068	18.6775	19.1415	18.6002	19.4896	18.2135	19.3735	18.6388	17.1694	19.0255	18.0588	19.4122	19.4122	17.0534	16.976	17.092	16.6667	16.2026	17.7494	17.6334	18.0974	17.4401	18.8322	20.263	18.7935	18.8322	18.0588	17.5561	17.4787	17.0147	17.7494	18.0588	17.5561	17.6721	20.1083	17.6721
	2374	18.5955	14.0551	24.8813	18.9934	18.6135	17.094	17.4739	17.6638	18.7085	20.2279	15.0047	19.0883	16.0494	17.284	17.7588	16.3343	17.284	18.8034	18.7085	18.1387	20.8927	18.9934	20.9877	21.5575	18.8984	14.6249	14.0551	14.34	14.6249	14.7198	16.2393	14.9098	15.9544	16.9991	18.8034	20.9877	19.6581	19.2783	16.5242	17.284	16.6192	16.1443	18.7085	18.4236	17.3789	16.9041	20.7028	18.5185
	1769	18.589	12.7389	21.5499	21.1253	21.1253	19.1083	19.4268	19.7452	21.5499	19.7452	16.4544	18.5775	19.2144	18.5775	19.5329	19.1083	18.5775	18.4713	18.896	16.3482	15.2866	18.0467	19.4268	19.7452	20.913	18.4713	18.7898	18.896	18.0467	18.0467	18.7898	17.7282	17.8344	17.7282	19.3206	19.0021	17.9406	19.5329	18.3652	18.896	18.3652	18.7898	18.3652	19.8514	18.259	18.7898	17.3036	18.6837
	2629	18.5862	11.5004	23.4501	19.407	22.4618	21.5633	18.5085	21.9227	20.4852	19.2273	14.1959	19.7664	16.442	17.9695	18.5984	19.2273	20.8446	17.3405	12.6685	14.5553	11.5004	18.0593	20.8446	18.3288	21.204	15.1842	17.5202	13.9263	15.274	13.1177	19.3172	17.6101	20.1258	17.7898	21.4735	22.372	19.4969	23.4501	19.3172	21.2938	19.0476	18.0593	22.8212	21.1141	18.5085	21.743	17.6999	19.8562
	1650	18.5779	11.6795	22.5916	17.5618	18.4996	18.2438	18.1586	17.4766	18.3291	20.2899	12.3615	20.5456	17.0503	19.3521	19.6078	17.2208	19.3521	18.3291	18.3291	18.3291	17.5618	20.8014	20.7161	17.9028	21.2276	14.919	15.0043	14.919	16.0273	14.8338	18.1586	17.0503	17.9028	19.3521	19.5226	20.8866	20.3751	21.4834	18.9258	18.1586	18.2438	17.7323	19.9488	20.8014	18.8406	19.0111	18.0733	19.2668
	2438	18.5621	15.0901	21.9595	19.5383	21.8468	19.482	18.5811	20.4955	19.6509	20.8896	16.4977	17.7365	19.9324	19.5383	19.7072	19.4257	21.9595	19.0878	17.455	17.2297	15.0901	18.2432	18.6937	17.7365	20.6081	17.3986	18.75	17.1171	18.6374	15.9347	17.9054	17.5676	18.1306	17.3423	18.8626	19.9324	18.0743	19.8198	18.5248	18.8063	17.9617	17.9617	20.6081	17.0608	18.8063	19.2005	17.9617	19.5383
	1312	18.5607	14.0162	25.3819	19.6316	19.6765	18.3738	17.6999	19.5418	19.2722	21.159	15.1393	17.9695	16.5768	17.4753	17.9245	16.8014	16.6217	17.4304	18.4636	18.3738	18.7332	18.7332	19.2273	19.991	18.239	14.6451	14.1959	14.4654	14.4654	14.4205	16.3073	14.735	16.487	15.8131	18.4636	19.5867	19.3621	18.4636	17.1608	16.9362	16.5319	16.1276	17.9245	17.9245	16.3522	16.3073	21.6083	18.239
	2013	18.5596	12.4383	24.5146	20.204	20.1711	18.8878	18.5916	19.6775	20.2369	22.8036	13.1951	18.1968	16.1237	17.9664	18.2626	17.0122	17.2754	17.078	20.3027	19.7104	20.2698	18.7891	19.8091	20.8292	19.6775	12.7015	12.4383	12.5041	13.7874	12.899	16.1895	14.6101	15.9921	15.5643	18.3613	20.4344	19.9079	19.5788	17.3083	15.8276	15.4656	15.0378	18.1968	18.0322	15.8934	15.663	21.1254	17.769
	2651	18.5516	12.3077	28.7179	16.9231	16.4103	17.6923	17.9487	17.9487	19.2308	22.3077	13.0769	17.9487	13.0769	17.6923	17.9487	15.8974	15.8974	17.1795	20.7692	18.7179	18.7179	16.9231	19.7436	20.2564	18.7179	12.5641	12.8205	13.0769	14.359	13.0769	13.3333	14.6154	13.8462	14.8718	18.2051	18.4615	18.9744	18.7179	15.641	14.8718	13.8462	14.1026	16.9231	15.8974	15.8974	16.9231	20.2564	18.7179
	2299	18.5423	13.1214	24.3684	22.9014	22.6569	20.8639	19.4784	21.5974	21.4344	24.3684	13.1214	18.8264	17.8484	19.3969	19.7229	18.5004	18.6634	17.9299	21.6789	22.0864	21.1899	20.2119	22.4939	19.1524	21.1899	15.1589	14.5884	14.8329	15.0774	13.5289	15.1589	15.8924	15.6479	16.2999	17.5224	19.2339	18.2559	19.8859	16.7889	15.4849	15.9739	14.5069	18.0114	18.0929	16.0554	15.8924	17.0334	17.8484
	1869	18.5416	13.5802	24.1216	19.1833	19.943	18.7085	18.6135	19.1833	19.943	17.284	14.6249	19.5632	16.9991	19.1833	19.6581	17.7588	18.2336	18.6135	19.943	18.0437	18.9934	18.3286	19.5632	18.1387	19.4682	15.4796	15.9544	16.7142	16.4292	15.2896	16.9991	16.9041	16.9991	17.9487	17.284	18.2336	18.8984	19.0883	18.2336	16.3343	16.8091	17.189	18.3286	19.0883	17.9487	17.6638	15.0047	18.5185
	1320	18.5399	10.8401	26.1518	17.8862	19.5122	17.2087	17.3442	17.3442	18.1572	22.6287	11.2466	18.2927	14.2276	17.7507	17.3442	15.8537	16.3957	16.8022	18.6992	18.5637	19.9187	20.0542	22.2222	21.6802	19.2412	11.3821	10.8401	12.0596	12.6016	12.7371	14.7696	13.8211	15.1762	15.3117	18.0217	21.8157	19.9187	20.7317	16.5312	14.7696	15.7182	14.3631	16.9377	20.3252	16.2602	16.1247	22.0867	18.8347
	1318	18.5398	12.3611	24.3056	18.75	20.4167	18.1944	18.3333	18.6111	20	20	14.0278	18.75	15.4167	18.1944	16.9444	16.6667	15.8333	16.6667	19.4444	18.3333	21.25	22.0833	21.6667	22.0833	19.1667	12.9167	12.6389	13.0556	13.8889	13.0556	15.6944	14.1667	15.5556	15.1389	18.8889	20.2778	20.4167	20.6944	17.6389	15.9722	16.25	15.5556	19.0278	17.6389	17.6389	15.6944	20.9722	18.6111
	2522	18.5384	12.6294	25.6729	17.8054	17.5983	16.5631	17.8054	16.1491	17.3913	19.4617	14.9068	18.8406	15.735	18.4265	18.2195	17.3913	18.8406	18.2195	18.2195	19.2547	20.911	19.2547	20.2899	20.7039	20.0828	15.1139	14.6998	14.2857	15.1139	13.8716	16.7702	14.4928	16.3561	18.2195	18.4265	18.8406	20.0828	18.6335	18.0124	17.3913	19.0476	17.3913	19.4617	18.2195	18.6335	19.0476	16.9772	17.5983
	2518	18.5356	12.1569	28.4967	21.1765	20.5229	20.6536	20.915	21.5686	21.4379	23.3987	12.1569	15.6863	17.1242	17.6471	18.4314	18.1699	16.732	16.8627	21.4379	21.1765	21.4379	18.3007	20.6536	17.9085	19.085	14.5098	14.7712	14.7712	14.7712	13.0719	13.3333	15.1634	13.7255	14.5098	14.7712	14.7712	16.6013	18.0392	14.7712	13.2026	13.7255	13.0719	16.3399	16.3399	14.2484	14.6405	17.9085	18.8235
	1544	18.5332	12.4113	27.1277	20.922	20.2128	18.9716	17.3759	20.5674	20.0355	25.7092	12.766	15.2482	16.6667	17.5532	16.3121	15.2482	17.3759	15.4255	21.0993	18.7943	21.2766	16.6667	17.9078	19.1489	18.617	13.8298	13.8298	14.1844	14.0071	12.4113	14.539	14.1844	14.7163	15.0709	16.4894	18.4397	17.3759	18.0851	15.9574	15.9574	14.8936	13.6525	16.6667	16.6667	14.3617	15.2482	21.2766	18.7943
	2167	18.5132	10.6383	31.4421	19.3853	20.331	17.7305	17.9669	17.4941	17.9669	24.3499	12.2931	14.6572	11.8203	14.1844	15.8392	13.7116	16.0757	16.5485	18.2033	18.9125	19.8582	18.4397	19.1489	19.3853	17.9669	11.5839	11.1111	11.8203	11.5839	10.6383	13.4752	12.5296	13.948	13.2388	16.7849	20.5674	18.9125	19.6217	17.2577	15.13	15.3664	15.3664	17.0213	19.3853	14.6572	15.8392	20.8038	19.6217
	1471	18.5069	12.4345	27.7903	21.1985	21.8727	19.3258	19.1011	20.7491	19.9251	23.221	12.4345	15.7303	15.7303	16.779	17.1536	15.9551	17.5281	19.2509	21.573	20.5993	22.5468	17.4532	19.6255	17.8277	17.8277	13.1835	12.9588	12.809	13.7079	12.4345	14.2322	14.0824	14.0824	14.5318	15.6554	17.3783	17.6779	19.3258	14.382	14.9064	14.2322	14.0824	16.3296	17.9026	14.9064	15.0562	19.9251	18.2772
	2344	18.5065	13.0516	24.7887	19.6244	21.0329	18.3099	18.7793	20.2817	20.4695	21.3146	13.1455	17.3709	17.1831	17.4648	17.8404	17.7465	18.4977	19.3427	20.4695	19.8122	20.5634	17.1831	18.8732	19.8122	18.8732	13.3333	13.4272	13.5211	15.3991	14.1784	16.5258	15.3991	15.5869	16.1502	17.3709	16.9014	17.9343	18.1221	16.8075	15.6808	16.338	16.8075	17.7465	18.4038	16.9953	16.9014	19.061	18.5915
	2153	18.5004	14.3056	25.4167	20.5556	20.6944	19.0278	18.6111	20.6944	20.4167	24.1667	15.6944	17.2222	16.9444	16.5278	16.5278	17.0833	17.9167	18.3333	21.25	22.3611	20.6944	16.5278	17.7778	20.9722	19.5833	14.5833	14.3056	15	15.8333	15.6944	15.4167	15.4167	16.25	15.6944	16.8056	16.9444	18.6111	17.2222	17.2222	16.6667	16.8056	15.9722	16.6667	15.9722	16.25	16.25	20.2778	19.5833
	2331	18.4704	14.4492	22.7468	19.7425	18.598	18.3119	17.4535	19.7425	18.7411	22.7468	14.8784	19.8856	16.166	18.1688	18.0258	16.7382	18.0258	18.3119	20.3147	20.3147	20.4578	19.1702	19.7425	21.6023	18.598	15.1645	14.8784	15.3076	16.0229	15.8798	17.4535	16.7382	17.4535	18.4549	18.7411	19.8856	20.4578	18.7411	17.5966	16.309	16.8813	17.0243	19.3133	19.4564	17.0243	16.5951	20.4578	20.887
	1824	18.4613	10.2236	23.4292	20.0213	20.7668	19.2758	19.0628	19.7018	20.3408	19.9148	14.59	17.9979	18.3174	18.6368	18.6368	17.9979	17.7849	19.0628	20.3408	20.5538	18.5304	17.4654	20.3408	19.7018	18.9563	16.0809	15.1225	16.0809	15.9744	15.1225	16.7199	16.5069	16.2939	16.5069	15.9744	16.8264	17.2524	18.9563	17.6784	17.3589	17.1459	16.7199	18.3174	18.6368	17.4654	17.3589	18.4239	17.6784
	1967	18.4564	11.4082	26.3815	18.1818	17.8253	17.6471	17.8253	17.6471	19.2513	20.6774	13.369	18.3601	18.1818	17.6471	18.1818	15.8645	16.934	16.3993	18.3601	18.3601	20.8556	19.9643	20.6774	24.4207	19.7861	11.4082	11.7647	12.4777	13.369	13.1907	17.1123	15.508	17.1123	14.795	18.3601	22.1034	20.8556	20.8556	17.1123	16.0428	16.221	14.6168	18.3601	19.2513	16.221	16.0428	21.3904	18.3601
	1450	18.416	12.8748	23.6332	19.9295	21.8695	19.7531	19.224	19.5767	18.8713	17.284	16.4021	17.284	17.284	18.6949	19.0476	17.9894	19.0476	19.5767	17.1076	16.7549	16.9312	18.1658	20.2822	17.8131	20.8113	16.2257	15.6966	15.873	16.0494	17.1076	15.873	16.7549	15.873	17.9894	16.9312	18.1658	18.1658	19.4004	17.8131	16.7549	17.1076	16.0494	17.9894	17.4603	17.284	17.284	16.2257	19.0476
	2501	18.3934	12.9085	24.183	19.6078	20.4248	17.6471	16.8301	17.6471	18.4641	16.3399	16.1765	18.1373	16.1765	18.6275	18.7908	17.9739	18.4641	17.9739	15.5229	12.9085	13.2353	19.1176	18.3007	14.3791	20.2614	16.1765	16.5033	15.3595	16.6667	15.1961	16.9935	16.9935	16.1765	17.1569	19.1176	19.281	18.7908	18.6275	16.3399	17.3203	17.1569	15.5229	18.6275	18.4641	17.8105	17.9739	18.6275	19.4444
	1956	18.3923	15.1705	24.3563	20.7376	19.5546	18.4412	17.9541	19.5546	19.6938	20.1113	15.6576	16.5623	16.0752	16.5623	17.2582	16.5623	17.3974	17.6061	18.5108	19.4154	18.9979	17.5365	17.9541	18.1628	17.6061	16.3535	17.0494	16.5623	16.3535	15.6576	16.7015	17.0494	16.7711	16.3535	16.5623	17.2582	17.6757	17.6757	16.4927	16.0056	15.936	16.2143	16.9102	17.3974	16.7711	16.0752	19.5546	18.7196
	1470	18.3904	11.8812	21.6997	20.462	20.8746	19.967	18.8119	21.4521	20.7921	13.6139	16.0066	19.5545	18.8944	19.3069	20.7921	18.9769	18.1518	19.5545	16.7492	15.264	12.3762	19.7195	19.4719	16.7492	19.802	16.9142	16.5842	16.9142	16.2541	15.5941	16.5842	16.7492	16.7492	16.9142	20.2145	19.8845	20.6271	20.9571	16.9142	16.9967	17.3267	16.3366	19.2244	19.5545	17.1617	16.9967	15.7591	19.967
	1747	18.388	11.4286	26.6667	18.3333	19.5238	18.0952	16.1905	16.9048	17.381	22.619	11.9048	15.9524	16.6667	17.1429	16.9048	17.381	17.381	15.4762	19.2857	19.7619	22.8571	18.3333	19.5238	19.5238	19.0476	14.0476	14.7619	13.8095	13.3333	14.2857	15	15.4762	13.3333	14.7619	14.5238	16.6667	18.3333	18.3333	15.2381	14.2857	16.4286	14.0476	16.1905	16.4286	15.2381	14.7619	17.619	20.7143
	2290	18.3633	9.81387	24.7039	20.643	22.335	19.2893	19.2893	20.8122	21.3198	23.8579	13.5364	17.9357	15.9052	18.1049	18.9509	17.0897	18.6125	17.9357	19.2893	19.4585	18.6125	18.7817	20.3046	17.2589	19.6277	15.2284	15.0592	15.2284	15.5668	14.3824	15.0592	15.5668	15.9052	16.5821	17.9357	19.9662	18.2741	18.9509	15.3976	14.5516	15.2284	14.3824	18.1049	17.9357	15.5668	16.0745	10.9983	19.797
	1275	18.3524	10.8586	26.0101	20.4545	22.2222	19.697	19.697	20.202	21.7172	24.4949	11.8687	17.9293	15.1515	17.6768	17.9293	17.6768	17.1717	17.9293	21.2121	20.9596	22.9798	18.1818	20.7071	19.9495	20.4545	12.1212	10.8586	11.8687	12.1212	11.8687	14.3939	13.3838	14.899	14.6465	16.9192	19.1919	18.9394	18.9394	16.6667	14.899	15.1515	15.404	17.4242	16.9192	15.9091	15.404	20.9596	17.9293
	1867	18.3455	13.5301	25.0923	18.3272	18.6962	17.8352	18.8192	18.3272	19.4342	18.9422	13.5301	18.3272	16.3592	18.4502	17.0972	16.8512	17.3432	17.0972	20.1722	19.1882	17.9582	17.8352	18.8192	21.2792	19.3112	14.7601	14.1451	15.0062	15.1292	14.1451	17.7122	16.7282	17.9582	16.7282	17.9582	18.8192	18.2042	17.9582	18.0812	17.7122	17.0972	16.7282	17.7122	18.3272	16.9742	18.2042	21.1562	18.3272
	1682	18.3369	12.1333	27.6	21.0667	18.8	18.4	19.3333	18.8	19.0667	23.6	12.1333	17.6	14.8	17.2	18.5333	16.1333	16.2667	16	20.9333	20.2667	20.4	20.2667	20.8	22.8	20.1333	13.4667	12.6667	13.0667	12.6667	12.1333	14.6667	12.9333	14.5333	14.1333	17.8667	20.2667	18.6667	19.3333	17.0667	14.6667	14.6667	14.1333	18.8	18.1333	14.6667	15.8667	21.0667	19.4667
	1441	18.3258	12.8713	25.0825	19.802	20.462	19.1419	17.4917	19.1419	18.8119	20.132	15.5116	18.8119	19.4719	18.4818	18.8119	17.1617	18.1518	17.8218	21.1221	17.4917	13.2013	18.1518	20.7921	19.802	18.4818	13.5314	12.8713	15.1815	15.1815	13.8614	15.1815	14.8515	14.5215	17.4917	18.4818	19.4719	22.1122	19.4719	17.8218	15.8416	16.8317	17.1617	18.4818	22.4422	18.4818	17.4917	17.1617	21.1221
	1969	18.3206	12.9353	24.3781	19.403	18.9055	19.9005	19.9005	20.398	19.9005	21.8905	12.9353	17.9104	16.4179	16.9154	16.9154	16.9154	18.408	17.4129	19.403	20.398	17.9104	18.9055	19.403	17.9104	19.9005	14.9254	14.9254	14.9254	14.4279	14.4279	17.4129	14.4279	15.4229	15.9204	16.4179	19.403	17.9104	19.9005	16.4179	16.9154	15.4229	15.9204	17.9104	18.408	16.9154	16.4179	21.8905	17.9104
	2546	18.3178	13.3333	24.4848	18.0606	18.0606	17.697	16.9697	18.0606	18.0606	17.9394	15.6364	18.0606	16.6061	18.303	17.8182	17.0909	17.8182	17.0909	16.6061	16.4848	16.9697	17.4545	18.7879	18.0606	18.9091	16	16	16.9697	16.1212	16.3636	17.3333	16.6061	18.303	17.4545	17.8182	18.0606	18.4242	17.8182	16.2424	16.2424	17.4545	16.8485	17.5758	17.5758	17.3333	17.2121	17.9394	19.1515
	1808	18.3047	11.7845	25.9259	21.5488	20.5387	18.8552	18.8552	22.5589	22.8956	25.5892	13.468	16.1616	15.4882	16.4983	17.5084	16.835	18.8552	16.835	20.8754	22.5589	23.569	18.1818	19.5286	17.5084	18.8552	12.1212	11.7845	11.7845	13.1313	12.7946	16.4983	15.4882	16.835	17.5084	16.4983	16.4983	18.5185	18.8552	16.4983	16.1616	16.1616	15.1515	17.5084	17.1717	16.835	16.835	18.5185	19.8653
	2169	18.2966	11.1753	33.9114	17.5337	17.1484	15.0289	14.4509	15.4143	16.9557	15.0289	11.1753	16.3776	12.7168	17.5337	15.7996	15.0289	15.7996	15.6069	17.341	16.763	18.8825	17.9191	21.3873	20.4239	19.6532	13.8728	12.7168	12.9094	13.2948	11.1753	13.4875	12.9094	14.0655	13.2948	17.1484	20.4239	16.763	20.0385	14.2582	15.0289	14.2582	13.6802	16.9557	18.1118	13.1021	15.4143	20.8092	19.4605
	1322	18.2958	9.83847	26.4317	18.3554	18.9427	17.0338	17.6211	17.1806	18.3554	20.1175	11.8943	20.1175	14.8311	17.1806	17.0338	15.2717	16.0059	16.8869	19.3833	18.0617	20.7048	19.9706	20.8517	22.7606	19.5301	10.4258	9.83847	10.7195	12.0411	12.188	15.1248	13.3627	16.1527	15.4185	19.6769	21.4391	19.9706	19.8238	16.8869	15.1248	16.5932	14.3906	19.0896	19.5301	17.4743	16.7401	21.4391	19.3833
	2515	18.2947	11.0236	26.2467	22.3097	20.21	22.3097	19.9475	20.7349	22.0472	26.2467	11.2861	17.3228	17.0604	18.6352	17.3228	17.0604	17.3228	18.1102	22.3097	22.0472	21.7848	21.5223	19.4226	19.685	18.1102	12.5984	12.8609	12.5984	12.336	11.5486	14.9606	12.8609	12.8609	14.9606	16.0105	20.21	19.9475	19.4226	16.7979	14.1732	14.4357	13.3858	17.0604	18.1102	15.2231	16.0105	17.5853	17.3228
	1319	18.2694	11.3695	24.031	17.8295	20.155	17.0543	16.5375	17.0543	18.0879	18.6047	11.8863	18.863	15.5039	17.8295	18.0879	16.7959	15.7623	16.0207	18.3463	19.3798	18.6047	21.447	21.447	21.447	20.9302	12.4031	13.1783	12.6615	13.9535	13.1783	15.7623	13.6951	15.7623	15.7623	18.863	21.447	20.4134	19.6382	16.5375	15.7623	15.2455	14.7287	18.3463	19.3798	15.7623	18.3463	22.4806	17.8295
	2219	18.2675	12.2302	23.2271	19.9041	20.1781	19.4245	18.9106	20.0754	19.4587	20.7948	12.2302	18.9791	15.7931	18.5337	19.0819	17.1634	16.307	15.7588	18.9448	18.0199	19.3559	20.0411	20.1781	20.0411	19.9383	13.7033	13.532	14.4227	14.2515	12.2645	17.2319	15.0737	16.7181	15.7588	19.1847	20.8633	20.2809	20.1096	16.9236	15.7246	15.1764	14.6283	18.2597	18.8078	15.7588	15.2107	20.4865	17.3347
	1698	18.253	10.4707	23.2469	21.5178	22.3823	19.5965	19.0202	21.4217	21.806	16.4265	17.195	16.3305	16.4265	17.6753	18.0596	17.2911	18.9241	19.4044	15.9462	16.6186	16.9068	15.562	20.8453	16.9068	18.5399	17.8674	18.2517	17.2911	18.2517	17.7714	18.3477	18.2517	17.2911	18.828	16.3305	16.7147	18.0596	17.9635	17.5793	16.9068	17.195	16.5226	18.828	18.2517	17.7714	18.4438	19.1162	21.1335
	1825	18.2428	13.2438	23.7364	20.9853	20.6654	19.7697	19.8976	21.0493	20.5374	23.7364	14.3954	16.9546	18.3621	19.0659	20.4734	18.874	19.4498	19.0019	19.7057	19.5138	17.6583	15.2271	19.5777	16.8906	18.874	15.1631	15.611	14.4594	16.4427	14.8433	15.9949	16.6347	15.3551	17.6583	14.3954	13.9475	16.2508	18.2342	15.739	15.9309	15.0992	14.2674	17.2105	17.6583	16.9546	17.3385	16.1868	20.7294
	1317	18.2409	10.7143	26.5306	20.5782	19.2177	18.0272	18.7075	18.5374	20.4082	22.7891	11.5646	17.8571	16.4966	18.1973	17.517	16.1565	15.4762	15.8163	21.5986	19.3878	21.9388	19.3878	19.0476	22.2789	19.3878	11.7347	11.9048	11.9048	12.585	11.7347	15.3061	12.7551	15.1361	13.7755	16.8367	19.5578	18.5374	18.8776	17.1769	15.1361	13.9456	14.2857	16.6667	17.3469	15.3061	15.8163	22.1088	18.5374
	2274	18.2386	12.1528	25.3472	18.4028	19.0972	19.4444	19.0972	18.4028	17.0139	18.0556	15.9722	19.7917	15.9722	19.4444	19.7917	17.0139	17.3611	18.4028	17.3611	18.4028	18.0556	19.0972	21.1806	23.2639	22.2222	12.5	12.5	12.8472	12.8472	12.8472	17.3611	12.1528	18.0556	14.2361	17.0139	18.0556	19.7917	20.1389	18.0556	17.0139	17.0139	16.6667	18.75	20.8333	16.3194	18.0556	23.6111	17.7083
	2654	18.2219	13.8634	23.6493	20.999	20.4893	20.1835	19.2661	20.7951	21.2029	21.4067	18.6544	17.4312	18.5525	21.4067	21.1009	18.8583	18.5525	17.3293	16.106	13.8634	14.475	18.3486	18.6544	19.7757	20.4893	14.9847	15.3925	15.3925	14.8828	14.3731	17.1254	16.5138	17.6351	17.3293	17.4312	17.5331	17.8389	20.0815	16.4118	16.5138	17.5331	14.8828	18.2467	19.2661	17.3293	18.0428	19.368	17.6351
	1262	18.2173	12.0192	26.9231	26.2821	23.2372	20.5128	19.0705	21.1538	21.9551	26.1218	12.3397	16.5064	17.3077	17.7885	18.75	16.0256	17.3077	17.4679	20.9936	20.0321	22.1154	16.6667	18.75	21.3141	19.391	12.6603	12.5	12.1795	13.141	12.5	13.4615	14.5833	13.7821	14.9038	15.7051	16.8269	16.6667	18.9103	15.8654	15.0641	15.0641	14.4231	17.6282	17.3077	16.1859	14.7436	22.4359	16.5064
	1740	18.2054	11.6788	24.0876	19.708	20.1946	20.1946	19.708	20.438	19.708	22.871	16.7883	19.2214	18.2482	18.7348	19.708	18.9781	18.7348	18.4915	20.1946	17.7616	17.7616	19.9513	20.1946	18.2482	21.6545	14.8418	15.0852	14.8418	15.0852	15.3285	17.5182	15.8151	16.7883	15.8151	20.1946	23.601	21.4112	19.4647	18.0049	18.0049	16.7883	17.2749	18.2482	19.708	18.2482	17.7616	19.2214	18.9781
	1469	18.1735	7.37463	22.1239	17.8466	19.174	18.8791	18.1416	20.649	19.469	13.4218	17.8466	19.6165	17.5516	19.764	19.764	18.7316	18.5841	18.2891	15.4867	12.5369	12.9794	22.1239	19.0265	16.3717	20.2065	16.5192	16.9617	17.8466	18.2891	17.4041	17.6991	17.6991	19.174	18.5841	19.9115	18.1416	21.9764	21.2389	20.649	18.7316	19.0265	17.9941	19.469	20.944	18.7316	20.944	17.8466	18.5841
	2453	18.1674	14.2602	24.1533	19.9643	19.0731	18.0927	16.934	18.1818	19.0731	21.7469	14.2602	18.0927	16.3102	17.4688	17.4688	16.0428	16.7558	18.0036	19.4296	17.8253	19.6078	17.6471	17.4688	20.2317	18.8057	15.1515	15.2406	14.7059	15.5971	15.5971	16.6667	16.1319	16.7558	16.3993	17.2906	17.2014	16.934	18.0036	17.1123	16.934	16.5775	16.6667	17.1123	18.2709	16.1319	17.1123	19.697	18.5383
	1323	18.1613	8.88889	21.8182	18.2828	20	18.7879	19.4949	19.697	20	16.0606	13.3333	19.1919	17.9798	19.1919	19.697	18.5859	18.8889	18.2828	17.2727	15.6566	16.4646	18.5859	17.7778	17.9798	20.6061	15.3535	14.6465	14.7475	15.7576	15.5556	19.3939	16.6667	18.5859	19.1919	18.6869	18.3838	19.0909	18.3838	18.8889	18.2828	18.1818	17.4747	20.404	19.899	18.9899	19.0909	17.7778	20.7071
	2370	18.1505	10.1604	26.3815	19.6078	19.4296	16.5775	16.7558	18.0036	18.3601	24.0642	11.7647	18.5383	14.2602	18.5383	17.2906	15.8645	15.6863	16.3993	20.6774	18.0036	19.2513	20.6774	21.2121	19.6078	18.1818	10.8734	10.1604	11.5865	13.0125	11.0517	14.082	12.4777	14.6168	14.082	17.8253	20.1426	20.3209	21.5686	16.3993	14.2602	14.795	13.1907	18.5383	19.6078	14.795	15.3298	20.6774	17.6471
	2669	18.1397	14.7632	24.8839	19.5915	20.6128	20.0557	19.4058	19.7772	20.2414	20.9842	15.2275	18.013	14.8561	18.2916	18.013	18.1987	18.5701	17.7344	17.6416	16.3417	16.3417	17.6416	18.663	16.8059	19.2201	15.7846	16.6202	15.7846	17.363	15.3203	15.506	16.3417	15.8774	16.9916	16.156	16.7131	18.2916	18.8487	16.4345	17.1773	16.2488	15.1346	17.7344	16.4345	16.9916	17.9201	16.7131	19.0344
	2689	18.1233	12.1212	25.1082	18.6147	20.7792	18.1818	18.6147	18.6147	19.0476	22.0779	12.5541	19.4805	15.5844	17.316	17.7489	17.7489	17.316	17.316	20.7792	17.316	18.6147	19.9134	20.3463	18.1818	19.0476	12.5541	13.4199	13.4199	13.8528	13.8528	16.0173	17.316	15.1515	17.7489	18.6147	18.6147	18.6147	19.0476	16.4502	15.1515	16.8831	14.2857	19.0476	17.7489	16.0173	16.4502	18.1818	18.6147
	1316	18.1047	10.7675	24.4559	19.4731	19.3013	17.984	17.8121	18.7858	19.3585	22.9095	12.2566	18.2131	16.3803	17.2394	18.1558	15.9221	16.2658	16.8385	19.1294	17.8121	20.1604	19.7595	19.9313	20.5613	19.3585	10.9966	10.7675	11.3975	11.7411	11.1684	15.6357	13.4593	15.6357	14.5475	18.1558	20.9622	19.0149	19.6449	17.1249	15.4639	15.4066	14.4903	18.4422	18.7285	15.5212	16.0367	21.8786	17.9267
	2017	18.0905	10.399	26.8037	19.6292	18.944	17.1302	17.7348	17.4929	17.6945	20.3144	10.8827	17.4123	13.5832	16.2838	16.4853	15.1955	16.0822	16.0016	18.7424	19.2664	21.0399	18.9037	20.9996	21.2414	18.0975	10.399	10.4393	11.2455	11.8904	11.7694	14.5506	13.0189	14.47	14.3491	17.8557	21.7251	19.1455	19.5486	15.6792	14.6715	14.5103	14.0266	17.2108	18.4603	15.4776	15.1955	22.2088	17.4929
	1393	18.0798	11.5591	27.0161	19.8925	21.6398	19.086	19.3548	19.3548	20.2957	20.6989	11.5591	18.414	17.4731	17.3387	17.6075	16.9355	17.7419	17.7419	21.1022	19.7581	20.1613	17.7419	18.2796	18.0108	18.0108	14.2473	13.3065	14.1129	16.129	14.1129	15.5914	16.129	15.9946	16.3978	17.4731	18.2796	18.0108	17.7419	16.3978	15.457	16.129	15.8602	17.6075	17.4731	16.8011	17.0699	16.3978	18.414
	1396	18.0679	13.5525	23.2987	19.7232	18.8005	17.8777	17.301	18.6275	18.5698	23.1257	13.7832	17.4164	16.3206	17.301	16.7243	16.5513	17.0704	17.1857	19.3772	18.3968	20.8189	16.8973	19.0311	19.0888	17.3587	14.8789	14.4752	14.3022	15.1672	14.2445	15.4556	15.9746	15.6863	16.6667	17.1857	18.0507	18.8581	17.0704	16.8973	16.2053	16.8397	16.1476	17.3587	18.4544	16.8973	17.0704	17.8777	18.2238
	2266	18.0608	12.8333	22.3333	18.5	20.1667	18.8333	19.6667	18.5	18.3333	17.1667	15.6667	18.8333	15.5	17.8333	19.6667	17.5	17.5	15.8333	16.6667	16	15.6667	17.3333	18.5	16.5	20.6667	15.1667	15.3333	15.8333	16.1667	14.8333	17.8333	15.5	18.6667	17.3333	18.6667	21.1667	16.6667	19.5	17.8333	18.8333	18.3333	16.6667	20.3333	17.3333	17.6667	18.3333	17.3333	19.5
	2260	18.0558	14.8407	23.6208	20.8236	19.1919	18.8811	18.9588	18.9588	19.9689	21.9114	14.9184	17.4825	17.7156	17.5602	18.4926	17.094	17.094	17.3271	20.4351	19.1919	19.9689	17.4048	18.5703	19.5804	18.0264	15.6177	15.3069	15.9285	15.6177	15.3846	15.6954	16.0839	15.6177	16.3947	15.9285	17.7933	17.4048	17.094	15.8508	16.317	15.54	15.0738	16.9386	17.7156	15.7731	16.0839	18.4926	18.5703
	1723	18.0542	13.8169	24.1796	16.1485	17.1848	17.7029	16.9257	16.2349	16.8394	20.0345	15.1123	18.1347	15.4577	17.962	18.3938	17.2712	17.7893	17.7893	18.9119	18.2211	20.5527	18.6528	20.38	21.0708	20.0345	15.285	15.285	15.3713	15.8031	14.9396	15.7168	15.1123	15.7168	16.3212	17.7893	17.8756	20.8117	19.6028	17.6166	17.7893	17.0984	14.5941	19.4301	19.6891	18.0484	17.962	18.7392	19.8618
	2346	18.0522	11.7728	26.8994	20.6023	20.8761	18.0014	17.796	19.2334	19.165	23.9562	11.9781	16.6324	15.8111	16.7009	17.2485	16.0849	17.2485	18.2752	21.2183	21.3552	19.9179	17.18	18.412	18.7543	18.412	11.8412	11.9781	12.731	13.6893	11.7728	14.2368	14.8528	14.5106	15.332	15.4689	16.2218	18.412	18.3436	15.8111	14.7159	15.2635	14.6475	16.9747	17.2485	15.6057	15.948	17.8645	17.7276
	1303	18.0255	10.1545	25.3863	20.3091	20.1987	18.7638	18.7638	19.9779	19.7572	22.6269	13.7969	17.2185	15.1214	17.5497	17.3289	16.5563	16.4459	16.9978	20.0883	20.0883	19.0949	16.8874	18.4327	17.8808	17.9912	14.2384	14.128	14.7903	14.9007	13.9073	14.6799	15.6733	14.5695	15.011	15.011	17.1082	17.5497	17.3289	15.6733	15.011	14.7903	14.128	16.1148	16.3355	16.3355	16.3355	18.9845	17.8808
	1422	18.0147	13.7645	21.6418	19.0713	20.8126	20.1493	17.4959	20.8955	20.398	18.8226	16.7496	17.5788	18.9884	17.0813	16.8325	19.0713	21.6418	18.0763	15.8375	13.7645	15.34	16.5008	16.6667	16.5837	19.403	18.7396	19.6517	17.1642	19.0713	17.7446	18.5738	18.6567	17.9934	18.4909	17.7446	18.325	17.4959	18.9055	18.1592	17.5788	17.5788	16.4179	18.9884	16.0862	17.33	18.9055	15.4229	19.4859
	2145	18.0028	11.7117	23.536	19.5946	22.4099	19.9324	20.9459	20.7207	21.2838	18.4685	12.9505	16.6667	18.9189	17.5676	18.2432	18.3559	19.7072	19.7072	13.2883	14.527	19.482	15.0901	17.2297	13.0631	19.3694	17.0045	17.0045	16.8919	16.8919	15.991	16.1036	17.455	16.8919	17.9054	15.8784	13.8514	18.1306	17.7928	17.455	17.455	16.8919	15.991	17.3423	16.5541	17.3423	17.5676	12.2748	20.9459
	1306	18.0012	13.1206	23.4043	17.9078	18.4397	17.7305	17.0213	19.8582	19.1489	18.2624	17.0213	16.6667	14.8936	17.7305	18.0851	15.4255	16.844	17.5532	17.0213	17.5532	18.0851	16.6667	17.7305	18.9716	18.9716	15.2482	15.6028	16.6667	15.4255	15.6028	16.3121	15.2482	15.6028	15.9574	15.9574	15.9574	17.7305	16.6667	16.4894	17.5532	16.1348	15.7801	17.7305	15.4255	15.2482	15.4255	19.3262	20.0355
	2659	17.9864	10.4505	28.1081	20.1802	18.018	17.1171	16.3964	18.7387	19.4595	23.7838	11.1712	17.6577	16.5766	17.6577	16.3964	15.8559	16.7568	16.7568	19.4595	19.6396	21.0811	19.2793	19.0991	21.0811	18.3784	10.4505	11.1712	11.5315	11.5315	12.4324	14.0541	12.2523	15.1351	14.7748	18.1982	20	18.7387	19.2793	15.3153	15.3153	14.2342	12.973	17.2973	17.6577	15.3153	16.036	20.3604	17.2973
	2157	17.9709	12.6362	23.7473	19.8257	18.9542	18.7364	17.6471	18.5185	17.4292	21.5686	15.9041	19.6078	15.2505	18.7364	20.2614	14.5969	15.2505	14.8148	18.9542	17.2113	19.8257	20.4793	20.2614	21.3508	20.2614	12.6362	12.6362	13.0719	13.0719	15.6863	19.1721	15.0327	19.1721	14.5969	19.1721	21.3508	20.6972	20.915	19.6078	17.2113	16.9935	15.9041	17.6471	18.0828	15.6863	15.6863	23.7473	17.2113
	2161	17.9524	10.4987	24.8031	21.2598	20.6037	19.0289	19.0289	18.7664	20.0787	23.3596	10.4987	16.5354	16.0105	17.5853	17.8478	16.6667	16.0105	14.042	19.4226	20.0787	20.6037	16.9291	19.685	19.9475	18.8976	12.2047	11.9423	12.336	12.5984	10.7612	13.7795	13.5171	14.1732	13.5171	17.4541	18.5039	18.2415	18.8976	15.2231	14.6982	13.7795	12.7297	17.1916	16.7979	14.1732	13.9108	22.3097	18.7664
	2158	17.952	12.1212	24.2424	20.7071	20.0337	18.771	18.1818	19.0236	19.5286	24.2424	12.1212	15.9933	17.6768	16.4141	17.0034	17.0875	17.4242	17.3401	20.6229	20.3704	20.1178	17.1717	18.1818	19.7811	18.266	12.7946	12.963	12.7104	14.3098	14.4781	15.404	15.9091	15.5724	14.6465	16.33	18.6869	18.266	18.0135	16.4141	15.404	15.3199	15.0673	16.2458	16.835	15.0673	14.9832	20.6229	18.0135
	1706	17.9319	11.1111	24.0196	17.6471	19.4444	16.5033	15.8497	17.8105	18.3007	22.2222	12.9085	18.6275	15.0327	17.4837	17.1569	16.1765	16.6667	16.1765	19.1176	19.9346	20.2614	18.7908	19.9346	22.3856	18.6275	13.7255	13.2353	14.3791	14.3791	14.2157	16.0131	15.1961	16.1765	15.1961	18.3007	19.6078	18.6275	18.6275	16.8301	15.0327	14.3791	14.2157	17.6471	16.3399	14.8693	15.8497	21.0784	17.6471
	2162	17.9279	10.1449	27.2464	19.1304	18.8406	16.8116	17.3913	18.2609	17.971	25.5072	10.1449	14.7826	13.0435	14.4928	15.6522	15.3623	15.942	15.3623	19.7101	17.971	20	18.2609	22.029	22.029	17.6812	11.5942	10.7246	11.3043	10.7246	11.0145	14.4928	11.3043	14.4928	13.0435	17.3913	19.7101	20	16.8116	15.942	14.7826	13.0435	12.7536	14.2029	14.7826	13.6232	14.4928	24.6377	17.6812
	2001	17.9269	12.4532	25.1873	20.0375	19.4757	18.3521	17.1348	20.3184	20.0375	24.3446	13.2022	15.9176	15.824	17.2285	17.6966	16.6667	16.573	16.3858	21.161	19.8502	19.8502	18.8202	19.1011	19.2884	17.6966	12.8277	12.4532	13.4831	13.764	12.8277	14.5131	14.3258	14.5131	14.8876	15.6367	17.9775	17.6966	17.3221	15.9176	14.1386	14.0449	14.7004	15.9176	17.0412	15.3558	15.4494	18.8202	17.3221
	1389	17.9006	12.0623	22.8275	20.4929	19.3256	18.677	18.4176	19.1958	20.4929	20.3632	12.4514	17.5097	15.0454	18.5473	17.7691	17.2503	18.0285	18.5473	18.1582	19.9741	19.9741	19.585	19.1958	20.2335	18.9364	12.3217	12.5811	12.9702	13.489	13.3593	16.3424	14.6563	16.6018	17.5097	18.0285	18.4176	19.585	18.9364	16.083	15.0454	16.083	15.3048	17.8988	19.0661	16.3424	16.3424	16.7315	18.677
	2369	17.8972	12.0112	24.4879	18.1564	17.5978	16.4804	16.2942	18.0633	18.5289	20.1117	12.5698	18.9013	14.5251	17.6909	16.8529	16.0149	16.108	15.6425	18.622	18.5289	19.9255	19.0875	20.6704	21.3222	17.784	12.0112	12.0112	12.5698	12.8492	12.5698	15.1769	13.5009	15.6425	14.5251	18.4358	20.3911	18.9013	20.1117	16.8529	15.6425	15.5493	14.5251	17.5047	18.2495	16.0149	15.8287	20.7635	18.2495
	1649	17.8936	10.9649	24.5614	16.7763	17.8728	16.9956	16.6667	17.4342	17.2149	19.8465	10.9649	18.4211	16.4474	17.8728	17.5439	16.557	17.3246	17.2149	17.2149	16.886	16.7763	18.4211	19.2982	17.3246	18.0921	13.8158	14.2544	14.364	15.6798	13.8158	15.6798	16.1184	16.1184	17.1053	15.7895	17.5439	18.9693	17.8728	16.3377	15.4605	15.7895	15.3509	17.6535	18.0921	16.7763	16.557	11.9518	19.1886
	2514	17.8736	14.3116	23.0072	19.7464	18.1159	17.029	17.663	17.663	18.2065	21.6486	15.0362	17.9348	16.5761	18.8406	17.8442	17.5725	17.7536	18.5688	20.0181	19.3841	20.0181	18.6594	18.4783	20.471	18.2971	15.3986	15.308	15.2174	15.4891	15.2174	17.663	16.6667	16.7572	17.3007	16.0326	18.9312	19.5652	19.4746	16.6667	15.3986	15.8514	15.6703	16.5761	17.3913	17.2101	16.7572	18.2971	17.663
	2376	17.8712	9.73783	23.221	20.2247	18.7266	18.7266	19.1011	17.9775	19.4757	23.221	12.7341	19.8502	16.8539	18.7266	19.1011	16.4794	17.2285	17.9775	19.1011	20.5993	21.3483	20.2247	21.3483	23.221	20.2247	10.1124	9.73783	10.4869	11.985	12.3596	16.4794	14.9813	16.8539	16.8539	20.2247	20.5993	18.7266	19.8502	17.2285	15.3558	16.4794	15.3558	17.603	19.8502	17.2285	17.2285	22.8464	17.9775
	1987	17.8557	12.6468	28.2746	17.9765	17.7958	15.8085	15.8085	16.6215	17.7055	14.8148	12.7371	17.2538	14.0018	16.0795	15.9892	15.8085	15.0858	16.4408	17.8862	17.3442	17.3442	17.1635	18.3379	18.9702	17.1635	12.6468	12.7371	12.9178	13.6405	13.3695	14.4535	13.6405	14.4535	14.8148	15.8988	17.2538	17.6152	17.6152	15.2665	14.3631	15.1762	14.0018	16.4408	17.7958	14.5438	15.2665	18.6089	17.7958
	2576	17.8529	11.463	26.6968	17.4962	17.4962	16.8929	18.2504	17.1946	17.6471	17.9487	11.463	17.6471	13.8763	19.0045	18.4012	15.083	15.083	14.9321	18.7029	16.8929	20.2112	17.9487	20.362	20.362	18.2504	11.7647	12.0664	12.2172	12.0664	13.1222	13.7255	12.9713	13.5747	14.3288	17.1946	17.9487	19.0045	19.1554	15.6863	14.4796	15.3846	14.0271	16.7421	17.1946	14.9321	16.1388	20.8145	17.7979
	1974	17.8274	11.0714	24.881	17.619	18.3929	17.7976	17.5595	18.3929	18.0357	18.1548	11.0714	18.0952	14.6429	17.5	17.9167	16.3095	16.1905	16.6071	18.5714	17.0833	19.4643	19.4643	21.131	19.8214	19.1667	11.6071	11.8452	12.5	12.619	11.6071	14.881	13.6905	15.1786	14.7619	17.9762	20	19.4643	19.5238	16.4881	15.5357	15.5357	14.2857	18.1548	19.1071	15.6548	16.4286	21.6667	17.9762
	1705	17.825	11.3095	22.619	17.8571	19.6429	18.4524	18.4524	16.6667	17.8571	19.6429	13.6905	19.6429	16.6667	19.0476	19.0476	17.8571	17.8571	17.2619	18.4524	19.6429	21.4286	17.8571	19.6429	17.8571	20.2381	14.881	14.2857	15.4762	15.4762	16.0714	16.0714	16.6667	13.6905	16.0714	17.8571	22.0238	20.2381	19.0476	16.6667	14.881	17.2619	14.2857	19.6429	19.0476	17.2619	16.6667	22.619	16.0714
	2133	17.8237	10.6725	24.5127	21.7836	24.5127	21.6862	18.6647	22.271	21.4912	21.54	14.5712	13.9376	19.4444	17.9337	17.1053	19.3957	22.076	17.885	15.4483	13.694	10.6725	13.4503	15.4483	11.6472	18.616	16.2281	18.1774	15.7895	17.8363	15.4971	16.8616	18.1287	16.9103	16.6667	16.9103	18.5185	15.0097	16.8129	16.4717	16.423	16.1306	13.9864	17.8363	15.2534	15.8869	17.3002	14.3275	21.1988
	1807	17.8137	12.8455	22.7642	19.3496	20.3252	18.374	19.6748	20.9756	20	20.4878	12.8455	18.0488	17.2358	18.5366	17.561	17.561	17.2358	18.2114	17.7236	14.3089	18.374	18.8618	20.1626	13.9837	21.1382	14.7967	14.4715	14.9593	15.122	14.7967	16.5854	18.5366	16.9106	16.748	17.0732	16.0976	18.0488	19.0244	17.8862	17.0732	16.748	15.7724	18.2114	19.187	16.4228	16.2602	17.2358	20
	2542	17.8101	6.19658	24.5726	16.2393	16.8803	16.453	16.8803	16.453	17.5214	12.3932	14.9573	18.5897	15.3846	17.9487	18.3761	16.6667	16.0256	16.2393	16.6667	17.9487	17.5214	19.6581	19.6581	20.0855	20.0855	14.5299	14.7436	15.3846	14.3162	15.5983	16.2393	15.1709	15.5983	15.5983	19.2308	19.0171	19.4444	18.5897	17.3077	16.6667	16.8803	16.453	18.1624	18.3761	16.2393	17.5214	16.6667	17.9487
	1375	17.806	8.04094	23.0019	17.8363	17.4951	17.3489	17.1053	17.7388	18.2261	13.1092	15.0585	18.6647	16.5692	18.0312	17.4464	17.4464	18.0799	17.885	16.6179	15.7895	13.694	18.6647	19.0058	20.0292	18.4698	15.1072	15.3021	15.7895	15.4483	15.692	16.6179	16.3255	16.6667	16.3255	17.9337	18.9084	18.3236	19.1033	18.0312	16.9591	16.7641	16.6179	17.3489	17.885	17.2515	17.7875	18.5673	18.616
	1307	17.8058	13.5063	23.7192	20.0266	20.2595	17.9641	17.8643	19.0286	19.7605	22.5216	14.2382	16.5336	16.0679	16.9661	17.4651	16.5669	16.2342	16.9661	19.6274	19.5276	20.1264	16.833	18.9953	17.5316	17.3653	14.1384	14.2049	13.9721	14.2049	13.7392	14.7372	14.7705	14.8037	14.6707	16.1677	16.9993	17.831	17.2322	15.7685	14.8703	15.0699	14.3047	16.2009	16.833	15.4025	15.5023	17.7977	17.7645
	2030	17.8015	12.5718	25.431	20.6897	19.181	17.3132	17.3132	18.4626	17.9598	22.6293	12.5718	16.8822	14.7989	16.8822	17.1695	15.7328	16.8822	17.0259	20.1149	20.0431	19.9713	17.1695	18.6063	20.1149	18.5345	13.2902	13.0747	13.2184	13.5776	13.1466	14.727	14.5115	14.2241	15.0144	16.5948	17.9598	17.9598	18.6782	15.2299	14.727	13.9368	14.6552	16.8103	17.3132	15.158	15.4454	20.6178	16.8103
	1730	17.7999	8.73016	23.545	18.5185	21.4286	22.4868	20.6349	21.4286	18.7831	13.7566	16.9312	17.1958	18.254	19.8413	20.6349	21.9577	20.3704	17.4603	13.4921	14.0212	10.0529	13.2275	15.6085	11.6402	21.6931	18.7831	20.3704	18.7831	19.0476	14.5503	19.3122	16.6667	19.5767	20.8995	17.7249	14.2857	19.0476	19.8413	17.9894	21.9577	20.1058	20.1058	23.545	17.4603	21.9577	21.4286	15.0794	20.1058
	2059	17.7957	13.2035	25.1082	15.5844	17.5325	14.9351	17.316	15.8009	18.1818	14.7186	14.9351	19.0476	14.7186	16.6667	17.316	14.9351	15.368	16.6667	19.0476	19.697	18.1818	16.4502	19.0476	19.4805	17.7489	13.6364	13.2035	13.2035	14.9351	13.8528	14.9351	14.9351	14.9351	15.368	15.8009	16.8831	17.5325	18.1818	16.4502	14.7186	15.8009	15.1515	16.8831	16.4502	16.0173	16.0173	19.4805	18.3983
	1885	17.7928	13.3929	22.5198	19.6429	18.6508	19.3452	18.6508	18.3532	19.7421	21.9246	14.4841	19.246	16.4683	18.3532	18.6508	17.5595	18.4524	17.8571	20.5357	20.0397	18.75	18.0556	20.5357	22.3214	19.4444	14.3849	14.1865	13.3929	14.2857	14.4841	15.4762	15.9722	15.377	16.369	18.3532	20.7341	18.0556	18.6508	16.7659	16.9643	16.8651	16.5675	18.254	18.75	16.6667	17.2619	22.5198	16.0714
	1329	17.7882	11.1111	22.7273	19.0236	19.8653	17.6768	18.3502	18.0135	18.8552	19.697	14.1414	16.835	16.6667	17.0034	16.835	15.3199	16.4983	17.3401	17.1717	16.4983	19.8653	17.1717	17.8451	18.6869	17.0034	14.1414	13.6364	14.9832	15.4882	15.1515	15.6566	15.9933	16.1616	16.835	17.6768	17.6768	18.8552	17.5084	17.1717	16.835	16.33	16.33	17.5084	16.1616	16.1616	16.1616	19.5286	18.6869
	1692	17.7531	13.2629	23.0047	19.2488	18.1925	17.8404	17.723	18.8967	18.662	23.0047	13.8498	17.723	16.0798	18.662	17.9577	16.5493	16.9014	17.0188	19.4836	19.3662	20.892	19.7183	20.892	19.6009	19.6009	13.4977	13.7324	13.2629	14.3192	13.4977	15.6103	15.7277	14.9061	15.8451	16.5493	19.2488	18.8967	19.2488	15.8451	15.1408	15.6103	14.554	18.1925	18.1925	16.4319	17.0188	19.1315	18.7793
	1505	17.7511	12.2085	24.5542	16.5981	17.8326	16.941	16.6667	17.6955	17.5583	15.5007	13.5117	17.3525	15.8436	16.4609	17.4897	15.9122	16.5981	17.5583	16.118	16.2551	17.284	18.0384	19.8217	19.7531	18.0384	13.786	13.786	13.8546	13.9232	13.4431	16.2551	14.6776	15.9122	16.118	17.284	19.4102	18.5185	18.7243	17.9698	16.3923	16.0494	16.5295	17.284	17.2154	16.8724	16.5295	19.2044	18.3128
	2151	17.7443	14.6211	22.5352	20.1207	19.2488	17.505	17.7733	18.7793	18.3099	21.9316	15.6942	16.4319	16.3649	17.1026	17.5721	16.3649	16.6331	16.4319	19.7854	19.1818	19.0476	17.9074	18.444	18.444	18.1757	15.2918	14.8893	15.56	14.7552	15.3588	15.8954	16.2307	16.2978	15.9624	16.5661	18.7793	18.7793	18.1757	17.0355	16.6331	15.493	16.0966	16.8343	16.9685	16.2978	15.6271	18.6452	17.7062
	2295	17.7284	13.0952	22.8175	16.4683	16.2698	17.6587	17.0635	17.4603	17.4603	15.0794	15.2778	17.6587	16.2698	18.0556	15.6746	17.8571	17.2619	16.8651	18.8492	17.6587	17.4603	17.8571	18.0556	17.0635	19.246	15.873	16.4683	15.4762	14.881	15.2778	17.8571	16.4683	16.4683	17.4603	16.8651	16.4683	18.0556	18.254	16.4683	16.8651	16.4683	15.4762	17.0635	17.6587	16.8651	17.4603	17.0635	18.0556
	1274	17.7221	11.4379	26.1438	19.9346	20.2614	18.9542	18.9542	19.9346	19.6078	25.1634	12.0915	16.6667	13.3987	15.0327	15.3595	15.6863	15.6863	16.6667	20.5882	20.2614	21.5686	17.9739	21.5686	20.915	19.281	11.4379	11.7647	11.7647	11.7647	12.0915	13.7255	12.4183	13.3987	13.3987	15.3595	16.3399	15.6863	18.9542	15.6863	13.7255	14.3791	13.3987	17.6471	16.6667	15.0327	15.0327	21.2418	17.3203
	1452	17.7194	13.7626	23.7374	18.4343	20.202	17.1717	17.9293	18.6869	20.7071	23.6111	14.899	16.1616	15.7828	17.1717	17.4242	17.298	17.0455	17.5505	18.6869	20.7071	21.0859	16.7929	21.5909	17.5505	17.4242	14.6465	13.7626	14.0152	15.0253	13.8889	14.2677	14.5202	14.2677	16.0354	15.1515	17.298	16.9192	17.4242	15.9091	15.1515	15.404	15.0253	17.0455	16.6667	15.6566	17.1717	16.9192	16.4141
	1684	17.7177	10.0629	23.2704	22.0126	20.1258	20.5451	20.7547	22.0126	21.3836	21.3836	14.6751	17.1908	17.6101	18.0294	17.8197	17.6101	17.8197	19.4969	21.5933	19.2872	18.8679	17.4004	21.5933	16.9811	19.0776	18.4486	19.0776	18.239	19.0776	16.7715	17.4004	18.239	16.1426	16.7715	16.5618	17.4004	19.0776	19.0776	17.4004	16.1426	16.3522	15.9329	16.9811	18.6583	16.9811	17.1908	17.4004	23.2704
	1263	17.7055	12.9252	24.8299	18.7075	18.7075	17.6871	17.3469	18.7075	20.068	21.0884	13.2653	15.6463	16.6667	16.3265	16.6667	16.6667	18.3673	17.6871	20.068	20.068	20.7483	17.0068	19.7279	20.7483	18.0272	13.9456	13.2653	13.6054	14.6259	12.9252	14.6259	15.6463	14.966	15.9864	16.3265	16.3265	16.3265	18.3673	15.9864	15.3061	15.9864	14.6259	17.3469	18.0272	15.9864	16.6667	19.7279	17.0068
	1984	17.6978	10.8277	28.4014	17.1769	17.4603	16.1565	16.8934	16.9501	17.8571	18.6508	11.7914	17.2336	13.8322	16.0431	16.8367	15.2494	15.0227	14.966	18.1406	17.5737	19.3311	16.1565	17.3469	18.254	17.0635	10.8277	11.3379	11.5646	12.7551	12.1882	14.6825	13.5488	14.3424	14.4558	15.873	16.78	17.1769	17.8005	15.5329	14.6259	14.3991	13.8322	16.3265	17.3469	15.0794	14.5692	19.2744	17.1202
	2664	17.674	13.5845	22.032	22.032	21.6895	19.863	19.7489	19.9772	20.8904	20.6621	14.4977	18.4932	17.2374	19.4064	18.7215	16.5525	19.1781	17.3516	18.8356	18.9498	18.7215	18.4932	18.9498	17.8082	19.6347	14.1553	14.6119	14.2694	15.1826	14.3836	17.4658	15.5251	17.1233	16.0959	15.8676	19.4064	17.8082	19.4064	16.6667	16.21	14.8402	15.9817	17.4658	16.6667	15.8676	15.411	19.6347	17.8082
	1976	17.656	12.5	25.5952	19.1964	19.0476	16.2202	16.0714	17.7083	18.3036	22.0238	14.1369	17.1131	14.4345	17.4107	16.6667	14.5833	15.1786	16.369	18.8988	17.8571	20.3869	17.8571	19.494	19.1964	18.6012	12.9464	12.5	12.7976	12.9464	13.0952	15.625	14.881	15.3274	15.0298	17.1131	19.0476	16.9643	17.5595	16.6667	15.9226	15.1786	15.0298	15.9226	18.006	15.4762	15.7738	22.619	16.0714
	1707	17.6351	12.154	25.5716	19.0132	20.3369	17.2684	17.7497	19.0132	18.8929	24.0674	13.1769	16.3658	15.4031	15.7641	15.8243	14.7413	16.0048	16.6065	20.0963	19.7353	21.5403	16.0048	18.5921	18.1107	17.8099	12.8761	12.5752	13.1167	13.5981	12.9964	14.3201	13.8989	14.5006	14.0193	14.7413	17.148	16.3658	16.2455	14.6811	14.4404	14.1396	13.7786	15.4633	15.5836	14.5608	14.7413	17.509	17.8099
	2306	17.626	12.5	22.8395	16.2037	17.5926	18.5185	17.7469	17.284	17.9012	20.216	13.7346	17.9012	16.358	18.5185	18.3642	16.821	16.358	16.821	18.0556	16.6667	19.4444	17.7469	18.2099	18.3642	17.7469	15.8951	15.5864	16.2037	15.8951	14.9691	17.1296	16.6667	16.5123	16.6667	16.358	17.9012	18.2099	16.6667	17.1296	15.7407	15.4321	15.4321	15.7407	16.9753	16.5123	16.358	15.8951	18.5185
	1878	17.6194	10.5051	25.8586	18.1818	18.5859	17.7778	17.1717	17.5758	17.7778	20.6061	10.9091	16.3636	13.5354	17.7778	16.9697	15.3535	15.1515	15.3535	18.5859	19.596	23.6364	18.5859	21.8182	20.202	18.1818	11.9192	10.5051	12.3232	13.5354	12.9293	14.9495	13.7374	14.5455	14.5455	16.5657	18.1818	16.9697	17.9798	15.1515	14.3434	13.7374	13.9394	16.5657	15.9596	15.9596	17.1717	17.7778	16.5657
	1770	17.6186	12.1593	20.615	17.6799	20.2655	18.7282	18.3089	19.427	19.1474	13.2774	16.6317	18.8679	17.1209	18.4486	18.239	17.6799	18.7282	18.798	15.863	14.1859	12.5087	17.6799	19.1474	13.0678	18.4486	15.5835	16.2124	16.7715	17.051	15.9329	16.5618	17.2607	16.5618	17.9595	18.0992	17.9595	18.7282	19.7764	17.8197	18.0294	16.7715	16.7016	17.8197	16.7715	17.1908	16.7715	14.7449	19.3571
	1660	17.5944	9.16115	24.2826	18.4327	17.9912	17.8808	16.9978	17.1082	18.1015	19.8675	15.6733	17.1082	15.2318	18.1015	17.66	16.3355	17.66	17.4393	16.8874	16.1148	16.6667	16.1148	18.3223	18.543	18.7638	15.1214	14.7903	14.9007	16.3355	15.7837	15.4525	16.1148	14.6799	16.6667	15.4525	16.3355	18.4327	19.9779	15.4525	14.6799	15.1214	14.0177	17.8808	16.8874	17.2185	16.8874	18.2119	19.3157
	2657	17.5904	11.9565	23.5507	18.7198	19.2029	15.942	16.5459	17.3913	17.9952	18.9614	11.9565	16.5459	14.6135	16.0628	16.3043	14.6135	16.9082	17.2705	18.599	18.4783	17.8744	18.7198	19.8068	19.8068	19.3237	13.1643	13.0435	12.4396	13.7681	13.285	14.4928	13.5266	13.7681	15.4589	17.2705	18.9614	18.1159	19.3237	15.5797	14.6135	14.4928	14.4928	17.5121	18.3575	15.8213	16.1836	19.3237	18.2367
	2054	17.5676	12.1951	23.5772	17.8862	18.1572	17.6152	16.2602	16.5312	17.6152	23.5772	14.3631	17.0732	16.2602	15.9892	16.8022	16.2602	16.2602	15.9892	19.5122	19.7832	19.5122	19.2412	19.5122	21.4092	17.8862	13.0081	13.2791	14.0921	12.4661	12.7371	15.7182	14.3631	16.5312	14.3631	17.8862	20.0542	18.4282	18.4282	17.0732	16.2602	15.4472	16.2602	16.8022	17.0732	15.1762	16.2602	16.2602	16.2602
	2601	17.536	7.60234	25.731	19.2982	21.6374	18.7135	16.9591	19.883	21.6374	23.3918	10.5263	14.0351	12.8655	16.9591	16.3743	14.6199	16.3743	16.3743	19.2982	18.1287	22.2222	16.3743	20.4678	19.883	17.5439	9.35673	9.94152	9.94152	10.5263	7.60234	12.2807	11.1111	14.0351	14.6199	17.5439	19.883	18.7135	18.1287	16.3743	16.3743	15.2047	13.4503	17.5439	17.5439	13.4503	14.6199	18.7135	16.3743
	2259	17.5325	13.8781	23.1518	17.834	19.4553	18.0934	17.6394	19.131	18.9364	21.7899	14.6563	17.1206	15.8885	17.5746	17.1855	16.7964	16.2776	15.6939	18.3528	18.2879	20.1686	16.1479	18.3528	19.7795	17.7691	15.2399	14.6563	15.3696	15.3048	14.5914	15.0454	14.8508	14.5266	15.1751	15.4994	17.1855	16.3424	16.8612	15.4345	15.6939	15.6291	14.9157	15.8885	16.7964	16.2127	15.9533	18.677	17.38
	2149	17.5268	13.1507	22.4658	18.2648	19.8174	17.2603	17.6256	18.0822	18.5388	21.1872	15.1598	15.8904	16.4384	16.621	17.4429	16.7123	17.4429	17.3516	18.9954	18.1735	20.1826	16.2557	17.9909	18.0822	16.5297	14.0639	13.1507	13.79	13.6986	13.8813	15.0685	14.7945	15.4338	15.7991	15.2511	14.5205	18.1735	16.8037	16.347	15.5251	15.7991	16.4384	16.0731	16.347	16.1644	16.4384	17.7169	20.8219
	1349	17.5216	11.9103	21.9644	16.7053	18.3295	18.0201	17.1694	18.4068	16.7827	14.6172	15.4679	17.8654	16.9374	17.2467	17.4014	16.0866	18.2521	17.092	12.9157	12.529	13.3024	14.6945	14.2305	15.0039	19.2575	15.6999	16.2413	16.5507	16.9374	15.3906	17.092	17.0147	18.2521	17.3241	16.7827	15.9319	16.7053	17.8654	18.0974	17.4787	17.6334	17.092	19.0255	16.0866	17.7881	18.4841	17.4014	21.0363
	2146	17.5164	13.0051	25.2525	17.803	18.1818	16.5404	16.9192	17.5505	18.1818	20.4545	14.3939	14.899	18.4343	15.5303	16.2879	16.0354	15.6566	15.6566	17.4242	18.1818	20.5808	15.1515	16.4141	15.7828	16.1616	16.0354	16.0354	15.5303	15.1515	14.5202	14.1414	14.2677	14.1414	14.6465	14.2677	15.5303	15.6566	15.9091	14.7727	14.1414	14.3939	13.0051	15.0253	15.0253	14.3939	14.5202	15.6566	18.3081
	1654	17.5122	10.5543	21.8679	21.8679	20.9567	20.7289	20.8808	21.792	21.6401	18.8307	14.3508	17.6158	16.7046	17.7677	18.527	18.451	18.451	19.0585	19.9696	20.0456	16.0213	16.8565	19.8178	19.2863	20.5011	15.4138	15.4138	15.4897	16.0213	14.5786	14.8823	15.7935	14.6545	15.6416	15.262	16.0972	15.7175	18.6029	16.4768	16.2491	16.5528	15.3379	17.8436	17.4639	16.8565	17.0084	20.1215	18.6029
	1473	17.5089	13.1404	22.604	19.2285	18.8668	17.7818	18.1435	18.5654	19.1682	18.6257	13.261	17.179	15.4913	16.8174	17.5407	16.094	16.6365	17.9024	18.5051	18.7462	19.349	18.5654	20.0121	19.8312	18.5654	13.4418	13.6829	13.6829	13.6227	13.5021	15.2502	14.8885	15.6118	15.3104	17.4201	17.4804	17.8421	18.5051	16.4557	15.7926	15.2502	15.4913	16.9982	17.9626	16.094	15.9132	19.8915	18.3243
	1708	17.499	11.3872	26.8116	18.4265	19.0476	17.2878	17.0807	18.53	18.7371	21.0145	11.3872	16.7702	14.4928	16.4596	15.4244	15.735	15.6315	15.4244	19.8758	19.8758	19.0476	16.4596	18.4265	18.7371	17.7019	13.147	12.4224	13.4576	13.8716	12.94	14.2857	13.6646	13.4576	13.8716	14.4928	17.5983	16.8737	16.6667	15.735	14.3892	13.6646	13.2505	16.2526	15.8385	14.4928	14.2857	18.0124	18.7371
	2132	17.4918	10.7372	24.6795	20.3526	20.1923	18.75	17.6282	19.5513	18.2692	13.9423	14.4231	15.7051	18.9103	18.75	18.109	18.75	19.391	18.9103	13.7821	14.4231	11.2179	14.1026	14.4231	15.0641	19.7115	17.1474	17.1474	17.6282	17.3077	16.5064	16.5064	18.4295	16.3462	18.75	15.3846	14.9038	16.0256	16.8269	17.3077	16.1859	16.8269	16.3462	17.9487	18.109	16.3462	16.9872	16.0256	19.0705
	1752	17.4916	10.4869	24.1948	19.9251	20.1124	17.5281	17.4532	19.4382	18.7266	21.0487	10.7865	17.7528	15.5805	17.0412	17.8652	16.5918	16.4419	16.5918	18.5768	17.9775	18.3146	17.7903	20.8614	19.4757	18.6142	12.809	12.5468	12.6966	13.6704	11.2734	14.5318	13.5581	14.3071	14.5318	15.8427	19.2884	18.2022	19.4382	15.6554	14.0075	13.9326	13.8202	17.4906	16.6667	15.2434	15.0187	20	18.9513
	2302	17.4891	12.385	23.4961	20.3114	21.0191	18.1175	19.6745	20.0283	19.6037	21.3022	12.8096	17.6221	16.3482	18.1175	17.4805	17.6221	16.6313	17.4098	19.6037	19.6037	19.7452	18.0467	19.6745	17.9052	18.6837	13.8712	13.7297	13.7297	13.942	13.0219	14.5081	14.5789	14.5789	15.7113	16.6313	18.1883	18.9667	19.2498	15.4282	14.4374	14.6497	13.3758	16.8436	17.1267	15.6405	15.0035	18.6837	18.0467
	1533	17.4683	10.9319	22.7599	16.6667	18.8172	16.129	16.4875	17.7419	17.9211	17.9211	12.3656	18.1004	15.0538	17.7419	17.7419	17.0251	16.4875	16.129	18.4588	17.5627	18.638	17.9211	20.0717	18.8172	17.5627	13.7993	13.6201	13.9785	14.5161	14.1577	15.4122	15.7706	14.6953	15.7706	18.4588	19.3548	18.9964	17.9211	16.4875	14.5161	15.4122	14.6953	17.3835	18.1004	16.4875	16.6667	19.5341	18.638
	2294	17.4517	12.5241	24.6146	19.5568	19.027	17.5819	17.8227	18.7861	18.7861	23.3141	13.0539	17.4855	15.896	17.1002	17.0039	15.6551	16.4258	15.7033	19.7013	18.4489	18.738	17.5819	19.3642	19.4123	17.341	14.1137	13.9692	14.6917	14.1137	12.9576	14.5472	14.9807	13.8728	14.4027	16.0886	18.0154	16.6667	16.2331	14.4509	14.4027	14.0173	13.5356	16.0405	17.2447	15.1734	14.7399	18.6898	15.7033
	1868	17.4489	12.3874	23.7237	18.2432	19.8198	17.7928	17.4925	19.0691	19.5195	21.3213	13.0631	17.7177	15.3153	16.5916	16.8919	16.3664	16.7417	16.8919	18.4685	18.7688	20.1201	17.2673	19.2192	19.8949	18.3934	13.6637	13.5886	13.5886	13.7387	13.6637	15.991	15.015	15.3904	14.7147	17.1171	18.4685	18.2432	17.7928	16.4414	14.8649	14.1892	14.4144	16.1411	16.2162	14.8649	15.1652	18.4685	17.2673
	1955	17.4443	11.6352	26.4151	19.8113	20.1258	19.1824	16.9811	19.4969	20.7547	22.956	12.2642	14.4654	17.6101	16.3522	16.0377	15.4088	14.4654	16.6667	18.8679	21.0692	19.8113	16.9811	17.6101	18.239	17.2956	13.2075	14.1509	13.8365	13.522	12.2642	14.4654	15.0943	13.522	14.4654	13.522	16.3522	16.0377	15.7233	14.1509	13.2075	12.2642	13.2075	14.4654	14.7799	13.2075	14.7799	16.0377	16.9811
	1959	17.433	13.9971	23.8095	18.0375	19.6248	18.0375	17.0274	18.3261	17.7489	19.0476	14.7186	16.7388	15.7287	16.0173	16.4502	16.5945	17.0274	16.0173	18.4704	17.8932	17.6046	18.6147	18.9033	16.5945	17.4603	14.2857	14.8629	15.0072	15.1515	15.1515	15.0072	15.5844	15.0072	16.0173	16.1616	17.1717	17.316	17.8932	15.7287	15.1515	15.5844	14.7186	16.5945	17.4603	15.873	16.3059	19.1919	18.4704
	1652	17.4186	11.9624	23.2527	18.1452	16.3978	16.9355	17.2043	18.1452	18.5484	20.9677	11.9624	17.8763	15.3226	16.3978	16.5323	15.8602	15.9946	17.0699	18.2796	18.6828	20.1613	18.2796	18.6828	19.6237	18.9516	14.5161	14.6505	14.3817	14.6505	13.172	14.7849	14.1129	15.8602	15.3226	17.2043	18.6828	18.8172	17.2043	15.5914	15.1882	15.3226	15.1882	17.3387	17.2043	15.1882	15.1882	21.371	20.5645
	2366	17.3821	11.1765	25.8824	18.2353	18.6275	17.6471	15.6863	18.0392	17.8431	21.3725	13.3333	17.6471	14.3137	16.8627	16.6667	14.1176	13.7255	15.4902	19.2157	16.0784	19.4118	19.6078	20	19.4118	17.451	12.1569	11.9608	11.9608	12.549	11.9608	13.5294	12.1569	12.7451	13.5294	16.8627	18.8235	17.8431	20.1961	16.0784	14.1176	14.902	12.9412	17.6471	18.4314	14.1176	14.7059	19.8039	18.6275
	1991	17.3611	9.5	26.4444	18	18.0556	17.1111	16.6111	17.8889	17.7778	17.1111	13.1667	17.2222	14.7222	17.5	16.4444	15.6111	15.8333	16.2778	18.2778	17.5	17.0556	17.8333	19.7778	20.2778	17.6111	13.0556	12.9444	12.8333	13.2778	13.0556	15	14.0556	14.6667	15.0556	16.4444	18.3333	18.5	19.2778	16.4444	14.9444	14.6667	14.1111	17.2222	17.7222	15.6111	16	20.8333	16.4444
	2449	17.3543	14.0071	21.8085	18.0851	18.9125	17.4941	16.844	18.3806	18.6761	19.6809	14.0071	16.7258	15.9574	15.9574	16.7258	16.7849	17.6123	17.3759	17.8487	17.3168	17.0804	16.0165	16.7849	17.8487	16.4894	14.2435	14.0071	14.7163	15.4846	14.539	15.4255	15.4846	15.1891	15.8392	15.5437	16.253	15.6028	16.6667	16.6667	15.8983	16.0165	15.4846	17.0804	18.3806	16.253	16.844	18.026	19.3262
	2375	17.345	11.4137	23.476	19.1958	18.8067	17.38	17.6394	18.0285	18.1582	19.0661	11.8029	17.38	14.1375	17.1206	16.3424	15.4345	15.5642	16.8612	19.1958	19.0661	19.9741	18.677	19.3256	20.1038	17.8988	11.9326	11.6732	12.0623	11.8029	11.4137	14.5266	13.3593	14.786	14.786	18.1582	18.9364	18.677	17.38	15.8236	14.786	14.2672	14.786	16.4721	17.6394	14.9157	16.3424	20.6226	18.677
	1719	17.3073	8.14815	25.5556	17.7778	20	16.6667	16.6667	20	17.4074	24.0741	10	17.037	14.8148	15.9259	15.1852	14.8148	15.1852	15.1852	22.2222	19.6296	21.8519	18.5185	20	22.5926	18.1481	8.14815	8.88889	9.25926	10	11.1111	14.0741	10.7407	12.2222	14.0741	15.5556	19.6296	17.7778	19.2593	14.8148	13.3333	13.3333	14.0741	14.8148	16.6667	15.1852	14.4444	21.4815	20
	1297	17.3065	11.465	24.5223	19.3206	17.9406	19.0021	17.6221	18.5775	18.1529	22.9299	12.6327	16.7728	16.9851	18.896	18.5775	17.1975	16.879	17.0913	19.9575	20.4883	18.5775	17.0913	18.3652	20.1699	19.3206	12.2081	11.9958	12.3142	12.1019	11.6773	14.7558	13.6943	14.7558	14.4374	16.3482	19.3206	17.6221	17.4098	14.9682	15.0743	13.9066	13.3758	16.0297	16.879	14.7558	14.5435	19.8514	16.4544
	2337	17.2742	10.5505	20.4893	17.4312	18.5015	18.1957	17.737	19.1131	20.1835	20.4893	14.3731	17.5841	16.5138	17.1254	16.9725	17.1254	17.4312	17.4312	19.1131	18.9602	19.2661	17.2783	17.4312	17.2783	18.5015	13.3028	13.6086	13.6086	15.7492	14.2202	16.8196	16.3609	17.1254	15.9021	17.8899	17.1254	17.4312	17.1254	16.6667	16.3609	16.8196	16.6667	16.6667	18.0428	17.5841	18.3486	18.3486	18.3486
	1541	17.2673	11.6959	25.731	19.2982	16.9591	16.9591	18.1287	18.1287	16.3743	21.6374	13.4503	19.2982	15.2047	16.3743	16.3743	15.7895	14.6199	14.0351	18.1287	19.2982	19.2982	18.7135	17.5439	16.9591	18.1287	12.8655	11.6959	12.2807	14.0351	11.6959	14.6199	14.0351	13.4503	14.6199	18.1287	16.9591	16.3743	17.5439	15.7895	15.7895	14.6199	14.0351	16.3743	16.3743	16.3743	15.2047	21.6374	15.7895
	1472	17.2654	10.5691	23.1707	17.4797	18.6992	18.6992	18.6992	19.5122	19.1057	19.1057	10.5691	15.8537	14.2276	17.0732	17.0732	17.0732	15.4472	19.1057	19.9187	19.1057	20.3252	19.1057	19.9187	18.2927	17.0732	12.1951	12.6016	14.2276	13.0081	11.7886	14.6341	14.2276	15.4472	15.0407	15.8537	18.2927	18.6992	17.8862	16.2602	14.6341	15.0407	14.6341	17.4797	16.2602	16.6667	16.6667	19.5122	19.5122
	2551	17.2512	7.98274	21.3592	19.2017	18.2309	18.3387	17.9072	18.123	18.4466	19.4175	15.1025	19.7411	16.6127	18.7702	19.0939	18.3387	18.5545	17.26	19.6332	19.4175	17.5836	18.0151	19.849	21.3592	20.712	13.4844	13.4844	13.808	14.8867	14.671	17.6915	16.5049	17.26	17.3679	18.8781	18.7702	20.9277	18.8781	18.2309	17.3679	17.3679	16.397	18.3387	19.849	17.7994	18.123	20.712	18.7702
	1315	17.2499	11.368	25.8189	16.763	16.9557	14.2582	15.6069	16.185	15.7996	14.8362	14.4509	17.341	14.6435	14.8362	17.5337	15.2216	14.8362	15.0289	16.5703	14.6435	17.5337	17.5337	18.3044	18.1118	18.3044	11.9461	11.368	12.3314	12.3314	12.7168	15.4143	12.7168	15.2216	14.2582	18.1118	20.6166	18.6898	18.3044	16.5703	15.9923	15.9923	14.4509	16.185	17.9191	15.7996	15.7996	19.4605	17.1484
	1305	17.2476	5.87121	25.1894	17.4242	17.803	18.75	17.803	19.5076	20.0758	18.5606	15.3409	15.7197	14.0152	16.4773	16.0985	16.4773	15.5303	15.7197	16.4773	14.2045	14.7727	14.3939	18.75	12.6894	17.6136	14.7727	14.3939	14.7727	14.2045	14.0152	14.9621	14.2045	15.3409	14.5833	15.9091	16.0985	17.6136	17.2348	17.803	16.0985	15.7197	15.5303	15.5303	14.3939	14.5833	14.9621	13.2576	18.1818
	1659	17.2365	12.6826	23.9044	19.3891	19.1899	18.4595	18.7251	18.7251	19.2563	20.5179	14.1434	17.3307	16.0027	17.8619	18.0611	16.7995	16.9987	17.1979	17.7291	17.9283	19.6547	17.2643	18.7915	18.7251	19.4555	13.413	13.0146	13.8114	15.0066	14.0106	15.3386	15.6707	15.2058	16.0691	15.9363	16.3347	17.9283	17.3971	15.6707	15.5378	15.9363	14.741	16.9987	17.0651	16.4011	16.6003	19.5219	17.8619
	2283	17.2204	10.4034	21.4437	17.6221	18.4713	18.4713	18.896	19.1083	18.896	20.3822	15.0743	21.4437	18.0467	20.3822	19.5329	19.5329	18.259	18.0467	18.6837	19.1083	21.0191	16.3482	19.3206	18.6837	18.6837	12.7389	13.1635	12.7389	13.3758	13.8004	15.7113	16.1359	15.4989	17.8344	16.1359	15.9236	16.7728	18.6837	17.6221	16.1359	15.9236	15.7113	19.1083	21.0191	16.7728	17.1975	16.3482	16.9851
	2014	17.2013	10.101	24.1582	14.899	15.4882	14.9832	15.7407	16.835	16.1616	14.0572	12.8788	18.0976	14.0572	17.3401	16.835	14.9832	16.1616	16.6667	16.4141	15.0673	19.5286	20.5387	21.0438	22.7273	19.1919	10.101	10.2694	10.4377	11.4478	12.037	16.4141	13.1313	16.4983	13.8047	19.5286	22.4747	20.2862	19.7811	18.3502	16.7508	16.5825	16.4141	18.6869	18.771	17.0875	16.33	24.1582	17.8451
	1653	17.1979	13.4483	24.023	16.7816	16.6667	15.5172	15.8621	16.7816	16.6667	19.4253	13.6782	17.1264	14.4828	15.4023	15.977	14.8276	17.1264	15.6322	15.7471	15.977	19.7701	17.7011	18.3908	17.7011	17.3563	14.8276	15.1724	14.2529	15.0575	13.5632	14.7126	14.3678	14.3678	14.1379	16.5517	19.4253	17.2414	18.3908	15.7471	16.3218	15.7471	14.7126	16.7816	17.8161	15.0575	15.4023	18.5057	18.8506
	2513	17.1976	11.9129	21.5349	17.6403	18.6712	17.1821	17.5258	17.2967	17.6403	19.1294	11.9129	16.2658	14.5475	18.0985	17.6403	17.1821	16.7239	17.2967	17.6403	16.953	19.9313	18.2131	19.3585	20.8477	17.984	11.9129	11.9129	12.8293	13.5166	13.2875	15.693	14.6621	16.6094	16.953	17.5258	19.244	19.0149	19.4731	15.4639	14.8912	15.2348	14.3184	17.5258	18.7858	16.4948	16.0367	19.3585	18.4422
	1865	17.1937	10.8844	24.3764	20.9751	20.1814	18.4807	18.3673	19.8413	19.3878	24.1497	12.0181	16.8934	15.5329	17.8005	17.9138	16.3265	16.6667	17.2336	21.2018	20.4082	19.3878	17.2336	19.8413	18.254	17.4603	12.0181	11.3379	12.0181	13.0385	10.8844	14.6259	14.6259	15.7596	15.0794	16.3265	18.1406	17.6871	17.8005	16.0998	14.966	14.1723	13.3787	16.0998	16.4399	15.1927	14.6259	18.4807	14.966
	2037	17.1468	12.3843	23.9583	17.8241	17.2454	16.2037	16.5509	16.7824	17.5926	20.4861	12.8472	17.0139	14.6991	16.4352	16.3194	16.2037	15.3935	17.1296	18.1713	18.9815	18.75	16.6667	18.9815	17.8241	17.4769	13.1944	12.8472	13.5417	14.2361	12.5	15.0463	14.5833	14.8148	14.6991	15.8565	17.7083	17.5926	18.0556	15.7407	15.0463	14.8148	14.0046	15.625	17.8241	15.162	14.6991	18.9815	15.9722
	2254	17.1411	9.36709	26.4135	19.0717	18.7342	17.2996	18.0591	17.2996	17.9747	24.6414	11.308	14.8523	15.2743	15.1899	15.2743	15.2743	16.2025	16.7089	21.0127	19.9156	20.0844	16.6245	17.2152	18.5654	16.3713	9.78903	9.36709	10.0422	10.9705	10.6329	13.4177	11.9831	12.9114	13.5021	13.9241	16.7089	16.8776	16.7089	14.4304	13.6709	13.3333	13.1646	15.0211	16.4557	13.9241	14.1772	18.0591	16.5401
	1584	17.1365	8.75099	23.3095	19.4113	19.1726	18.3771	18.2975	18.3771	19.0135	20.2068	10.3421	17.3429	14.3198	18.3771	19.0135	15.5131	17.6611	19.2522	20.8433	19.7295	20.7637	19.5704	22.2753	20.0477	19.5704	9.86476	9.46698	9.46698	10.899	8.83055	14.5585	11.7741	15.0358	14.7971	17.0247	19.2522	18.8544	21.1615	15.5131	14.1607	13.6038	13.6834	17.8998	18.934	14.7176	15.4336	21.1615	16.786
	2579	17.0796	12.5	23.8889	18.6111	17.7778	16.9444	16.9444	19.1667	18.8889	17.7778	14.1667	16.9444	15	16.9444	16.3889	16.6667	15.5556	15.5556	17.2222	15	17.5	17.2222	17.2222	16.9444	16.3889	12.7778	13.3333	13.3333	13.6111	12.5	15	14.7222	13.8889	14.7222	15.8333	17.5	17.7778	18.0556	15.8333	15	15	15	16.9444	16.3889	14.7222	15.2778	17.5	17.2222
	2220	17.0464	12.3941	22.2479	18.5527	18.8607	18.8607	17.321	18.5527	18.3218	15.8584	12.3941	17.9369	15.3195	18.7067	18.9376	17.244	15.9353	14.8576	15.4734	15.3965	15.8584	17.0131	17.475	18.0139	19.5535	14.3187	14.3957	14.2417	14.7036	13.4719	15.5504	14.5497	14.7036	14.9346	17.9369	19.7075	18.9376	18.6297	16.7052	15.8584	15.0885	14.0108	18.5527	18.2448	16.1663	15.5504	16.9361	16.6282
	1424	17.021	11.3775	22.2603	20.3577	22.2603	19.863	17.6941	20.5479	19.7108	21.4992	14.2694	15.7154	20.3957	15.8676	16.3242	17.3516	22.07	17.6941	16.0198	14.5358	11.3775	14.4597	16.7047	14.2314	19.0259	15.8676	18.0746	14.5358	16.8569	12.8995	15.3349	15.7915	15.0685	17.5038	15.4871	16.8189	15.9437	19.5967	16.4003	16.21	16.0198	15.1446	18.1126	15.2588	16.5906	18.0365	14.726	19.3303
	2276	17.015	11.6667	23.5556	17.3333	18.6667	16.6667	16.3333	17	17.1111	21.7778	14.3333	15.3333	15.3333	17.5556	17.1111	15.2222	18	16.3333	19.5556	19.4444	20.4444	15.6667	18.6667	18.1111	17.1111	11.6667	11.7778	12.1111	12.7778	12.8889	15	13.4444	14.6667	14.1111	14.3333	14.5556	16.3333	16.8889	14.6667	15.3333	14.1111	13.3333	16	16.1111	15.2222	14.4444	17.7778	17.4444
	1986	17.0038	10.7212	28.46	16.5692	15.3996	15.3996	15.2047	16.1793	18.5185	17.9337	10.9162	16.3743	12.8655	16.7641	16.7641	14.425	13.4503	15.0097	16.3743	16.5692	17.9337	17.3489	17.154	17.7388	15.0097	10.7212	11.306	11.1111	11.6959	11.8908	13.6452	13.0604	12.2807	13.4503	15.9844	16.5692	17.7388	17.9337	14.8148	13.8402	13.0604	12.6706	15.3996	15.7895	13.6452	14.23	18.9084	15.5945
	1866	16.998	11.2916	23.1245	18.5615	17.7881	16.2413	16.4733	17.092	18.1748	23.1245	11.6783	17.2467	13.6118	15.8546	15.5452	15.1585	15.5452	16.396	18.2521	18.1748	17.9428	17.9428	18.4068	18.3295	17.5561	11.6783	11.9103	12.2196	12.3743	12.1423	15.2359	13.6891	16.5507	15.2359	17.4787	18.7935	18.0201	18.3295	16.628	15.6226	15.3132	14.6172	16.396	16.396	15.0812	15.2359	18.9482	15.8546
	2207	16.9893	10.0804	24.799	20.3463	20.4082	17.9963	18.2437	18.5529	19.1095	24.6753	15.2134	16.5121	15.7081	17.8726	17.9963	16.8213	15.8936	16.0792	20.3463	19.2331	19.8516	16.6976	19.4805	17.6871	19.7897	10.0804	10.5751	11.0699	11.5028	12.1831	15.0278	13.9765	14.7805	14.5949	14.1002	16.5121	16.8213	16.7594	14.5949	15.0897	13.4199	13.3581	16.2028	16.945	15.0278	14.5949	15.6463	15.7081
	2257	16.9871	13.2973	25.2613	20.2162	19.3153	17.8739	17.1171	18.8468	18.5946	23.964	13.8018	14.8829	15.8919	15.7838	15.8919	15.6036	16.2883	16.1802	19.2072	19.3874	19.2432	15.8559	17.4414	17.4775	17.1171	13.7297	13.8378	13.5856	13.9099	13.2973	14.0901	14.3784	13.7297	13.9099	13.4414	14.6667	15.1712	16.2883	14.3784	14.018	14.3063	14.3423	15.1351	15.4955	14.5946	15.0991	15.4595	16.6126
	2345	16.9728	11.9718	23.3568	16.9014	16.9014	16.1972	16.784	17.3709	16.784	18.7793	12.7934	16.5493	14.2019	16.0798	16.784	14.7887	16.3146	16.4319	18.1925	17.4883	17.723	15.9624	17.1362	17.6056	16.784	12.0892	12.0892	12.3239	13.8498	12.9108	15.2582	14.6714	14.7887	15.493	15.3756	15.6103	17.4883	17.6056	15.7277	15.0235	14.9061	15.2582	15.9624	17.0188	16.0798	16.4319	16.6667	17.1362
	1884	16.9723	12.6595	21.2353	19.7039	19.5508	18.3767	18.9382	19.2445	19.4487	20.6228	12.8637	17.8663	16.1817	17.7131	17.9173	16.3859	17.4579	17.4068	19.1424	20.3675	18.9382	17.4579	18.9382	20.6228	18.1215	12.8637	12.6595	12.8127	13.8336	13.4252	14.7014	14.1399	14.3951	15.4671	15.9265	17.611	16.7432	17.9684	14.7524	14.8035	15.6202	14.9566	17.4068	17.7131	15.8754	16.437	19.0403	15.5692
	1973	16.967	9.52381	26.5873	19.0476	14.6825	13.8889	13.8889	14.2857	15.0794	16.2698	10.3175	17.4603	11.1111	15.873	15.873	13.8889	15.0794	13.4921	18.6508	16.2698	23.4127	17.4603	19.4444	21.0317	18.254	11.1111	10.7143	11.9048	11.9048	11.1111	14.2857	12.6984	15.0794	13.4921	17.0635	20.6349	18.6508	21.8254	16.2698	15.4762	15.873	15.0794	19.4444	19.0476	14.2857	13.8889	23.8095	16.2698
	1427	16.9645	9.67742	22.8495	15.8602	19.8925	22.5806	18.0108	20.6989	17.4731	18.0108	13.172	16.9355	15.3226	19.086	14.2473	16.6667	19.6237	16.129	13.172	13.172	9.67742	16.9355	16.6667	14.7849	19.3548	16.9355	16.6667	14.2473	16.6667	16.129	16.3978	14.7849	15.8602	14.5161	17.4731	17.4731	15.8602	17.4731	16.129	16.129	16.129	14.5161	20.4301	13.4409	14.5161	18.0108	15.3226	20.6989
	1397	16.9589	12.4218	22.4307	19.4817	19.1242	17.2475	16.8901	18.588	18.3199	22.0733	12.5112	15.7283	14.2985	15.7283	15.9964	15.8177	15.2815	15.7283	17.7837	19.1242	18.0518	16.5326	16.2645	18.588	17.605	12.6899	12.7793	12.958	13.5836	12.958	14.7453	15.1028	14.7453	15.3709	15.3709	16.622	17.605	15.9964	15.0134	14.5666	14.6559	14.4772	16.0858	15.9964	15.0134	15.2815	17.6944	17.1582
	2036	16.9411	9.96169	25.2874	19.5402	18.3908	16.4751	16.092	16.4751	16.4751	22.9885	9.96169	18.7739	11.8774	16.8582	17.2414	14.1762	15.7088	14.9425	19.5402	15.7088	22.2222	17.6245	19.5402	19.5402	18.7739	11.4943	10.3448	11.4943	10.3448	10.3448	14.9425	11.4943	13.7931	14.1762	16.4751	17.6245	16.092	18.7739	16.092	13.41	13.0268	14.5594	15.7088	16.092	12.6437	15.7088	20.3065	15.7088
	1667	16.9258	9.13242	25.3425	13.4703	13.6986	13.6986	14.3836	12.3288	13.242	15.2968	13.9269	16.895	15.9817	17.8082	15.9817	13.9269	15.7534	16.4384	15.5251	14.8402	17.8082	18.2648	19.863	16.895	16.6667	14.6119	13.6986	15.9817	15.5251	14.1553	17.5799	14.6119	15.9817	16.4384	16.21	16.4384	18.0365	18.2648	15.7534	15.5251	15.7534	15.0685	16.895	17.5799	15.7534	15.5251	14.6119	17.3516
	2619	16.9128	7.72627	21.5232	17.3289	16.4459	15.894	15.2318	16.5563	14.9007	11.6998	13.4658	18.543	16.2252	16.0044	17.2185	15.2318	15.4525	15.1214	13.5762	14.5695	12.362	20.4194	18.4327	19.8675	18.2119	13.9073	13.7969	13.7969	14.128	13.4658	15.894	14.2384	15.4525	14.2384	19.2053	21.4128	19.7572	19.9779	18.7638	16.9978	16.9978	15.6733	17.9912	18.1015	15.894	16.3355	19.8675	19.9779
	1686	16.9074	11.4215	20.7325	18.8703	20.298	19.1806	18.684	19.0565	18.9323	16.3873	11.4215	18.0633	16.139	18.3116	16.6977	17.5047	18.3737	17.1322	14.0286	12.5388	12.9733	18.9323	18.9323	14.8355	20.2359	18.0012	17.6288	17.6288	17.1322	14.5251	18.0633	16.3253	17.3184	16.6977	17.4426	17.5667	19.1186	19.6151	18.0633	16.946	16.6356	15.8908	19.1806	17.3184	17.0701	17.3184	13.532	19.6151
	2218	16.878	12.8995	22.7169	17.2374	16.5525	15.411	14.8402	15.7534	17.0091	20.7763	14.0411	15.411	14.2694	15.9817	16.21	15.2968	14.726	15.5251	19.5205	18.4932	19.6347	16.5525	18.0365	16.5525	15.6393	13.8128	13.3562	13.8128	13.3562	12.8995	15.8676	15.0685	15.5251	13.5845	15.0685	16.3242	18.379	16.3242	15.9817	15.5251	14.6119	14.1553	15.6393	16.0959	14.3836	14.4977	18.1507	14.3836
	1790	16.8505	10.2435	25.4408	21.9983	20.5709	19.2275	19.0596	21.1587	20.6549	25.4408	10.9992	13.5181	16.8766	15.7011	16.8766	15.7851	17.2964	17.5483	21.9144	22.67	18.4719	14.8615	16.5407	15.1973	17.3804	12.5945	12.7624	12.7624	12.7624	10.2435	13.2662	13.5181	12.9303	12.9303	12.5105	14.1898	16.2888	13.4341	12.2586	12.3426	11.5029	12.1746	13.5181	14.0218	12.1746	11.5869	15.2813	15.0294
	1979	16.8483	11.5054	24.7312	16.2366	16.5591	16.4516	15.914	16.9892	16.9892	21.2903	12.1505	16.6667	14.3011	16.8817	15.6989	15.4839	15.2688	16.8817	17.0968	17.957	18.0645	15.4839	16.9892	19.5699	17.3118	12.1505	12.2581	12.1505	12.9032	11.9355	13.4409	14.086	14.086	14.6237	14.3011	15.8065	15.4839	16.4516	14.6237	14.6237	14.4086	13.3333	16.2366	16.6667	15.4839	14.6237	18.3871	16.5591
	2284	16.8451	11.0011	21.0121	18.0418	18.9219	18.2618	18.3718	18.0418	18.3718	20.022	13.6414	18.9219	17.0517	18.8119	19.582	17.2717	18.2618	18.4818	19.1419	19.3619	19.2519	17.7118	19.912	16.3916	19.582	12.5413	12.5413	12.5413	13.7514	13.7514	16.1716	16.2816	15.7316	16.9417	16.2816	16.2816	17.4917	18.8119	16.9417	15.6216	16.3916	15.6216	18.0418	17.8218	17.6018	16.6117	11.1111	17.2717
	1726	16.843	6.76133	21.2306	16.4976	16.43	17.5118	17.309	16.9033	15.6863	12.6437	14.1988	18.2556	15.4158	18.3908	17.8499	16.4976	16.0243	16.6329	15.551	14.1988	15.4834	17.9851	18.1204	19.7431	18.6613	15.2806	15.6863	15.4158	15.3482	15.1454	16.7681	15.4834	16.6329	15.7539	17.8499	18.7965	17.8499	18.5936	16.7681	16.3624	16.0243	15.7539	17.4442	17.5118	16.6329	16.7681	16.9033	18.526
	1930	16.8123	9.22374	20.5479	16.347	17.2603	16.2557	16.347	16.8037	16.895	13.6986	14.9772	15.8904	15.5251	16.4384	15.5251	16.0731	17.2603	17.6256	15.3425	14.7945	13.9726	17.9909	17.7169	15.8904	17.0776	15.8904	15.7991	15.7078	16.5297	15.6164	16.1644	16.0731	15.9817	16.895	19.5434	18.7215	16.8037	18.1735	17.4429	17.1689	17.2603	15.7991	18.5388	18.0822	17.9909	17.5342	16.1644	18.5388
	2287	16.797	5.78778	24.0086	15.97	17.6849	17.149	15.97	17.149	16.8274	22.2937	13.5048	17.149	15.1125	17.5777	18.0064	16.0772	16.0772	16.1844	18.4352	17.0418	19.6141	15.6484	18.328	15.8628	18.0064	13.2905	13.8264	13.3976	14.4695	14.4695	15.0054	15.3269	14.791	15.7556	15.0054	14.791	16.7203	15.7556	16.2915	15.5413	15.8628	14.8982	16.6131	16.2915	16.0772	15.8628	16.3987	19.0782
	1313	16.7923	10.4308	25.0567	16.8934	18.3673	16.5533	15.1927	17.3469	17.4603	20.9751	11.7914	17.2336	13.0385	15.4195	16.78	14.1723	14.6259	14.7392	16.6667	16.6667	21.9955	18.7075	18.1406	19.3878	18.3673	11.1111	10.6576	11.4512	11.3379	11.5646	14.5125	12.4717	13.9456	13.2653	17.2336	18.8209	18.0272	18.0272	15.5329	13.7188	13.3787	13.0385	16.5533	15.5329	13.0385	13.9456	20.5215	16.3265
	2332	16.771	9.43627	24.6324	18.9951	18.8725	15.3186	15.6863	17.2794	18.0147	19.6078	13.1127	15.5637	14.2157	16.1765	16.9118	14.5833	15.3186	15.9314	18.6275	18.6275	18.8725	16.7892	17.2794	16.1765	16.4216	11.3971	10.9069	11.5196	12.7451	12.6225	15.3186	13.7255	14.7059	14.951	16.4216	17.1569	18.6275	17.5245	15.6863	14.3382	13.7255	13.7255	15.6863	15.4412	13.848	14.5833	18.9951	17.5245
	2140	16.765	12.1547	23.7569	20.0737	19.7974	17.4954	16.9429	18.14	18.8766	23.1123	12.3389	14.2726	15.4696	14.825	14.825	15.0092	15.93	16.2983	19.337	19.337	19.7053	15.7459	17.9558	17.2192	17.035	12.6151	12.2468	12.4309	12.523	12.2468	13.4438	13.9963	14.0884	13.7201	14.6409	16.4825	16.9429	15.93	14.5488	13.8122	12.9834	12.7993	14.3646	14.825	13.9963	13.8122	17.4954	17.3112
	1964	16.7467	10.4361	25	18.9252	18.6137	16.8224	17.2118	18.6137	19.3925	22.5857	10.6698	15.4206	13.3956	14.7975	15.8879	14.486	15.3427	16.1994	19.1589	17.757	19.9377	17.3676	17.6012	19.0031	15.81	11.3707	11.838	11.3707	11.9938	11.215	13.7072	12.8505	13.7072	13.3956	16.0436	17.757	16.9003	17.5234	14.3302	13.0841	12.7726	12.2274	15.2648	16.2773	13.3178	13.5514	21.1059	15.9657
	2005	16.74	11.3719	24.5696	21.5441	20.8659	18.2577	18.1534	19.301	19.7705	23.6307	11.6849	16.3276	16.4841	16.6406	16.0146	16.1711	16.3798	16.5363	21.6484	20.8659	18.2577	17.9447	19.5618	19.1445	17.3709	11.7371	11.3719	11.7371	12.3109	11.7893	13.6672	13.1455	13.8758	14.0845	15.8059	17.8925	18.7793	18.4142	14.7626	14.0845	14.3453	13.3542	16.5884	16.4319	14.7626	15.0756	20.2921	16.6406
	1394	16.715	12.3028	21.7666	15.9832	16.6141	16.1935	16.9295	17.245	17.6656	17.8759	12.3028	17.0347	15.0368	16.0883	16.9295	15.4574	16.5089	16.0883	17.0347	16.9295	18.1914	15.3523	17.4553	18.9274	17.245	13.2492	13.0389	13.1441	13.8801	12.7234	15.0368	14.4059	14.9317	15.3523	16.5089	17.3502	17.1399	16.7192	15.3523	14.6162	15.5626	14.4059	16.4038	16.8244	15.2471	15.4574	18.8223	17.3502
	1961	16.7015	13.19	23.0824	18.2796	17.4194	16.7025	16.5591	17.491	16.7742	23.0824	13.3333	15.7706	15.1254	15.7706	16.9892	15.1971	16.0573	16.129	19.2832	19.7849	17.5627	17.8495	15.9857	17.0609	16.0573	14.9104	14.767	14.9821	14.3369	13.19	15.1254	15.3405	14.9821	14.8387	16.2724	17.3477	16.2007	16.0573	15.2688	13.6918	13.6918	13.9068	15.7706	15.2688	13.8351	13.8351	17.491	16.3441
	2271	16.6851	11.5646	23.4694	17.6871	16.4399	15.6463	14.6259	16.0998	17.3469	18.4807	11.5646	16.2132	13.8322	15.0794	15.3061	14.7392	14.6259	14.6259	16.2132	15.6463	17.5737	15.6463	16.8934	17.4603	17.5737	13.8322	13.4921	13.9456	13.3787	13.6054	14.6259	13.7188	14.3991	14.5125	15.5329	17.5737	16.3265	17.4603	15.3061	13.6054	14.966	13.8322	15.4195	16.78	15.3061	15.4195	19.3878	18.9342
	1589	16.6833	11.8974	22.0513	16.5128	16.8205	17.641	17.641	16	16.5128	19.1795	14.4615	17.0256	15.5897	17.4359	18.2564	16.5128	16.2051	16.2051	20	19.2821	17.9487	16.6154	17.0256	16.6154	17.9487	11.8974	12	12.2051	12.8205	13.7436	14.9744	14.359	14.4615	15.1795	15.1795	15.4872	17.7436	16.9231	15.4872	14.9744	15.1795	14.359	15.3846	14.8718	15.2821	15.0769	19.3846	17.641
	2011	16.6803	10.2908	27.1812	14.877	15.2125	14.094	13.4228	13.9821	15.5481	20.8054	10.2908	13.4228	12.0805	13.4228	14.7651	12.9754	14.5414	14.877	16.7785	13.9821	22.0358	14.5414	14.9888	16.5548	15.2125	12.8635	13.1991	12.8635	12.528	10.5145	11.9687	12.1924	12.4161	11.745	14.6532	15.8837	16.6667	15.3244	14.094	13.1991	13.4228	12.3043	14.3177	15.1007	13.4228	13.1991	15.8837	20.0224
	1966	16.6677	9.12698	24.2857	17.1429	16.1111	15.5556	15.5556	16.4286	16.746	18.7302	9.12698	17.619	11.6667	16.5079	16.1905	14.7619	14.2857	14.6032	17.7778	17.4603	18.5714	17.8571	20.0794	20.6349	18.0952	10.4762	10.2381	10.3968	10.873	10.3968	12.8571	12.7778	13.3333	13.7302	16.2698	19.8413	18.1746	18.7302	15.1587	14.2063	13.7302	12.619	16.9841	17.1429	14.3651	14.3651	20.3175	17.3016
	2289	16.6603	12.1395	22.9376	18.7793	19.3159	16.7002	16.8343	17.7733	17.7062	21.7975	12.2066	18.3099	15.493	17.505	17.438	16.1636	16.7002	16.4319	20.1207	19.383	19.0476	17.7062	19.383	18.5781	18.7793	12.6761	12.8102	12.8102	13.3467	12.1395	13.4138	13.0114	13.615	14.554	15.7612	17.8404	16.9014	17.505	15.0235	13.7492	13.8162	12.7431	16.9685	17.2368	15.56	14.8893	17.505	16.7673
	1348	16.6548	13.1579	21.0526	16.2281	18.4211	13.5965	16.6667	14.9123	17.1053	19.2982	14.9123	15.7895	15.3509	15.3509	15.7895	16.2281	15.7895	16.6667	18.8596	17.1053	18.4211	16.6667	17.1053	20.614	16.2281	13.1579	14.0351	14.0351	14.9123	14.9123	17.1053	15.3509	16.2281	14.9123	14.9123	16.2281	15.3509	16.2281	15.7895	16.6667	15.7895	14.9123	17.1053	18.4211	15.7895	17.1053	15.3509	16.2281
	1266	16.6497	9.77444	26.0652	22.0551	20.0501	19.2982	19.5489	20.3008	21.8045	23.3083	9.77444	15.5388	15.7895	14.2857	16.0401	14.5363	17.7945	16.5414	22.0551	21.3033	19.7995	16.5414	17.5439	18.2957	16.792	10.7769	10.2757	10.2757	10.2757	10.2757	13.0326	13.0326	11.7794	13.0326	14.2857	17.5439	16.2907	16.0401	12.782	12.2807	12.2807	12.0301	14.787	15.2882	12.782	13.5338	19.7995	16.2907
	1575	16.6483	8.16327	21.7687	14.966	16.3265	18.0272	18.0272	15.3061	17.3469	8.84354	8.16327	18.0272	15.9864	19.3878	18.3673	20.7483	19.3878	19.0476	15.6463	13.2653	10.8844	20.7483	20.068	17.0068	20.068	15.9864	16.3265	15.6463	16.6667	13.6054	17.0068	16.3265	18.3673	19.7279	19.0476	21.0884	18.7075	21.0884	18.3673	16.3265	16.3265	15.3061	20.068	20.4082	19.7279	17.6871	17.0068	21.0884
	1965	16.6151	8.90585	25.1908	19.8473	19.3384	16.285	15.2672	18.3206	17.8117	20.6107	8.90585	14.7583	12.9771	14.7583	15.7761	15.2672	14.5038	14.2494	18.5751	19.084	20.6107	16.285	18.8295	19.5929	16.5394	11.9593	11.7048	11.7048	11.9593	10.687	12.9771	11.9593	13.486	12.7226	17.0483	17.5573	17.3028	17.3028	13.486	12.7226	13.2316	11.9593	14.5038	16.0305	14.2494	13.7405	20.3562	15.7761
	1265	16.6075	11.1111	25.5892	21.2121	18.5185	17.8451	17.8451	19.1919	19.5286	25.5892	12.1212	17.1717	14.8148	16.1616	16.1616	15.4882	14.4781	16.835	19.1919	17.1717	17.8451	15.4882	17.1717	18.1818	15.1515	13.1313	12.4579	11.4478	12.1212	11.1111	13.8047	13.1313	13.468	13.1313	16.4983	16.4983	16.1616	15.4882	15.1515	13.8047	13.8047	13.1313	14.4781	15.8249	12.7946	13.1313	19.8653	17.1717
	2186	16.5955	7.4266	20.8981	17.2712	16.5803	16.6667	18.6528	17.3575	16.0622	17.5302	15.544	17.6166	16.1485	18.6528	18.9119	16.6667	19.4301	18.8256	18.5665	17.1848	17.0121	17.5302	20.38	10.6218	20.4663	7.4266	7.4266	9.15371	11.399	13.9033	18.0484	16.0622	18.3074	18.6528	17.7029	14.076	19.0846	20.7254	18.8256	19.2573	18.1347	18.2211	19.7755	19.6028	17.7893	18.6528	14.3351	12.2625
	1477	16.5901	8.90688	23.0094	21.6599	21.7274	20.0405	20.2429	20.9852	21.7274	22.4022	12.888	18.0162	17.4089	18.2186	18.9609	18.2186	19.1633	19.7706	19.1633	18.691	13.3603	15.3846	18.0162	9.51417	17.8138	15.1147	15.0472	15.0472	15.9244	15.722	17.004	16.5992	16.5317	17.004	16.3293	12.0108	16.5317	19.1633	16.3968	14.9798	16.4642	15.3171	17.6113	17.8138	16.6667	17.2065	9.44669	20.3779
	1792	16.5444	9.99271	19.4019	17.5055	19.1831	17.6513	18.016	18.2349	18.2349	16.1196	13.6397	16.1926	18.7454	18.5266	18.3807	18.089	18.3807	17.9431	14.6608	15.3173	13.5667	14.3691	15.3902	14.6608	18.7454	16.3384	15.8279	16.0467	16.849	16.5573	17.2867	17.0678	17.1408	16.7031	14.442	15.0255	14.8067	16.849	16.922	15.9737	15.682	15.5361	17.1408	17.3596	16.7761	16.7031	14.0044	18.3078
	1861	16.5407	12.1115	23.3655	19.1854	18.5423	17.0418	17.6849	19.0782	20.4716	20.3644	12.1115	15.97	14.791	15.6484	16.1844	16.1844	15.6484	16.0772	19.2926	18.0064	19.8285	15.8628	18.9711	19.2926	17.6849	12.3258	12.2186	12.6474	13.0761	12.5402	13.3976	13.3976	13.8264	14.5766	14.4695	15.0054	15.5413	18.4352	13.9335	13.5048	14.2551	14.0407	15.7556	15.8628	15.4341	15.1125	16.5059	16.3987
	1351	16.535	7.39437	21.7136	18.0751	19.2488	17.6056	17.0188	18.8967	18.0751	19.0141	13.8498	14.7887	16.9014	15.3756	16.3146	16.1972	16.6667	16.9014	17.1362	16.3146	14.7887	15.0235	15.7277	15.6103	16.6667	15.493	14.9061	14.3192	16.3146	14.9061	15.6103	15.9624	15.6103	15.493	14.554	15.0235	15.0235	16.5493	15.0235	15.3756	15.3756	14.9061	16.0798	14.4366	15.7277	16.1972	18.4272	19.1315
	2258	16.5121	11.1582	25.9887	20.6215	21.1864	18.6441	18.7853	19.3503	21.0452	23.3051	12.0056	14.8305	14.6893	15.3955	15.9605	14.9718	16.1017	16.5254	20.4802	21.1864	17.2316	15.3955	17.6554	16.8079	15.8192	12.2881	11.5819	11.7232	13.1356	11.8644	13.4181	13.5593	12.9944	13.2768	13.5593	14.2655	16.1017	16.5254	14.1243	13.5593	13.5593	13.5593	15.3955	15.9605	14.2655	14.1243	19.9153	15.5367
	1300	16.4915	11.454	24.0741	20.9191	18.4499	16.941	17.2154	18.9986	18.9986	21.262	12.2085	15.2263	14.952	15.8436	17.0096	15.2949	15.5007	16.0494	20.5075	19.5473	19.6159	16.3923	18.5871	18.2442	16.2551	12.2085	11.8656	12.0713	11.454	11.454	13.3745	13.1687	13.1001	12.7572	14.1289	15.7064	16.6667	15.9808	14.1289	13.5802	13.3059	12.8258	14.952	15.5693	14.1289	13.3745	18.5185	15.4321
	1960	16.4357	12.9155	22.4122	17.6638	17.8538	16.6192	16.2393	17.094	17.189	22.4122	13.2004	15.1947	14.34	15.3846	16.2393	14.7198	15.2896	15.8594	17.6638	18.9934	16.7142	17.6638	16.7142	18.8034	15.2896	14.245	13.7702	14.0551	13.4853	12.9155	14.245	14.6249	14.15	14.0551	15.7645	17.5689	17.284	16.2393	14.7198	14.6249	14.245	14.34	15.7645	16.4292	14.9098	14.9098	17.9487	15.7645
	2032	16.4287	10.2058	23.1276	16.214	16.3786	14.8148	14.4856	14.8971	15.144	19.5885	10.2058	15.8848	13.4979	15.0617	15.4733	13.7449	13.9918	14.7325	16.6255	16.7078	17.8601	17.1193	18.8477	19.2593	15.9671	11.9342	11.6049	11.4403	12.0988	11.1111	13.9095	12.7572	13.0041	13.4156	16.3786	20.4115	17.9424	17.284	14.7325	12.6749	13.4979	12.0165	15.3086	16.3786	13.7449	13.7449	20.2469	15.6379
	2006	16.4163	7.79221	25.1948	18.7879	18.2684	16.7965	16.1905	17.5758	18.0952	18.2684	12.2944	16.3636	14.2857	15.3247	15.4113	14.9784	15.1515	14.632	18.355	17.1429	13.7662	16.1905	19.8268	19.7403	17.1429	12.2078	12.2078	12.7273	13.1602	12.1212	13.6797	13.4199	13.3333	13.9394	15.5844	17.7489	19.3939	18.8745	14.632	14.3723	14.5455	13.1602	15.7576	16.5368	14.026	14.632	18.4416	17.0563
	2303	16.4143	13.7434	20.1974	15.9453	16.4768	15.9453	15.7935	16.0213	17.0084	18.6029	13.7434	16.8565	15.3379	16.4768	16.4009	15.0342	15.6416	15.4897	16.7806	16.4768	19.8937	17.3121	17.9195	18.9825	17.388	14.5786	14.6545	14.6545	14.7304	14.123	15.262	15.186	15.1101	15.1101	17.0843	16.8565	17.6917	18.0714	16.6287	15.0342	15.6416	14.7304	17.0843	17.5399	15.9453	16.4009	16.8565	17.0843
	1298	16.4118	11.4035	25.4386	18.2018	18.6404	17.1053	16.4474	17.3246	17.9825	23.0263	12.5	16.2281	14.9123	15.5702	14.9123	13.3772	14.9123	16.2281	19.2982	19.0789	18.4211	15.5702	16.2281	15.3509	15.7895	12.0614	12.0614	11.8421	12.5	11.6228	12.9386	14.2544	13.1579	13.1579	14.0351	15.1316	16.886	15.5702	14.9123	12.9386	12.7193	12.5	13.3772	15.1316	12.9386	14.2544	18.8596	15.7895
	1989	16.3196	7.65027	25.1366	20.2186	18.9435	18.2149	16.5756	18.7614	19.49	23.6794	7.65027	15.3005	14.3898	13.6612	16.5756	14.7541	15.1184	15.1184	22.0401	20.765	18.2149	14.3898	17.122	18.3971	16.0291	9.10747	9.28962	9.83607	10.0182	8.74317	11.2933	11.6576	11.4754	12.9326	13.4791	15.4827	14.9362	15.6648	12.9326	12.204	12.0219	11.6576	14.2077	15.1184	13.4791	12.9326	20.2186	15.4827
	1748	16.2469	9.75379	27.5568	15.8144	15.7197	13.8258	14.1098	15.4356	15.9091	16.6667	10.1326	15.625	12.1212	14.9621	15.3409	13.7311	12.5947	13.9205	16.7614	16.2879	17.0455	14.678	16.9508	19.2235	15.9091	9.75379	10.1326	9.94318	10.9848	10.322	11.8371	11.6477	11.8371	11.8371	13.6364	15.0568	15.4356	15.5303	13.5417	13.1629	13.0682	12.0265	13.3523	15.9091	12.5947	13.2576	16.7614	16.7614
	2202	16.2382	10.9756	25.2033	19.9187	17.4797	16.4634	15.8537	17.6829	18.4959	24.187	14.0244	13.8211	13.4146	13.6179	14.4309	13.0081	13.6179	16.0569	16.4634	15.6504	18.9024	15.2439	16.4634	18.0894	17.0732	10.9756	11.3821	11.7886	11.7886	13.2114	13.2114	13.6179	14.6341	13.2114	13.6179	15.6504	15.4472	15.0407	14.0244	14.6341	13.8211	13.8211	14.2276	15.0407	13.8211	14.2276	19.3089	13.8211
	1395	16.1748	10.3448	22.9885	18.7739	18.0077	17.6245	18.0077	18.3908	19.1571	17.6245	11.4943	15.7088	15.3257	16.4751	16.8582	16.092	15.7088	16.092	16.092	16.4751	16.8582	14.9425	16.8582	17.6245	18.3908	12.6437	12.2605	14.1762	14.1762	13.41	14.9425	14.9425	13.41	16.4751	15.3257	14.9425	17.6245	16.8582	14.9425	14.9425	15.3257	13.41	16.092	16.8582	14.9425	16.092	15.7088	18.3908
	2352	16.1086	9.44056	24.087	17.6379	18.2207	16.7444	16.2393	16.7832	17.7545	21.9114	10.101	15.3069	12.8982	15.6566	15.9285	13.7918	14.4134	14.8796	18.0653	17.5602	18.7646	16.1616	18.3372	18.0264	16.2005	9.86791	9.86791	9.75136	10.8392	10.101	12.1212	11.8104	12.4709	13.1702	15.2681	17.5602	16.7444	17.366	13.6364	12.6651	12.8205	12.2378	15.6566	16.0062	13.2479	13.209	18.8811	15.3458
	1679	16.1027	11.5486	20.4724	17.8478	17.0604	16.0105	17.8478	17.8478	17.3228	18.8976	13.3858	15.2231	14.6982	14.4357	16.0105	13.9108	17.5853	15.748	18.3727	13.9108	17.5853	16.273	17.0604	16.5354	17.0604	13.3858	13.3858	13.9108	11.5486	11.811	13.6483	11.811	14.4357	12.8609	16.7979	17.3228	17.0604	17.5853	16.273	15.4856	14.4357	15.4856	15.4856	17.0604	15.2231	16.273	16.7979	16.273
	1932	16.0683	11.9281	21.2418	16.3399	16.3399	15.1961	15.3595	14.8693	15.5229	17.9739	13.0719	15.3595	13.7255	15.0327	15.1961	14.8693	14.7059	15.1961	15.8497	16.3399	17.1569	16.3399	16.5033	16.3399	16.3399	13.7255	13.0719	13.8889	13.8889	11.9281	13.8889	13.8889	14.0523	14.2157	15.0327	15.5229	16.1765	16.6667	16.0131	14.7059	15.8497	14.5425	14.8693	15.8497	15.0327	14.2157	17.8105	16.6667
	2288	15.9878	11.7371	20.7512	16.0563	17.7465	16.338	16.8075	16.1502	17.5587	19.6244	12.77	17.6526	14.554	18.216	17.8404	16.7136	15.8685	16.338	18.3099	17.277	18.4038	15.8685	18.7793	17.6526	17.9343	11.7371	11.7371	12.1127	12.4883	12.4883	13.7089	13.8028	14.2723	14.9296	15.3052	14.9296	15.9624	16.9953	15.3052	14.6479	14.8357	13.1455	17.4648	17.5587	15.9624	15.5869	16.9953	16.0563
	2247	15.9488	10.4861	22.0833	16.4583	17.9167	16.3889	16.5278	16.6667	18.0556	21.7361	10.4861	14.4444	13.8194	15.2778	16.4583	15.1389	15.4861	15.0694	18.2639	18.75	19.375	16.3889	18.125	18.125	16.9444	11.7361	11.6667	12.2222	12.7778	11.875	13.75	12.4306	13.125	13.125	14.7222	16.25	15.9028	16.5972	13.6111	13.5417	12.7778	12.0833	15.4861	17.1528	13.75	14.3056	18.3333	16.6667
	1399	15.9484	10.4247	25.0965	19.305	18.5328	17.2458	16.8597	18.1467	17.7606	24.3243	11.3256	13.6422	15.444	14.5431	15.444	14.0283	14.8005	15.8301	19.5624	19.1763	16.4736	15.8301	15.7014	15.9588	16.8597	12.7413	12.4839	13.1274	12.7413	12.2265	14.157	13.1274	13.5135	12.7413	13.3848	15.0579	16.2162	14.157	13.3848	12.9987	13.1274	12.2265	13.8996	13.6422	12.87	12.7413	18.018	15.9588
	1704	15.9341	11.3553	21.6117	17.3993	15.3846	15.7509	14.8352	15.2015	15.2015	19.0476	11.7216	14.2857	13.9194	15.0183	14.652	14.4689	14.652	14.1026	14.8352	14.1026	18.315	16.1172	17.7656	16.6667	17.7656	12.4542	12.0879	12.4542	11.9048	12.6374	13.1868	11.5385	12.4542	12.8205	14.8352	17.2161	16.6667	16.3004	14.4689	13.9194	13.5531	12.6374	15.3846	14.8352	14.1026	13.9194	19.2308	16.4835
	2019	15.9269	7.95107	22.63	18.6544	17.737	17.4312	16.5138	17.4312	18.3486	21.7125	9.17431	14.6789	11.6208	14.3731	14.9847	13.4557	14.6789	14.0673	19.5719	18.3486	17.737	15.9021	17.737	17.4312	15.2905	8.25688	8.25688	8.8685	9.78593	9.17431	13.4557	11.315	14.3731	12.844	16.208	19.2661	18.0428	17.4312	14.3731	12.5382	13.1498	12.2324	16.5138	14.3731	13.4557	12.2324	19.5719	15.2905
	2217	15.9194	11.2834	21.1886	15.8484	14.298	13.609	13.609	14.3842	15.3316	20.4996	13.1783	16.3652	13.609	15.5039	14.9009	12.6615	13.6951	14.1258	17.4849	17.3988	17.5711	17.3988	17.3127	19.466	16.7959	11.4556	11.714	11.8863	11.2834	11.8863	14.6425	12.9199	15.2455	12.4031	15.4177	17.9156	18.0879	17.4849	16.2791	14.5564	13.4367	13.006	15.8484	15.59	13.1783	13.7812	19.3798	14.298
	1859	15.9144	9.96564	22.9095	18.4422	18.0985	16.6094	15.9221	16.953	17.7549	21.0767	11.1111	15.693	13.8603	16.0367	15.8076	15.9221	14.8912	15.1203	19.5876	18.0985	18.7858	16.1512	17.8694	17.1821	16.6094	10.9966	10.7675	11.5693	12.3711	10.9966	12.2566	12.4857	12.9439	14.3184	14.433	14.6621	15.5785	17.1821	13.8603	13.8603	14.5475	13.2875	16.2658	15.2348	13.9748	15.8076	14.6621	15.693
	2214	15.887	8.71795	25.641	16.0256	16.1538	15.7692	15.1282	16.1538	17.9487	21.7949	12.8205	14.7436	12.6923	14.8718	15.7692	14.359	14.1026	14.359	17.0513	17.0513	19.2308	16.2821	18.0769	17.1795	15.641	9.10256	8.71795	9.23077	9.87179	9.87179	12.3077	10.8974	12.0513	13.0769	13.7179	16.5385	17.1795	16.1538	13.7179	13.5897	12.8205	12.1795	15.1282	15.3846	13.4615	13.2051	16.9231	14.4872
	2159	15.8869	11.6959	22.6121	20.078	18.9084	16.5692	17.154	17.3489	18.3236	20.078	13.0604	13.8402	15.2047	14.0351	15.0097	13.6452	13.4503	15.2047	17.5439	15.2047	17.7388	14.425	15.3996	18.7135	15.9844	11.8908	11.6959	12.8655	12.2807	13.2554	13.8402	12.0858	13.4503	13.0604	15.0097	16.1793	15.0097	14.23	13.6452	13.4503	12.4756	12.2807	13.8402	14.6199	12.0858	12.0858	21.8324	15.2047
	1958	15.8741	12.4772	22.1311	18.2149	17.5774	16.6667	16.4845	16.4845	16.4845	20.0364	12.9326	13.4791	14.2987	14.5719	14.9362	14.663	15.0273	14.5719	16.4845	16.7577	17.7596	16.5756	15.847	15.847	15.7559	13.1148	12.9326	13.388	12.6594	12.5683	13.4791	12.9326	13.1148	13.5701	14.2987	15.0273	16.5756	15.6648	14.4809	13.1148	13.2058	12.4772	15.0273	14.5719	14.2077	14.0255	18.1239	15.6648
	1616	15.8681	10.3896	20.5628	10.3896	12.1212	15.5844	17.0996	12.3377	12.6623	12.8788	12.7706	19.5887	15.5844	19.4805	19.5887	16.0173	15.5844	15.0433	19.1558	16.8831	17.0996	19.697	20.5628	17.9654	17.0996	11.5801	11.4719	12.5541	12.4459	11.5801	15.5844	16.0173	16.0173	17.0996	15.9091	18.5065	18.0736	19.0476	16.8831	15.6926	14.3939	15.368	17.9654	18.0736	15.1515	15.2597	17.2078	14.7186
	1603	15.8527	10.0383	20.2299	18.7739	19.0805	18.8506	18.8506	19.2337	18.7739	18.9272	14.023	17.5479	17.5479	18.3142	18.3908	18.0843	18.3142	19.0038	18.6973	17.1648	16.1686	15.4789	18.9272	17.6245	19.0805	10.2682	10.0383	10.1149	12.0307	10.4215	13.8697	15.0192	13.7165	15.0192	13.3333	14.4828	15.249	17.931	14.7126	14.0996	14.5594	13.5632	17.2414	16.7816	16.1686	15.4789	15.0958	15.1724
	2249	15.8389	12.3457	23.0769	16.8091	17.284	16.4292	16.7142	16.0494	16.5242	23.0769	13.1054	14.245	14.8148	15.0047	14.4349	14.8148	15.1947	14.9098	18.6135	18.2336	19.4682	15.2896	16.9041	16.4292	15.9544	12.3457	12.5356	12.8205	13.4853	12.6306	13.3903	13.7702	13.1054	13.9601	14.4349	16.3343	15.3846	15.9544	13.6752	13.2953	13.1054	13.4853	14.7198	15.6695	13.8651	13.7702	17.9487	16.0494
	2213	15.8312	8.84009	24.5495	18.8063	16.5541	15.0338	14.7523	16.9482	17.9054	23.9865	13.964	14.4144	13.6824	14.4707	14.5833	13.2883	14.0203	13.8514	18.5811	16.3851	17.6239	16.3288	16.7793	17.286	15.9347	8.84009	9.12162	9.51577	9.40315	9.57207	12.3311	11.1486	13.232	11.205	14.7523	17.5676	16.723	16.2162	14.0203	13.1194	11.9369	11.768	14.2455	15.0901	13.0068	12.3311	18.9189	12.5563
	2253	15.7917	10.8238	23.3716	16.8582	17.2414	16.2835	15.9004	17.3372	18.1992	23.3716	11.1111	13.6015	14.272	15.1341	14.8467	14.4636	13.5057	15.5172	17.6245	18.295	18.1034	14.6552	16.092	15.5172	14.1762	11.7816	11.59	12.3563	12.1648	11.3985	13.41	12.8352	12.7395	12.1648	12.931	14.751	15.9962	13.6973	12.931	12.1648	12.069	12.2605	12.8352	13.9847	12.6437	12.7395	14.6552	16.4751
	2599	15.7748	5.33333	23.3333	19	23.3333	16	18.3333	20.6667	19.6667	13.6667	9.66667	17	15	16	17	15.3333	16	17	15.6667	15.6667	7.66667	17	21	16.3333	16.6667	12.6667	14	14	13.3333	11.6667	15.6667	16	14	16	18	18.6667	18	21	15.6667	15	14.3333	13.6667	16.6667	19	15	16.3333	18.3333	17
	2012	15.77	10.9264	24.3864	13.3017	14.806	13.2225	14.331	14.9644	15.8353	19.5566	11.4014	13.9351	13.3808	13.5392	13.3017	13.7767	13.6975	13.6184	16.6271	15.677	17.2605	16.0728	16.4687	16.9438	15.2811	11.1639	10.9264	11.2431	11.0847	11.0055	12.4307	12.3515	12.5891	12.2724	14.2518	15.5978	16.4687	15.3603	14.0934	12.6683	13.46	12.7474	14.331	14.2518	13.2225	14.1726	17.2605	15.3603
	2150	15.743	12.3769	21.519	17.1589	16.0338	15.1899	14.7679	15.0492	15.8931	19.2686	13.9241	13.3615	15.0492	12.9395	13.5021	14.0647	14.6273	14.2053	17.2996	15.7525	17.8622	14.346	14.9086	14.2053	15.0492	13.3615	13.5021	12.9395	13.0802	12.9395	13.6428	12.5176	13.7834	12.6582	14.0647	15.1899	14.0647	14.7679	13.6428	13.7834	13.3615	13.5021	13.3615	13.5021	13.3615	12.7989	15.1899	16.4557
	1296	15.7353	11.1888	23.8539	16.7055	15.9285	15.6954	16.0839	15.9285	15.4623	20.5128	11.9658	14.763	15.54	14.2191	14.9184	14.4522	14.2191	14.4522	17.3271	17.1717	17.7933	15.2292	16.6278	18.2595	15.7731	12.0435	12.0435	12.1212	12.3543	11.9658	13.0536	12.3543	12.8205	13.0536	14.6853	16.5501	15.7731	15.8508	14.2191	13.3644	13.3644	12.6651	15.4623	15.3069	13.2867	13.5975	17.094	14.1414
	1980	15.7301	7.72358	27.439	18.0894	18.6992	15.0407	14.4309	16.8699	17.6829	21.9512	8.53659	12.8049	12.1951	13.4146	14.2276	12.8049	13.6179	13.8211	19.5122	17.8862	19.3089	13.2114	15.0407	15.6504	16.4634	9.7561	9.55285	9.34959	9.14634	8.53659	10.1626	10.5691	10.1626	11.5854	11.5854	12.6016	14.4309	16.0569	12.8049	10.3659	11.5854	9.14634	12.6016	14.0244	11.1789	10.7724	17.6829	15.6504
	2192	15.6779	7.4187	20.122	13.2114	13.4146	16.1585	15.9553	14.0244	13.9228	13.7195	16.8699	20.122	15.2439	18.4959	18.5976	16.6667	14.8374	15.8537	16.0569	16.1585	15.5488	17.5813	20.122	17.1748	19.9187	9.85772	9.95935	10.3659	11.5854	12.6016	15.752	13.1098	15.1423	13.9228	17.2764	18.6992	18.2927	17.6829	16.3618	16.7683	15.4472	14.6341	17.4797	16.4634	15.4472	16.2602	15.1423	14.4309
	1862	15.6574	10.0968	23.6515	17.5657	17.2891	15.491	15.3527	16.3209	17.1508	21.3001	10.6501	15.2144	13.5546	14.1079	15.3527	14.5228	13.4163	13.0014	16.3209	17.0124	18.2573	16.3209	17.0124	17.1508	16.0443	10.5118	10.5118	11.065	11.3416	10.0968	13.6929	12.4481	13.0014	12.3098	14.5228	15.6293	16.0443	16.5975	13.5546	12.7248	13.278	12.8631	14.5228	16.0443	13.5546	13.4163	17.0124	15.7676
	2165	15.6532	7.76836	26.5537	16.9492	17.7966	14.4068	14.548	15.5367	16.3842	20.1977	8.33333	13.7006	11.8644	12.8531	13.9831	12.2881	12.7119	13.4181	17.6554	16.1017	19.9153	14.4068	16.2429	17.6554	14.8305	7.76836	7.76836	8.19209	8.05085	8.05085	10.0282	8.75706	10.0282	10.1695	13.5593	17.9379	15.678	16.2429	13.4181	11.5819	11.4407	10.0282	14.4068	15.2542	11.5819	11.8644	17.3729	15.9605
	1302	15.6184	9.83103	24.424	16.4363	17.2043	15.5146	16.2826	14.7465	15.6682	20.1229	11.828	15.0538	12.4424	15.0538	15.2074	13.3641	13.6713	13.9785	18.4332	18.894	16.4363	13.2104	17.0507	16.8971	15.0538	10.5991	10.1382	11.2135	11.5207	10.9063	11.3671	11.9816	11.3671	10.9063	12.9032	13.0568	15.8218	14.1321	13.5177	11.6743	12.2888	11.6743	13.9785	13.9785	12.596	13.6713	15.6682	14.9002
	2041	15.6146	10.0457	26.2557	14.6119	15.9817	14.1553	13.242	16.4384	17.3516	21.2329	10.5023	14.6119	12.1005	12.5571	14.3836	12.5571	13.4703	14.3836	17.1233	15.0685	18.9498	13.242	15.5251	16.4384	13.242	10.9589	11.1872	11.8721	11.4155	10.5023	11.4155	10.9589	11.6438	11.1872	12.5571	13.9269	14.3836	15.0685	11.6438	11.4155	11.1872	11.4155	12.3288	12.5571	12.3288	11.8721	15.2968	16.895
	2038	15.6067	9.21986	24.539	16.8794	15.461	15.6028	14.4681	16.0284	15.8865	20.5674	9.21986	15.3191	12.3404	13.0496	15.0355	13.617	12.6241	14.1844	17.305	16.4539	19.8582	15.6028	17.0213	18.156	15.3191	9.21986	9.78723	10.6383	10.3546	9.3617	12.9078	11.0638	12.0567	12.9078	14.4681	15.8865	16.1702	16.7376	13.1915	11.773	12.0567	12.3404	14.8936	15.6028	13.0496	13.3333	17.8723	15.3191
	1971	15.5933	8.51064	21.9858	16.3121	16.3121	14.8936	14.8936	16.3121	15.6028	18.4397	9.92908	16.3121	11.3475	15.6028	17.0213	12.766	16.3121	16.3121	14.1844	17.0213	15.6028	17.0213	17.0213	14.8936	18.4397	9.92908	9.21986	9.21986	10.6383	10.6383	12.0567	12.0567	14.1844	13.4752	17.0213	18.4397	19.1489	18.4397	14.1844	14.1844	12.766	15.6028	17.0213	15.6028	14.1844	15.6028	19.8582	15.6028
	2358	15.5755	10.3387	22.6381	15.8645	15.1515	14.795	14.082	16.3993	16.221	18.1818	10.5169	15.3298	13.5472	14.2602	14.9733	14.082	13.0125	13.7255	14.082	16.3993	17.2906	15.3298	15.1515	18.7166	14.2602	11.0517	10.8734	11.943	12.4777	10.8734	12.4777	12.4777	11.5865	12.4777	14.2602	15.8645	16.3993	15.8645	13.5472	12.8342	13.0125	13.0125	14.4385	14.4385	13.9037	14.082	17.4688	16.221
	2347	15.565	6.62651	24.8996	19.6787	18.6747	15.8635	15.6627	17.4699	17.2691	22.2892	7.22892	14.257	12.8514	13.8554	15.261	12.6506	13.6546	16.0643	19.6787	20.0803	19.6787	15.6627	16.6667	17.8715	15.0602	7.63052	7.83133	8.43373	8.83534	8.23293	11.0442	10.4418	11.245	11.8474	14.257	16.2651	16.4659	16.6667	14.8594	13.0522	11.6466	11.8474	13.4538	15.0602	12.249	12.4498	17.8715	15.4618
	1957	15.5573	11.3537	23.8719	19.3595	18.0495	16.5939	16.5939	18.1951	18.9229	19.9418	11.7904	12.5182	12.6638	13.246	13.5371	12.6638	14.7016	15.575	17.6128	16.3028	18.0495	13.1004	15.575	15.4294	13.5371	12.8093	12.8093	12.0815	13.8282	13.1004	11.4993	13.1004	11.3537	11.936	12.3726	13.3916	14.2649	14.7016	11.7904	11.4993	12.2271	12.2271	14.2649	14.7016	12.6638	13.3916	17.1761	15.1383
	2163	15.543	8.87681	24.8188	17.3913	17.029	14.6739	13.2246	15.7609	16.4855	21.9203	8.87681	12.6812	13.2246	11.7754	12.5	12.5	12.5	12.5	17.029	15.942	18.2971	16.3043	16.4855	17.7536	14.3116	9.96377	9.96377	10.3261	11.0507	9.96377	11.5942	10.3261	11.9565	10.5072	13.4058	17.7536	15.3986	14.3116	13.4058	12.1377	11.9565	10.6884	13.2246	12.3188	11.7754	11.5942	18.4783	13.9493
	2016	15.5206	9.32722	22.528	15.5963	15.9021	14.526	14.3221	15.9531	15.5454	16.7176	9.32722	15.9531	12.2324	14.526	14.0673	12.5382	13.0989	13.6595	14.475	13.9653	17.2783	16.3099	18.6035	20.1835	18.3486	10.5505	9.88787	10.6524	10.8053	10.8563	13.1498	11.7227	13.2518	12.0285	16.9725	20.2345	17.6351	18.3996	14.7808	13.5066	12.5382	12.7421	16.3609	16.9725	13.6086	13.8124	19.9286	15.8002
	1880	15.5153	11.194	23.01	16.5423	16.4179	14.6766	15.2985	16.6667	17.2886	19.9005	11.9403	15.5473	13.1841	14.0547	14.3035	13.9303	14.801	14.4279	16.5423	16.5423	17.2886	14.6766	16.4179	18.9055	15.0498	11.6915	11.6915	11.5672	11.8159	11.8159	13.3085	12.6866	12.0647	12.4378	15.2985	15.4229	15.4229	15.9204	13.1841	13.5572	13.1841	12.9353	14.4279	14.6766	13.9303	13.9303	17.0398	14.4279
	1856	15.4813	8.77193	23.445	17.2249	17.8628	16.2679	16.5869	16.7464	16.7464	20.7337	10.0478	16.9059	13.0781	15.4705	17.0654	14.5136	15.4705	15.311	18.3413	16.9059	18.9793	16.2679	18.1818	16.7464	16.2679	9.40989	8.77193	9.88836	11.8022	9.88836	12.4402	12.5997	12.1212	13.3971	13.7161	14.992	15.949	15.1515	12.7592	12.5997	12.5997	11.1643	15.63	15.311	13.0781	14.3541	16.5869	14.673
	2348	15.4685	6.26058	24.8731	16.7513	17.9357	15.736	15.5668	16.7513	17.5973	22.335	6.59898	15.0592	12.1827	13.8748	14.3824	12.1827	13.7056	13.5364	17.7665	17.2589	19.797	17.9357	17.2589	18.9509	15.9052	7.1066	6.42978	6.93739	8.12183	6.93739	11.3367	8.96785	11.8443	11.3367	14.044	19.6277	17.0897	17.2589	12.8596	11.3367	10.9983	10.3215	14.89	15.736	12.5212	13.0288	18.6125	14.89
	2003	15.4198	6.76329	23.6715	19.8068	19.3237	17.8744	17.3913	18.3575	17.8744	22.2222	9.17874	12.5604	13.0435	14.0097	13.5266	14.0097	16.4251	13.5266	19.8068	21.256	19.8068	15.4589	15.942	14.4928	14.9758	6.76329	8.21256	9.17874	9.66184	7.72947	13.0435	11.5942	14.0097	11.5942	14.4928	14.4928	15.4589	14.9758	11.1111	11.5942	11.5942	12.0773	13.5266	13.5266	11.5942	13.0435	19.3237	14.0097
	2280	15.4077	10.2564	21.3675	17.6638	19.3732	16.8091	16.2393	17.9487	17.094	20.2279	14.245	13.6752	15.9544	15.0997	14.8148	14.8148	17.3789	17.6638	21.0826	19.6581	19.3732	11.1111	16.2393	14.5299	15.6695	10.8262	10.8262	12.5356	12.5356	15.0997	12.8205	14.8148	13.1054	15.3846	10.2564	10.8262	13.1054	13.1054	13.6752	13.9601	14.245	14.5299	12.2507	14.245	15.3846	14.5299	13.1054	17.094
	1746	15.4056	9.70464	22.5738	15.9634	14.135	13.9241	13.3615	14.6976	14.8383	17.5105	11.1814	15.1899	12.8692	14.2757	14.2053	13.1505	12.9395	13.1505	13.9944	13.8537	18.0731	17.5105	17.2996	16.737	18.0731	10.9001	10.4079	10.6892	10.5485	9.77496	12.3769	10.8298	12.6582	11.955	14.6273	17.6512	17.4402	16.4557	14.0647	12.6582	12.3769	12.2363	14.557	15.0492	12.5879	12.5879	13.7834	17.4402
	2252	15.357	11.0731	23.7443	17.2374	17.3516	14.726	15.1826	15.5251	16.5525	23.7443	11.3014	12.8995	13.6986	13.9269	14.6119	13.4703	12.8995	13.0137	17.4658	17.1233	17.6941	14.8402	15.8676	15.1826	13.9269	11.5297	11.6438	11.4155	12.1005	11.1872	12.3288	12.5571	11.5297	12.1005	14.0411	15.411	15.0685	14.1553	12.7854	11.8721	11.9863	12.1005	14.1553	13.5845	12.6712	12.6712	15.411	15.1826
	1981	15.3354	10.3914	26.3158	15.5196	15.5196	14.0351	13.4953	15.9244	15.9244	18.6235	10.3914	12.8205	11.7409	12.5506	12.8205	11.7409	12.1457	12.9555	14.5749	16.4642	17.139	12.5506	14.17	15.7895	13.6302	10.9312	10.7962	11.0661	10.5263	10.5263	11.2011	10.5263	11.471	11.2011	11.336	12.9555	13.3603	13.3603	12.8205	12.1457	12.1457	11.6059	12.8205	12.6856	12.2807	12.8205	14.5749	15.2497
	2350	15.2859	5.98639	22.8571	18.5034	16.5986	15.102	14.1497	15.3741	16.4626	22.1769	8.02721	15.6463	12.381	15.2381	15.5102	12.9252	13.7415	13.8776	18.3673	18.2313	16.7347	16.4626	17.0068	17.6871	15.6463	6.12245	5.98639	7.48299	8.70748	8.29932	13.3333	10.6122	14.0136	12.7891	16.1905	18.5034	18.3673	16.1905	15.5102	13.4694	12.6531	11.9728	14.5578	14.966	12.6531	13.1973	19.0476	13.8776
	2365	15.2269	8.43882	24.6835	14.7679	14.7679	12.4473	12.8692	14.135	14.346	19.1983	9.70464	15.6118	11.6034	13.2911	13.5021	11.3924	12.8692	12.0253	16.0338	16.0338	18.9873	14.346	16.6667	17.9325	16.4557	8.64979	8.86076	8.86076	9.07173	9.07173	11.3924	10.5485	10.7595	10.5485	14.7679	16.4557	16.4557	17.5105	14.9789	12.8692	12.4473	11.1814	14.346	14.7679	12.4473	13.5021	18.9873	14.135
	2359	15.2121	8.88889	21.25	14.5833	16.25	15.1389	13.8889	15.9722	15.4167	19.0278	9.86111	14.7222	12.5	13.8889	13.8889	14.1667	13.4722	14.3056	15.9722	15.5556	19.0278	14.5833	15.9722	17.0833	14.8611	10.4167	10.4167	10.1389	10.4167	9.58333	11.3889	11.6667	11.5278	12.5	13.3333	16.6667	16.3889	16.5278	14.8611	12.2222	13.3333	11.9444	15.2778	16.25	13.75	14.4444	18.0556	15.9722
	2245	15.1941	10.8434	19.5448	16.7336	16.4659	15.6627	14.9933	16.5997	17.2691	19.0094	10.8434	16.0643	14.9933	15.7965	16.4659	15.6627	14.8594	14.9933	15.9304	16.332	18.0723	16.332	17.5368	19.5448	17.0013	12.3159	12.0482	12.1821	12.1821	11.9143	13.5207	12.5837	13.1191	13.5207	15.3949	17.5368	15.3949	14.7256	12.5837	11.9143	12.9853	12.4498	14.1901	15.261	13.5207	13.6546	17.4029	15.3949
	1387	15.1866	7.82313	21.7687	16.6667	16.3265	15.3061	15.6463	16.6667	17.3469	19.0476	8.5034	15.9864	11.9048	14.6259	14.2857	14.2857	13.9456	13.9456	16.3265	16.6667	18.0272	15.9864	17.0068	19.3878	15.9864	8.16327	8.5034	8.84354	11.2245	9.86395	11.9048	11.2245	11.2245	12.2449	15.3061	14.6259	15.9864	17.3469	14.966	13.6054	12.9252	11.9048	14.2857	15.3061	13.2653	12.9252	16.3265	14.6259
	2040	15.1741	8.04312	24.3781	16.8325	17.0813	14.4279	14.4279	16.0033	16.9983	23.3831	8.54063	13.6816	12.1061	14.0133	14.0962	12.9353	12.9353	13.8474	16.5837	17.4959	18.8226	15.0912	16.5008	15.7546	15.5058	9.20398	9.12106	8.95522	9.45274	8.54063	10.199	10.0332	10.1161	11.4428	13.1012	14.6766	14.7595	15.4229	13.0182	11.6086	11.6086	10.6136	13.9303	14.5937	12.7695	12.6866	15.9204	15.1741
	2139	15.1703	11.0157	22.1745	15.3076	15.8798	14.7353	14.4492	14.8784	15.4506	22.1745	11.731	14.5923	12.8755	14.02	13.7339	12.5894	12.4464	12.7325	16.166	16.7382	18.4549	14.5923	16.4521	16.309	13.5908	11.0157	11.3019	11.3019	12.1602	11.0157	12.3033	12.1602	12.5894	11.588	12.7325	15.0215	14.3062	15.4506	13.7339	12.1602	12.5894	12.4464	13.1617	15.3076	13.7339	12.4464	17.7396	16.8813
	2160	15.1626	10.3382	21.9324	16.5217	16.6184	15.0725	14.5894	14.9758	15.8454	20.7729	11.1111	14.1063	10.9179	13.6232	14.1063	13.3333	13.3333	13.6232	16.0386	15.5556	16.3285	14.7826	15.7488	18.0676	15.5556	10.7246	10.4348	10.3382	10.7246	11.0145	12.657	12.2705	12.5604	11.4976	15.0725	16.3285	14.686	15.3623	15.0725	12.9469	12.8502	12.3671	13.8164	15.3623	12.7536	13.7198	18.0676	13.6232
	2246	15.1514	9.7313	22.8032	15.9768	16.6304	15.6863	15.4684	16.2672	16.5577	22.8032	9.7313	15.1053	13.3624	15.541	15.2505	15.0327	14.0886	14.3065	18.5185	18.9542	17.7923	16.7756	18.0102	17.9375	15.6137	11.5468	11.6195	11.6921	11.5468	10.3123	12.3457	13.0719	11.9099	12.7814	12.9267	15.2505	15.3232	17.1387	11.9826	10.748	11.4016	10.9659	14.7422	15.9768	13.2171	13.7255	16.4125	15.1779
	2248	15.1182	10.6846	24.888	17.2105	16.7626	15.1631	14.9072	15.9309	16.4427	22.7767	10.6846	13.5637	14.0115	14.7793	14.0755	13.8196	13.9475	15.2271	19.0659	18.5541	19.3218	15.1631	16.1868	16.6987	14.7793	11.0045	10.6846	11.2604	11.3884	10.8125	12.6679	12.2841	12.2841	12.412	14.5873	14.9072	15.2271	14.5873	13.2438	12.2841	11.9642	11.7722	13.6276	14.2035	12.476	12.54	15.739	15.4191
	1988	15.1082	6.51341	30.2682	11.8774	13.41	11.4943	11.4943	12.2605	15.3257	18.0077	8.04598	13.41	10.728	12.6437	12.2605	11.8774	9.96169	11.4943	13.0268	16.4751	18.7739	12.2605	15.7088	19.1571	13.0268	7.27969	8.04598	8.04598	8.42912	7.66284	10.728	9.1954	9.96169	9.96169	11.8774	14.1762	16.8582	13.41	13.0268	10.3448	11.8774	8.42912	12.6437	13.41	11.4943	11.1111	15.3257	15.3257
	1860	15.0928	8.03213	24.0964	14.4578	18.0723	16.4659	16.0643	15.261	13.6546	17.6707	9.23695	17.6707	12.4498	14.8594	17.2691	15.6627	17.2691	13.253	20.0803	17.6707	16.8675	15.6627	16.8675	15.6627	17.2691	8.03213	8.83534	8.83534	10.4418	10.0402	11.245	13.6546	13.253	13.253	13.253	14.0562	16.4659	16.4659	14.4578	14.8594	14.8594	12.8514	15.261	15.261	14.0562	16.4659	15.6627	14.8594
	2206	15.0886	9.41043	22.1088	14.6825	13.8889	13.6054	13.3787	13.8889	13.2086	20.2381	15.0227	14.1156	13.6054	14.6259	14.8526	13.2653	13.5488	13.8322	14.8526	14.059	17.8571	14.5125	16.3832	15.3628	15.9864	9.41043	9.69388	10.1474	9.80726	12.7551	14.1723	12.0181	14.4558	12.4717	12.9819	16.5533	14.5125	14.6825	14.9093	15.4762	13.9456	13.8889	14.8526	14.2857	14.9093	14.229	13.8322	13.8889
	1362	15.0872	10.0427	21.5812	17.094	19.2308	18.3761	16.2393	17.5214	16.453	14.1026	14.9573	12.8205	14.9573	13.0342	14.5299	15.3846	17.5214	16.8803	14.9573	13.4615	10.0427	12.1795	15.3846	10.0427	14.5299	15.812	18.5897	17.3077	21.5812	12.8205	13.6752	14.7436	13.0342	13.8889	15.1709	12.8205	13.2479	16.453	13.4615	13.8889	14.5299	14.3162	14.7436	14.1026	14.9573	16.0256	11.1111	16.0256
	1749	15.087	8.10185	25.6944	16.6667	16.6667	15.9722	14.3519	16.4352	16.4352	12.7315	8.10185	15.0463	12.7315	13.6574	11.8056	12.5	13.1944	13.6574	13.8889	12.963	16.8981	13.6574	14.8148	18.0556	14.1204	12.037	11.8056	11.8056	10.8796	10.1852	12.037	11.1111	11.8056	11.8056	13.8889	14.8148	13.6574	14.1204	11.5741	11.5741	11.5741	11.3426	14.1204	14.8148	11.3426	12.963	14.8148	16.2037
	1858	15.0792	9.75483	22.0136	17.4231	17.0057	16.0146	16.3798	16.9014	17.6317	20.6051	10.433	14.241	14.0845	14.7105	15.2321	14.2932	15.1278	15.2843	17.4752	18.8315	17.2666	14.6062	17.0579	15.9103	15.8059	10.3286	9.91132	10.7981	11.2154	10.3286	13.0412	11.9979	12.7804	13.0412	13.8758	14.9191	15.0235	16.1711	13.3542	13.3542	13.6672	12.5196	14.867	15.3886	13.928	13.1977	15.4408	13.8758
	2234	15.0668	10.9195	22.7969	15.5172	15.5172	14.1762	13.2184	13.9847	15.7088	20.6897	10.9195	14.9425	12.6437	14.5594	14.9425	12.8352	13.6015	13.2184	15.3257	16.6667	18.0077	16.092	16.4751	16.2835	15.3257	10.9195	10.9195	11.4943	11.1111	10.9195	13.0268	11.3027	13.6015	13.2184	16.092	17.2414	15.5172	14.9425	13.6015	12.6437	12.8352	12.4521	14.5594	15.5172	13.41	14.1762	20.3065	13.6015
	2251	15.0553	10.6667	21.1429	15.0476	16.7619	14.6667	13.3333	15.8095	16.1905	21.1429	10.6667	14.0952	13.5238	14.2857	13.9048	13.1429	13.3333	13.7143	18.0952	17.7143	16.5714	14.8571	15.8095	15.8095	14.8571	11.2381	11.8095	11.8095	11.4286	10.8571	12.5714	12.9524	13.7143	13.1429	15.4286	15.8095	14.6667	15.2381	13.7143	12.5714	12.381	12.381	13.9048	14.4762	12.9524	12.5714	16.1905	15.2381
	2232	15.0349	10.4592	20.8333	16.6667	16.4966	14.7109	14.4558	16.7517	16.8367	20.8333	10.5442	15.5612	14.3707	14.1156	15.1361	13.4354	13.9456	13.2653	17.0918	17.1769	17.3469	16.5816	16.4116	17.8571	16.3265	11.1395	10.4592	10.8844	11.3946	10.6293	13.0102	11.4796	12.8401	12.415	15.4762	18.9626	15.2211	15.051	13.3503	12.7551	12.585	11.9898	14.2857	15.051	13.0102	13.0952	18.5374	13.6054
	2039	15.0104	9.43276	25.8126	18.8018	16.9535	14.7865	14.8502	16.1249	16.9535	25.239	9.62396	13.0656	14.4041	13.4481	13.9579	12.5558	13.8305	13.8942	18.8655	19.3754	18.993	14.7228	16.6348	16.5711	14.4041	10.0064	9.75143	9.81517	10.1338	9.62396	11.3448	10.2613	10.8349	11.1536	12.6195	14.9777	15.1052	15.4876	11.7272	10.3888	10.9624	10.3888	12.6832	13.8942	11.2173	10.9624	15.2964	14.1491
	2216	14.9673	9.65732	22.5337	15.4725	15.8879	13.6033	13.9148	14.1225	14.8494	21.8069	11.3188	14.4341	11.5265	13.4995	13.2918	11.838	12.8764	13.188	16.3032	16.1994	17.9647	14.9533	16.0955	18.5877	14.5379	9.86501	9.86501	10.2804	9.65732	9.96885	14.5379	11.215	14.0187	11.838	13.4995	15.9917	16.5109	15.4725	15.3686	13.811	12.0457	11.9418	14.1225	14.0187	12.2534	12.7726	16.4071	14.2264
	2042	14.9399	8.46561	25.7937	15.873	15.7407	13.0952	13.3598	15.3439	15.3439	16.2698	8.46561	12.4339	10.9788	12.5661	12.3016	12.037	13.0952	12.5661	12.3016	11.7725	16.0053	13.8889	16.2698	11.9048	13.4921	10.4497	9.78836	11.3757	10.8466	9.78836	10.0529	10.1852	10.8466	11.1111	12.963	13.7566	17.7249	16.1376	11.9048	10.7143	10.9788	10.582	12.4339	12.4339	10.9788	11.7725	11.2434	17.328
	2215	14.9336	8.70147	23.2262	18.2731	16.7336	15.1941	14.324	16.2651	15.6627	23.2262	9.83936	13.7216	14.1901	13.6546	14.257	12.3829	12.9183	13.3199	17.9384	17.9384	18.0054	14.257	16.1981	15.4618	13.8554	9.50469	9.23695	9.30388	9.10308	8.70147	11.7805	10.7095	11.7805	10.8434	12.3159	14.9264	14.324	13.9893	12.7175	12.3829	10.9772	11.3119	12.9853	13.1191	12.4498	11.245	16.4659	13.8554
	2231	14.9333	11.6034	19.8312	16.2447	18.1435	15.4008	14.557	16.4557	16.2447	19.4093	12.0253	14.7679	13.9241	14.557	14.135	14.557	13.7131	15.4008	16.4557	15.6118	17.2996	16.2447	16.2447	16.4557	16.0338	12.2363	11.6034	12.2363	12.4473	12.6582	13.2911	13.7131	13.7131	13.5021	13.7131	15.1899	14.135	14.557	12.8692	12.6582	13.2911	11.8143	14.9789	15.4008	14.7679	13.9241	14.9789	14.135
	2007	14.9284	9.00538	22.3118	14.6505	14.9194	14.1129	14.2473	16.129	15.8602	18.1452	10.0806	12.7688	12.3656	13.3065	12.7688	13.4409	13.5753	12.6344	17.2043	16.8011	19.086	13.9785	18.0108	18.0108	15.0538	9.27419	9.67742	10.2151	10.7527	9.27419	11.2903	11.0215	10.6183	12.2312	12.5	15.0538	17.2043	16.9355	13.172	12.5	12.6344	11.4247	14.2473	14.9194	13.172	13.0376	17.8763	17.2043
	2148	14.9225	12.5	18.6992	14.2276	14.3293	13.9228	14.0244	14.3293	14.4309	17.7846	12.6016	14.2276	13.9228	14.4309	14.2276	14.7358	15.0407	15.0407	16.0569	15.5488	15.5488	14.4309	15.4472	14.939	14.0244	14.3293	13.8211	14.5325	13.8211	13.8211	13.8211	14.0244	13.8211	14.126	13.5163	14.0244	15.2439	15.0407	13.5163	13.8211	13.313	13.4146	14.0244	14.2276	14.2276	14.5325	14.8374	15.1423
	1864	14.92	9.48012	22.8338	18.0428	18.6544	16.106	15.6983	17.6351	17.3293	21.2029	9.48012	14.0673	13.5576	14.2712	14.475	12.844	13.6595	13.3537	17.3293	17.3293	18.7564	14.1692	15.5963	17.0234	14.9847	10.4995	10.0917	10.4995	11.0092	9.88787	12.0285	11.7227	11.9266	12.3344	12.0285	13.0479	14.7808	14.9847	12.4363	11.5189	11.9266	11.4169	12.844	13.9653	12.1305	12.946	13.9653	13.6595
	1301	14.8806	10.2459	22.2678	18.0328	16.8033	16.0519	15.5738	16.8033	16.3934	20.6284	11.2705	14.6175	13.8661	15.2322	15.2322	14.0027	13.8661	13.5246	17.9645	17.7596	17.0765	13.7295	15.4372	16.5301	15.0273	10.8607	10.929	11.3388	11.4754	10.3142	11.9536	11.9536	11.8169	12.0219	12.8415	14.2077	15.3005	14.0027	13.5246	12.0902	11.9536	11.6803	13.8661	13.6612	12.5	12.5	14.7541	15.4372
	2278	14.8498	8.71327	22.8977	15.4002	16.3121	15.0963	14.0831	15.5015	16.3121	19.6555	12.6646	11.3475	12.9686	13.1712	12.6646	13.6778	14.1844	13.7791	16.616	16.7173	18.9463	12.462	15.5015	15.2989	13.9818	8.71327	8.71327	9.01722	9.62513	10.6383	11.7528	10.9422	11.9554	12.1581	11.0436	10.3343	13.8804	14.2857	13.3739	12.8673	12.6646	12.2594	13.2725	13.6778	12.3607	12.2594	14.7923	16.0081
	2221	14.834	9.92148	21.6988	15.132	15.132	14.8465	14.561	14.8465	15.2748	18.8437	10.8494	14.9179	12.848	14.7752	15.2748	13.6331	12.9907	13.0621	14.9893	15.9886	16.9879	16.5596	15.8458	15.0607	15.8458	10.7066	10.6353	10.778	10.5639	9.92148	12.1342	11.349	11.7059	11.8487	14.2755	16.9165	16.06	15.6317	14.4183	12.6338	12.0628	11.7773	14.7752	15.7744	13.2049	13.2762	15.7744	13.7045
	2200	14.8213	8.17204	25.1613	20.4301	18.9247	17.4194	15.914	17.8495	18.7097	24.7312	14.8387	13.3333	14.6237	15.6989	16.129	14.1935	14.4086	14.8387	18.7097	19.5699	17.2043	14.8387	14.4086	17.6344	16.9892	9.24731	8.17204	9.46237	10.3226	10.5376	13.3333	10.5376	13.1183	13.1183	13.5484	15.6989	14.1935	13.1183	14.1935	15.2688	14.4086	14.4086	13.5484	13.9785	13.7634	13.7634	17.8495	13.1183
	1852	14.8198	9.96613	20.029	16.3038	16.8844	14.7073	14.6589	15.3846	16.5457	20.029	10.3532	15.3362	11.6594	14.6105	14.6589	13.2075	13.8365	14.0784	16.4973	16.2071	17.3198	15.3362	17.3682	17.7068	16.4973	10.208	9.96613	10.5951	11.3208	10.3532	11.7562	11.4175	12.1432	12.4819	14.1268	15.5298	14.7557	15.2395	12.9173	12.0464	12.4819	11.8529	14.417	15.8684	13.5462	13.7881	18.1422	13.6913
	1596	14.8163	8.39329	17.9856	14.8681	14.1487	14.8681	15.5875	14.1487	14.3885	17.506	13.1894	15.5875	14.1487	14.1487	14.6283	14.6283	14.6283	15.3477	16.5468	14.1487	14.6283	15.3477	17.0264	14.1487	16.5468	12.2302	12.47	12.9496	12.2302	12.47	14.3885	11.9904	14.8681	13.9089	15.1079	15.1079	13.9089	14.6283	15.1079	14.6283	15.1079	13.9089	16.0671	15.3477	16.0671	15.5875	17.2662	16.5468
	1606	14.8086	6.25	22.3958	18.2292	16.6667	15.625	17.1875	18.75	19.7917	21.875	13.0208	13.0208	16.1458	13.5417	13.5417	16.1458	15.1042	15.1042	17.7083	19.2708	16.6667	12.5	13.5417	13.5417	15.625	6.25	6.25	7.8125	8.85417	8.85417	11.9792	10.4167	12.5	11.9792	13.5417	13.0208	12.5	13.5417	13.0208	14.0625	14.5833	13.0208	11.9792	13.0208	14.0625	13.0208	16.6667	15.1042
	1883	14.7523	7.71605	23.1481	19.7531	18.8272	15.4321	14.8148	15.4321	16.6667	20.3704	7.71605	13.5802	14.1975	13.8889	14.1975	14.1975	13.5802	15.7407	17.9012	20.679	17.5926	14.5062	15.4321	20.3704	16.9753	8.64198	8.95062	9.25926	11.1111	9.5679	10.8025	11.4198	10.1852	12.6543	12.3457	14.1975	14.1975	15.4321	12.6543	9.87654	12.963	10.1852	14.5062	15.4321	12.963	12.6543	16.358	12.3457
	1787	14.717	8.54701	23.5897	10.7692	16.5812	18.1197	17.6068	16.7521	14.0171	8.71795	10.9402	18.6325	14.8718	20.3419	19.3162	15.8974	14.7009	15.3846	16.4103	14.359	11.7949	17.265	20.5128	15.3846	17.4359	12.1368	11.6239	11.7949	11.9658	11.9658	13.1624	14.0171	12.6496	12.6496	13.6752	14.7009	16.2393	15.0427	13.6752	12.1368	12.6496	12.9915	14.7009	14.359	13.6752	12.8205	16.5812	18.2906
	2362	14.7048	8.31373	21.0196	14.9804	15.8431	14.8235	14.3529	15.8431	16.3137	19.2157	9.09804	14.4314	11.7647	13.8039	14.2745	13.1765	12.9412	12.9412	15.451	16.549	18.3529	14.9804	17.6471	17.5686	15.2157	10.2745	10.2745	10.1961	10.0392	9.56863	11.7647	11.3725	12.2353	12.1569	15.6078	17.5686	16	15.3725	12.1569	12.1569	12.3137	11.2941	14.0392	13.7255	12.3137	12.7059	17.8039	14.7451
	2364	14.7017	7.6087	26.087	16.1836	15.942	14.8551	14.2512	14.1304	14.7343	20.4106	7.85024	13.5266	10.8696	12.6812	13.4058	12.0773	12.1981	11.8357	14.7343	15.0966	17.9952	15.942	17.1498	17.8744	15.3382	8.45411	8.09179	7.97101	8.9372	7.85024	10.628	9.66184	10.0242	10.5072	12.9227	17.029	14.6135	16.3043	13.285	10.7488	10.7488	10.5072	13.285	13.1643	11.5942	11.5942	18.2367	13.8889
	2225	14.6949	11.1963	19.4785	15.2863	14.6728	14.6728	14.3149	14.9284	15.3374	18.3027	11.5031	14.7239	13.1391	14.5706	14.7239	13.4969	13.5481	13.4969	15.7464	15.6953	17.1268	17.0245	16.0532	15.8487	15.3885	11.4008	11.1963	11.4519	11.6564	11.4008	13.2413	12.1166	12.8834	12.3211	14.6728	16.1043	15.6442	14.9796	14.0082	13.0368	13.0368	12.4233	14.0593	14.3661	12.6278	12.9857	16.3088	14.1104
	1314	14.6669	9.34183	21.2314	16.5605	16.1359	12.9512	14.862	15.4989	15.7113	17.6221	11.0403	14.2251	12.9512	13.5881	14.4374	11.6773	11.465	12.3142	15.0743	15.7113	15.9236	13.5881	16.9851	15.7113	14.4374	9.34183	10.1911	10.4034	11.0403	10.1911	12.7389	10.4034	12.3142	10.4034	15.0743	15.4989	13.8004	14.6497	13.1635	12.1019	11.8896	11.6773	13.1635	13.5881	11.6773	12.5265	16.3482	15.2866
	2261	14.6396	10.625	20.2083	17.0833	16.875	14.375	14.1667	15.625	17.9167	17.2917	11.875	15.625	13.9583	13.9583	14.7917	13.125	12.5	13.125	15.2083	14.375	17.0833	14.375	16.25	18.3333	13.9583	11.25	11.25	11.4583	11.4583	11.0417	11.4583	10.625	11.875	12.0833	11.6667	13.9583	13.3333	14.375	11.0417	11.4583	11.4583	11.6667	12.0833	14.1667	12.2917	11.875	17.5	14.5833
	1398	14.5716	7.86164	22.956	19.1824	16.9811	15.4088	16.6667	18.5535	19.8113	22.956	11.0063	11.3208	13.8365	13.2075	13.8365	12.8931	14.4654	13.2075	16.9811	17.9245	16.3522	12.2642	12.8931	12.5786	13.8365	10.6918	10.3774	11.0063	11.0063	9.74843	11.6352	11.9497	10.0629	10.3774	11.0063	11.3208	11.9497	12.2642	11.6352	11.3208	11.3208	11.0063	12.2642	11.9497	11.9497	11.0063	15.7233	15.0943
	1882	14.5505	9.61969	20.8054	17.6734	17.8971	15.2125	15.66	16.7785	17.0022	17.226	10.2908	15.2125	11.1857	16.1074	13.8702	13.4228	14.7651	15.2125	14.7651	16.5548	18.5682	14.3177	16.1074	18.1208	17.6734	11.4094	11.1857	11.6331	11.6331	10.5145	12.3043	12.0805	12.3043	11.8568	14.5414	16.1074	16.1074	16.1074	13.6465	12.528	12.528	11.8568	14.7651	13.4228	12.7517	13.6465	16.5548	14.7651
	2147	14.3459	9.38511	21.6828	15.1025	15.3182	13.1607	13.1607	15.1025	14.9946	16.8285	9.49299	12.5135	11.6505	12.2977	12.7292	12.5135	12.4056	12.5135	15.534	14.0237	17.3679	13.0529	14.2395	14.1316	12.4056	9.70874	9.38511	10.0324	9.49299	9.70874	10.8954	10.2481	11.0032	11.219	12.2977	12.082	14.7789	14.0237	13.1607	11.7584	11.9741	11.8662	12.8371	13.2686	12.5135	12.1899	15.1025	15.9655
	2351	14.3312	3.62319	22.1014	18.4783	17.7536	15.942	15.5797	16.6667	17.029	22.1014	6.15942	13.0435	13.4058	13.0435	13.4058	11.5942	12.6812	11.5942	18.8406	15.942	17.7536	15.5797	14.8551	16.3043	14.8551	5.07246	3.62319	6.15942	7.24638	7.6087	9.42029	8.33333	10.1449	10.1449	14.4928	17.3913	15.942	16.6667	14.1304	11.9565	10.1449	10.1449	13.4058	14.1304	10.1449	11.2319	16.3043	14.4928
	2301	14.2884	10.7345	21.4689	15.5367	17.2316	14.9718	14.4068	15.8192	15.5367	17.5141	10.7345	16.3842	13.5593	14.9718	14.6893	13.8418	13.2768	12.7119	14.1243	15.2542	16.1017	15.5367	14.1243	17.5141	14.4068	11.2994	10.7345	11.0169	11.5819	11.2994	12.1469	11.8644	12.1469	12.9944	13.5593	14.6893	12.9944	13.5593	12.4294	12.1469	11.8644	12.1469	13.5593	14.6893	11.8644	13.5593	16.6667	14.9718
	2357	14.2857	8.68347	23.1559	18.4874	17.0868	15.873	15.0327	16.4332	16.9001	23.1559	9.80392	11.9514	14.4725	13.5387	13.5387	12.9785	13.4454	13.0719	17.9272	17.3669	17.0868	13.8189	14.4725	14.9393	14.5658	10.7376	10.2708	10.5509	10.1774	8.68347	10.7376	11.0177	10.6443	9.52381	11.6713	14.5658	14.099	12.4183	11.4846	10.4575	9.52381	9.43044	11.9514	11.9514	10.831	11.0177	16.1531	14.3791
	1819	14.1979	4.947	21.0836	11.8963	17.1967	15.7833	14.1343	17.4323	14.841	4.947	18.4923	12.4853	16.7256	16.2544	15.1943	16.9611	15.6655	12.4853	6.24264	5.18257	6.71378	11.3074	6.71378	6.94935	17.4323	19.9058	19.3168	18.4923	19.5524	18.8457	16.2544	17.0789	17.1967	16.2544	12.4853	12.8386	10.4829	12.7208	15.1943	16.6078	16.9611	14.7232	15.6655	7.89164	14.2521	18.3746	6.83157	18.139
	1982	14.1131	7.79221	23.5931	14.7186	15.2597	12.987	13.0952	13.5281	14.0693	16.9913	8.33333	13.8528	10.9307	13.7446	13.0952	12.6623	12.4459	12.1212	14.7186	14.5022	17.316	12.8788	14.2857	15.368	14.5022	8.33333	7.90043	8.87446	10.0649	8.87446	11.1472	10.6061	11.1472	11.5801	12.013	12.6623	13.961	14.5022	11.9048	11.039	11.1472	10.1732	13.2035	13.3117	11.9048	12.2294	15.368	13.6364
	2196	14.1101	9.04255	18.4397	13.2979	15.9574	13.2979	13.8298	14.0071	14.0071	18.2624	11.3475	14.8936	12.766	14.7163	13.6525	13.4752	14.7163	12.766	15.4255	16.3121	16.4894	13.6525	15.4255	16.844	15.0709	10.461	9.92908	10.2837	11.8794	11.8794	13.8298	12.234	14.539	13.6525	15.2482	14.8936	14.8936	14.539	14.3617	14.0071	13.4752	12.4113	14.3617	14.0071	12.9433	13.8298	16.4894	12.0567
	2286	14.1091	7.74977	21.5686	14.9393	16.2465	14.8459	15.2194	14.2857	14.8459	16.9935	9.61718	16.5266	13.7255	16.0598	15.9664	14.2857	15.4062	15.5929	18.0205	17.9272	16.9001	14.5658	18.394	15.4062	15.4995	8.21662	7.74977	8.30999	9.2437	8.68347	12.6984	11.2045	12.7918	12.9785	14.099	14.3791	14.8459	15.7796	14.1923	13.2586	12.7918	12.605	15.4995	15.4062	13.8189	13.6321	14.1923	14.099
	2235	14.0612	12.2302	20.1439	14.3885	13.8289	13.3493	13.0296	14.948	14.5484	18.4652	12.47	15.3477	13.5891	13.1894	14.3885	13.0296	13.1095	12.7898	15.1079	14.6283	14.8681	14.948	14.1487	15.5875	13.749	12.3901	12.2302	12.9496	13.0296	12.47	13.4293	13.1095	13.5891	12.6299	14.8681	15.9073	14.0687	14.2286	13.5891	13.4293	13.5092	12.47	13.9888	15.028	12.7098	12.7898	16.9464	12.7098
	1390	14.037	8.55856	22.5225	18.4685	18.018	14.8649	15.7658	17.5676	19.3694	22.5225	9.90991	12.1622	13.964	12.6126	11.7117	12.1622	14.8649	12.6126	18.018	17.1171	14.8649	12.6126	15.7658	14.8649	13.964	9.90991	9.45946	10.3604	10.8108	9.45946	11.7117	11.2613	12.1622	12.6126	13.964	15.3153	12.6126	13.0631	11.7117	11.2613	11.2613	10.8108	12.6126	13.0631	12.6126	12.6126	17.1171	12.1622
	2230	14.019	8.14249	24.6819	18.5751	16.5394	14.7583	15.0127	17.5573	17.0483	22.1374	9.66921	12.4682	11.9593	12.2137	12.7226	11.7048	13.486	11.7048	17.5573	17.3028	19.084	14.2494	14.7583	15.7761	15.0127	10.1781	9.92366	10.687	9.66921	8.14249	11.4504	10.687	11.7048	9.66921	13.7405	16.0305	13.2316	13.7405	12.4682	10.1781	10.4326	9.66921	11.9593	13.2316	11.4504	10.9415	17.3028	13.2316
	1855	13.916	7.19921	21.1045	13.5108	15.286	13.5108	13.0178	14.2998	15.0888	19.6252	7.59369	15.1874	11.7357	14.2012	13.7081	12.7219	12.5247	13.215	16.2722	15.8777	16.568	13.7081	16.568	18.5404	14.3984	8.48126	7.98817	7.88955	9.56607	7.19921	10.7495	9.86193	10.7495	11.8343	12.7219	14.5957	14.497	14.9901	11.9329	10.8481	11.0454	9.56607	13.3136	13.7081	11.2426	12.2288	15.4832	11.2426
	2205	13.8956	5.60072	23.3966	13.1888	13.5501	13.0081	12.8275	12.9178	13.5501	18.0668	12.3758	12.1951	11.4724	12.8275	12.9178	11.4724	12.1951	11.6531	13.4598	14.0921	16.3505	12.1951	15.1762	14.0018	13.8211	5.60072	5.69106	6.68473	6.77507	8.31075	11.2014	10.2078	11.9241	11.2918	11.2014	12.6468	13.7308	13.7308	12.2855	12.5565	11.5628	11.7435	13.0081	12.5565	12.1048	11.7435	13.5501	14.0018
	2193	13.7877	7.39065	18.5143	14.178	14.4796	15.3846	15.3092	15.083	15.8371	13.1599	14.5551	15.3092	13.6878	15.3846	15.5354	14.4796	12.9713	13.0845	14.1026	15.1584	16.7798	13.8009	15.3846	16.9683	17.27	8.48416	8.59729	8.63499	9.35143	11.5762	12.0664	10.6712	12.2172	10.7843	12.8582	14.0271	13.9517	13.4992	12.9713	13.2353	11.991	11.8401	12.5189	13.1976	12.2549	12.8582	14.1403	14.5173
	1327	13.7608	5.88235	20.0436	18.3007	18.9542	17.8649	17.6471	16.3399	17.8649	16.9935	11.329	17.2113	13.9434	19.1721	18.5185	17.4292	16.9935	14.5969	16.9935	15.6863	6.10022	17.6471	13.9434	18.5185	16.5577	11.329	11.9826	11.7647	11.7647	11.1111	12.2004	13.5076	14.5969	13.7255	16.7756	18.3007	12.4183	17.6471	15.2505	14.3791	12.854	12.854	16.5577	17.4292	14.3791	14.3791	18.0828	13.0719
	2141	13.6853	9.62199	23.0241	17.8694	14.7766	13.7457	12.7148	15.8076	14.7766	20.9622	9.96564	10.9966	10.3093	10.3093	11.3402	10.3093	12.3711	12.3711	16.8385	15.1203	15.8076	13.4021	13.4021	13.7457	12.0275	10.6529	10.3093	10.3093	10.6529	10.3093	9.96564	9.62199	9.62199	9.96564	9.96564	12.0275	12.7148	13.0584	10.9966	10.9966	10.3093	9.96564	10.9966	12.7148	11.6838	10.9966	11.3402	13.0584
	1656	13.6251	7.47296	18.6824	17.5025	15.8309	16.6175	15.7325	16.6175	16.6175	16.8142	10.2262	16.8142	13.766	16.5192	17.4041	14.5526	14.061	15.1426	16.9125	15.6342	16.1259	17.0108	17.7974	17.6008	18.6824	7.9646	8.25959	7.9646	8.55457	8.25959	11.6028	10.3245	11.6028	10.7178	14.5526	17.6008	16.1259	17.6008	12.2911	11.3078	11.1111	10.4228	15.6342	15.8309	12.3894	11.7994	17.2075	12.586
	2194	13.6051	9.4431	19.5319	15.5771	15.3349	14.5278	14.2857	15.4157	15.8999	18.7248	11.0573	13.8015	12.5101	13.7207	13.8822	13.8822	13.8822	14.6086	15.8999	15.3349	16.0613	12.6715	14.9314	15.0928	14.6086	9.4431	9.4431	9.52381	10.2502	10.0888	11.0573	12.0258	10.7345	12.0258	11.3801	11.3801	13.2365	14.1243	12.1872	11.703	11.703	11.5416	13.4786	13.1558	12.5101	12.6715	15.0928	13.1558
	2277	13.552	8.33333	21.748	14.4309	14.8374	11.3821	11.3821	13.4146	14.0244	18.4959	9.95935	11.7886	11.1789	11.5854	11.9919	10.3659	12.3984	13.2114	14.8374	16.8699	14.8374	11.9919	14.2276	14.6341	13.2114	8.33333	8.73984	8.53659	9.14634	8.73984	10.1626	9.34959	10.1626	10.3659	10.7724	11.1789	13.2114	12.8049	12.3984	12.1951	11.5854	9.95935	12.1951	12.3984	10.3659	11.7886	14.2276	13.0081
	1853	13.5165	8.4989	20.5298	15.4525	16.4459	13.9073	13.7969	14.4592	14.9007	19.5364	8.9404	13.3554	11.5894	13.9073	14.128	12.8035	12.8035	13.0243	16.8874	16.777	14.7903	13.9073	16.1148	16.777	13.9073	8.4989	8.9404	8.9404	9.49227	8.4989	10.3753	11.3687	10.7064	10.7064	12.1413	12.9139	12.8035	14.128	10.8168	10.3753	10.3753	9.93377	13.245	13.4658	10.596	11.479	14.4592	12.1413
	2240	13.2939	9.58333	21.3889	15.1389	14.5833	14.0278	14.0278	15.8333	15.6944	21.3889	9.72222	12.3611	12.2222	12.3611	12.2222	11.1111	11.5278	12.7778	14.7222	16.25	14.3056	13.8889	14.4444	15.5556	12.7778	10.9722	10.6944	11.25	10.6944	9.58333	11.1111	11.25	10.8333	11.25	11.8056	13.8889	12.9167	12.6389	11.6667	11.6667	10.9722	10.5556	12.5	12.2222	10.9722	10.9722	14.3056	13.0556
	1968	13.2618	9.80392	20.5882	15.6863	11.7647	9.80392	10.7843	11.7647	16.6667	16.6667	9.80392	13.7255	10.7843	11.7647	13.7255	10.7843	9.80392	10.7843	11.7647	16.6667	13.7255	14.7059	15.6863	15.6863	12.7451	10.7843	9.80392	9.80392	10.7843	10.7843	11.7647	10.7843	12.7451	10.7843	12.7451	14.7059	13.7255	11.7647	10.7843	11.7647	10.7843	11.7647	10.7843	12.7451	10.7843	11.7647	18.6275	10.7843
	2211	13.2404	7.34908	17.8478	11.811	12.8609	12.5984	12.0735	13.9108	13.3858	14.9606	14.9606	14.9606	12.8609	14.6982	12.8609	12.8609	11.5486	12.0735	12.336	11.5486	13.6483	15.2231	13.6483	17.3228	14.4357	11.2861	10.4987	11.5486	11.5486	11.2861	12.336	11.0236	13.3858	11.811	14.6982	17.0604	15.4856	13.3858	13.9108	14.1732	12.8609	12.336	13.9108	12.336	12.8609	13.3858	15.2231	11.811
	2242	13.2108	8.69176	19.5341	15.3226	14.9642	14.1577	13.9785	14.8746	15.3226	18.4588	8.69176	12.0968	12.724	12.6344	13.3513	12.1864	11.7384	12.5448	16.4875	15.9498	16.129	14.3369	15.0538	14.9642	13.8889	10.4839	10.4839	11.1111	10.4839	9.4086	10.7527	11.2903	11.2903	11.5591	12.9928	14.6953	12.8136	13.8889	10.8423	10.1254	10.5735	10.2151	12.1864	11.5591	11.6487	11.0215	15.7706	12.9032
	1963	13.0568	6.48148	19.9074	14.8148	14.8148	12.5	13.4259	15.7407	14.8148	18.9815	7.40741	12.963	10.1852	12.5	12.963	10.1852	11.1111	11.1111	15.7407	15.2778	14.3519	14.8148	12.963	14.8148	12.5	8.7963	8.7963	10.6481	9.72222	6.48148	9.25926	9.25926	10.6481	10.6481	12.037	14.8148	14.8148	15.2778	9.72222	8.7963	8.7963	8.33333	12.963	12.037	10.6481	9.25926	16.2037	11.5741
	1857	13.0543	6.74054	22.3453	16.8975	15.7895	13.7581	14.4044	14.8661	15.6048	21.6066	6.92521	13.2041	11.7267	13.2964	12.7424	12.096	12.8347	13.2041	16.7128	15.8818	15.5125	13.2041	14.5891	14.5891	13.9428	7.20222	7.29455	7.57156	8.77193	7.38689	9.41828	10.711	9.69529	10.434	10.434	10.988	12.1884	14.2198	10.8957	10.3416	10.0646	10.0646	11.7267	13.0194	11.4497	11.1727	11.3573	11.4497
	2496	13.0484	7.46157	19.76	11.736	13.4608	13.2733	12.7109	13.0484	13.0109	13.5358	16.6479	12.8984	14.2482	13.7233	13.5733	13.2733	17.8853	14.6607	12.111	11.5861	10.4987	10.6862	12.5234	10.5737	15.2981	17.5103	19.76	16.4979	14.8481	12.036	11.0986	12.3735	11.5486	12.0735	10.6112	10.4987	11.0236	12.2985	15.1481	18.2227	17.3978	15.1481	14.2857	12.1485	17.4728	17.9978	9.82377	12.5234
	1552	12.9505	6.52174	22.1014	18.4783	15.2174	14.4928	14.8551	16.6667	15.5797	22.1014	8.33333	11.5942	9.78261	12.6812	12.6812	10.1449	12.3188	11.5942	17.029	17.029	14.4928	12.6812	13.4058	14.1304	14.1304	6.52174	7.24638	6.88406	8.33333	7.6087	10.5072	9.05797	10.1449	9.42029	12.6812	14.4928	13.0435	12.6812	11.9565	9.78261	10.1449	8.69565	12.3188	11.9565	10.5072	9.78261	20.6522	10.8696
	1621	12.8515	9.09091	20.202	9.59596	10.101	9.09091	10.101	10.6061	10.101	12.6263	9.59596	15.6566	10.101	11.1111	14.6465	12.1212	11.1111	11.1111	11.6162	10.6061	14.6465	15.6566	12.1212	20.202	12.6263	10.101	9.59596	10.101	10.6061	9.59596	10.6061	12.1212	11.1111	10.6061	13.6364	16.1616	12.6263	13.1313	13.1313	12.1212	9.09091	10.101	12.6263	12.6263	10.6061	12.6263	17.6768	11.6162
	2363	12.8364	5.03145	25.9958	14.8847	14.6751	11.74	12.9979	12.5786	12.7883	22.6415	5.45073	11.3208	9.64361	11.5304	11.9497	9.85325	10.9015	11.9497	16.9811	15.304	15.7233	10.2725	15.9329	13.4172	13.4172	6.28931	6.07966	6.28931	6.28931	5.03145	7.96646	7.96646	7.96646	9.01468	12.1593	14.0461	12.5786	13.4172	10.2725	8.80503	8.38574	6.91824	11.3208	12.369	9.01468	9.64361	14.6751	13.2075
	1933	12.8336	7.54717	22.327	15.4088	14.1509	11.3208	11.6352	14.4654	12.8931	17.9245	8.49057	10.0629	9.43396	10.3774	10.0629	11.3208	11.3208	11.6352	14.4654	15.4088	16.3522	9.1195	12.5786	14.4654	12.2642	7.54717	7.86164	7.86164	8.49057	9.1195	8.49057	10.0629	8.80503	8.49057	8.49057	11.0063	11.3208	12.2642	9.43396	8.80503	9.43396	9.43396	10.3774	12.5786	9.1195	10.0629	14.1509	11.9497
	2360	12.8034	7.11744	19.1578	13.4045	14.5314	12.7521	12.6335	14.2349	14.5907	16.6667	7.53262	12.3962	9.84579	11.7438	11.5658	10.4982	10.9727	11.3286	14.0569	14.4128	16.3108	12.0403	13.9976	16.0142	13.3452	8.30368	7.82918	8.36299	9.07473	7.65125	9.01542	9.31198	9.07473	10.261	10.4389	12.5148	12.3369	12.6928	10.083	9.19336	9.96441	9.25267	11.3879	12.3369	10.3203	10.8541	14.8873	12.6335
	1972	12.6719	7.01754	20.4678	14.3275	13.1579	13.7427	12.8655	13.4503	13.1579	19.2982	7.01754	9.64912	7.89474	9.06433	9.94152	9.94152	10.8187	11.4035	14.9123	16.9591	19.2982	12.5731	15.4971	13.1579	13.4503	8.18713	7.30994	7.89474	7.89474	7.60234	9.35673	7.60234	9.06433	9.06433	12.5731	14.3275	12.2807	14.9123	11.6959	11.1111	9.94152	8.47953	11.9883	12.5731	10.2339	10.8187	16.9591	11.1111
	2361	12.6653	5.31915	19.0307	14.1844	14.4208	13.0024	12.6478	14.7754	14.3026	17.0213	5.79196	13.1206	8.74704	12.0567	11.8203	11.2293	10.7565	10.1655	12.766	15.13	15.2482	12.5296	15.3664	15.0118	13.948	7.32861	7.68322	7.32861	8.62884	6.61939	8.15603	8.39243	8.15603	9.45626	11.1111	13.948	13.2388	13.2388	11.2293	8.86525	9.45626	7.91962	12.8842	12.1749	9.81087	10.1655	16.3121	13.357
	2243	12.6649	7.91897	18.8766	14.9171	14.9171	12.7072	13.0755	13.8122	13.8122	18.8766	7.91897	12.1547	12.3389	12.8913	13.1676	12.0626	12.523	13.0755	14.5488	15.3775	15.3775	13.0755	14.2726	13.9963	13.2597	10.6814	10.4972	10.7735	10.5893	8.10313	10.3131	10.221	10.0368	10.4052	12.2468	12.7993	11.9705	12.8913	10.7735	9.30018	10.4052	9.39227	12.1547	11.7864	11.0497	11.0497	15.1013	12.523
	2201	12.6323	6.40466	19.5051	14.2649	12.9549	11.7904	10.7715	13.3916	13.6827	16.7394	9.60699	12.8093	10.1892	12.6638	12.3726	11.2082	11.6448	11.4993	13.246	13.5371	16.1572	12.3726	14.4105	14.556	14.1194	6.69578	6.40466	7.42358	6.84134	8.29694	9.31587	8.87918	10.6259	8.87918	10.3348	13.1004	13.5371	13.246	11.6448	11.7904	10.7715	11.0626	12.3726	12.6638	12.0815	11.7904	13.8282	12.3726
	2250	12.5476	6.73077	23.7179	15.0641	13.7821	14.1026	10.2564	12.5	12.5	20.5128	8.33333	10.2564	12.5	10.5769	9.61538	9.61538	11.5385	11.5385	16.3462	15.7051	14.7436	13.7821	12.8205	10.8974	11.2179	8.01282	8.01282	8.97436	8.01282	6.73077	11.859	8.33333	10.8974	8.33333	12.5	14.4231	14.4231	10.5769	11.2179	10.5769	8.01282	9.9359	10.5769	11.859	8.33333	10.5769	15.3846	12.8205
	2233	12.3662	8.83191	18.2336	11.6809	11.6809	10.8262	10.8262	10.5413	9.97151	16.5242	10.8262	13.1054	9.40171	11.9658	12.8205	9.40171	9.97151	11.6809	11.396	12.8205	12.2507	13.3903	13.6752	17.094	13.9601	9.40171	9.40171	9.68661	9.97151	9.97151	11.9658	10.5413	12.2507	11.1111	13.3903	15.6695	13.9601	13.3903	11.9658	12.5356	11.1111	10.8262	13.9601	14.245	11.6809	11.1111	15.3846	9.97151
	2191	12.3183	7.55556	17.3333	13.4222	13.6889	14.0444	13.6889	12.7111	13.9556	17.3333	10.4889	14.4	11.9111	15.4667	14.6667	13.1556	12.0889	12.5333	15.1111	15.1111	14.0444	13.5111	16.2667	13.7778	15.0222	7.82222	7.55556	7.55556	8.08889	7.91111	10.1333	9.95556	11.0222	10.9333	11.9111	13.0667	13.6	15.9111	11.6444	11.3778	10.5778	9.42222	13.9556	14.0444	12.8889	12	12.7111	10.6667
	2237	12.1759	9.04472	21.0366	14.2276	14.7358	12.8049	12.6016	14.6341	15.2439	21.0366	9.55285	10.6707	10.9756	11.5854	11.7886	10.7724	10.874	11.7886	14.939	14.8374	15.2439	13.7195	12.7033	14.4309	13.1098	9.55285	9.24797	9.85772	9.45122	9.24797	10.4675	10.2642	10.9756	9.65447	11.5854	12.9065	12.5	11.8902	10.2642	10.2642	9.7561	9.65447	10.7724	10.874	10.1626	10.7724	13.9228	11.1789
	2236	12.1121	9.21409	19.1509	13.8211	13.5501	12.5565	12.1951	13.9115	13.3695	19.1509	10.1174	12.3758	11.1111	11.2014	12.0145	10.8401	11.2014	11.8338	14.0018	13.6405	14.7245	12.5565	14.0921	14.0921	13.0081	10.2078	9.84643	10.1174	9.93677	9.84643	10.8401	10.4788	10.5691	10.5691	11.6531	13.8211	12.8275	12.2855	10.9304	10.1174	10.4788	10.2981	11.7435	11.6531	10.6594	11.3821	15.3568	10.4788
	2199	12.0936	7.21118	21.2656	14.6431	14.4224	13.1714	13.1714	14.128	14.6431	21.2656	10.0074	11.6262	11.6998	12.5092	12.9507	11.8469	10.8168	11.3319	16.0412	16.1884	15.5997	11.9205	13.7601	14.0545	12.8771	7.79985	7.72627	8.09419	7.21118	8.31494	9.93377	9.71302	10.9639	9.27152	10.4489	12.5828	12.362	12.9507	11.9205	11.8469	10.4489	10.8904	11.9941	12.362	11.2583	11.1111	14.2016	9.63944
	1806	11.8404	8.33333	15.873	12.6984	13.4921	14.2857	13.8889	15.873	14.6825	12.6984	10.7143	11.9048	11.9048	13.0952	12.3016	10.3175	9.52381	11.9048	11.5079	11.9048	10.3175	8.73016	11.1111	8.33333	11.9048	11.1111	11.1111	11.5079	11.9048	11.5079	11.1111	12.6984	11.5079	10.3175	11.5079	10.7143	11.1111	12.3016	11.9048	10.3175	10.3175	11.1111	12.3016	11.5079	12.3016	11.5079	9.92063	12.6984
	2195	11.8107	8.30281	18.0708	12.21	10.989	11.2332	10.8669	11.4774	11.5995	14.652	8.30281	11.5995	10.5006	10.989	11.4774	10.6227	11.1111	10.8669	11.7216	10.2564	14.8962	11.1111	12.6984	13.6752	12.5763	8.54701	8.42491	8.42491	9.76801	9.40171	10.0122	10.2564	10.7448	10.7448	10.6227	11.1111	11.5995	12.4542	11.2332	10.6227	10.0122	8.54701	11.4774	10.989	11.2332	11.4774	12.5763	11.2332
	2198	11.6773	7.15152	16.4848	12.8485	11.2727	11.3939	11.6364	12.2424	12.4848	16.4848	12.1212	11.0303	10.7879	11.7576	11.3939	9.93939	9.93939	11.3939	13.4545	13.3333	12.7273	9.69697	12.1212	14.6667	12.4848	7.27273	7.51515	7.39394	7.15152	9.33333	10.6667	8.12121	11.2727	8.84848	9.33333	10.1818	12.1212	11.0303	12	11.3939	10.6667	11.0303	11.8788	10.0606	10.9091	10.4242	14.4242	9.69697
	1559	11.541	7.19298	14.9123	11.7544	11.4035	11.9298	12.1053	11.0526	11.2281	8.77193	10.7018	11.2281	10.1754	12.2807	11.9298	11.7544	11.5789	10.7018	11.7544	10.5263	10.5263	12.6316	12.807	12.6316	13.3333	10.8772	13.5088	9.82456	12.6316	9.82456	10.3509	11.4035	10.3509	11.2281	11.4035	12.1053	11.4035	12.807	10.8772	10.7018	10.8772	11.4035	11.9298	12.2807	11.4035	13.6842	12.1053	12.6316
	1854	11.5041	7.43494	19.5787	12.6394	12.1437	11.0285	11.4002	11.5242	11.772	17.1004	8.05452	11.772	10.0372	11.1524	11.0285	10.7807	11.1524	11.1524	13.1351	12.8872	14.1264	11.0285	12.3916	12.5155	12.2677	7.68278	7.43494	7.68278	8.17844	7.55886	8.30235	8.42627	8.6741	9.16976	10.0372	11.0285	10.6568	11.8959	9.29368	9.29368	9.54151	8.55019	10.6568	10.4089	9.66543	10.0372	12.5155	10.285
	2197	11.167	6.64488	19.8257	14.1612	14.0523	11.1111	10.7843	12.5272	13.5076	19.8257	7.84314	10.0218	10.6754	10.2397	9.91285	9.80392	11.0022	11.329	13.3987	12.6362	12.7451	10.5664	11.6558	13.8344	11.1111	6.64488	7.08061	6.86275	6.97168	7.40741	8.93246	8.49673	8.93246	8.82353	9.47712	11.0022	10.8932	10.8932	9.69499	9.25926	9.47712	9.25926	10.2397	10.4575	9.80392	9.69499	13.5076	10.0218
	1391	11.1604	4.47761	22.8856	16.4179	15.4229	16.4179	15.9204	15.9204	16.9154	19.9005	6.96517	8.45771	12.9353	12.9353	11.9403	8.45771	14.4279	11.4428	18.9055	17.9104	16.9154	7.46269	10.4478	15.9204	15.4229	5.97015	4.97512	4.47761	5.97015	5.97015	6.96517	7.46269	7.46269	7.46269	6.96517	6.46766	6.96517	8.95522	7.9602	7.9602	6.96517	7.46269	8.45771	9.95025	7.46269	8.95522	14.9254	9.45274
	2181	10.925	7.21248	15.0097	14.1001	13.7752	12.2157	11.8259	13.4503	13.1254	12.8005	7.40741	8.90188	11.1761	9.68161	10.0065	9.81157	11.436	11.6959	13.1254	11.6959	12.8005	9.55166	10.6563	8.77193	11.371	9.16179	9.09682	9.16179	9.22677	10.2664	8.77193	9.35673	8.05718	8.70695	7.92723	9.03184	10.3314	10.8512	7.66732	7.21248	7.9922	7.21248	8.90188	8.70695	8.577	8.51202	10.9812	11.1761
	1962	9.61172	3.75587	20.1878	15.9624	17.8404	15.0235	14.0845	15.9624	16.9014	20.1878	4.22535	5.6338	9.85915	9.38967	8.92019	7.98122	11.2676	10.7981	13.615	15.0235	13.1455	5.6338	7.51174	12.6761	14.554	4.69484	4.69484	4.22535	5.16432	4.69484	4.69484	4.69484	5.16432	5.16432	5.16432	6.10329	6.10329	7.51174	6.57277	4.22535	5.6338	5.6338	5.6338	6.10329	5.16432	5.16432	12.2066	8.92019
	2137	9.60919	5.40037	18.9944	16.3873	16.7598	12.1974	10.5214	14.7114	13.2216	14.8045	6.05214	7.63501	13.1285	9.31099	8.65922	9.03166	15.6425	12.8492	8.00745	7.26257	5.86592	7.63501	8.19367	5.6797	10.2421	8.473	10.149	6.70391	10.7076	5.40037	7.82123	7.07635	8.37989	8.10056	10.6145	9.77654	6.89013	8.65922	7.82123	8.56611	9.49721	6.6108	9.4041	7.35568	7.07635	9.68343	9.59032	11.7318
	1556	9.23315	7.08535	14.3317	9.9839	11.4332	9.17874	9.50081	11.7552	9.9839	12.2383	8.05153	9.01771	8.21256	9.66184	8.37359	8.69565	8.21256	8.53462	8.05153	7.72947	8.85668	9.33977	9.82287	10.628	10.9501	7.8905	8.05153	7.8905	7.8905	8.05153	8.21256	9.01771	8.37359	8.85668	10.789	10.9501	8.37359	9.66184	8.53462	8.69565	8.85668	8.37359	9.33977	8.69565	8.69565	9.01771	9.01771	8.21256
	1985	9.09762	3.27869	22.4044	13.1148	8.74317	7.10383	6.01093	7.65027	8.19672	13.1148	3.82514	8.19672	5.46448	6.01093	7.65027	4.91803	5.46448	4.91803	9.28962	9.28962	9.28962	4.91803	6.55738	11.4754	8.74317	3.82514	3.82514	3.82514	4.91803	3.27869	5.46448	4.37158	4.37158	4.91803	7.10383	7.65027	8.74317	7.65027	4.37158	5.46448	4.37158	4.37158	6.01093	6.55738	4.91803	4.91803	8.74317	8.74317
	1712	5.65348	2.89855	10.628	3.86473	5.31401	5.31401	4.83092	4.34783	4.83092	3.38164	3.38164	3.38164	5.7971	7.24638	7.72947	4.83092	4.83092	5.31401	6.28019	5.7971	6.28019	7.24638	4.34783	7.24638	4.34783	2.89855	3.86473	3.86473	4.83092	2.89855	5.7971	5.31401	6.28019	4.83092	8.21256	10.628	7.24638	4.83092	6.28019	5.31401	4.34783	3.86473	5.31401	4.34783	4.34783	3.86473	6.76329	4.83092
[truncated: 29 more columns]

## Sheet: (b) 1a.3.V core SNV density 10%
	SNV density (>10% of environmental heterogeneity) in the core 1a.3.V genes
	Note: only used to calculate the SAAV/SNV ratio
	Core 1a.3.V genes	ANE_004_05M	ANE_004_40M	ANE_150_05M	ANE_150_40M	ANE_151_05M	ANE_151_80M	ANE_152_05M	ANW_141_05M	ANW_142_05M	ANW_145_05M	ANW_146_05M	ANW_148_05M	ANW_149_05M	ASE_66_05M	ASE_66_30M	ASE_68_05M	ASE_68_50M	ASE_70_05M	ASW_72_05M	ASW_72_100M	ASW_76_05M	ASW_78_05M	ION_36_05M	ION_36_17M	ION_38_05M	ION_38_25M	ION_39_25M	ION_41_05M	ION_41_60M	ION_42_05M	ION_42_80M	ION_45_05M	ION_48_05M	IOS_52_05M	IOS_52_75M	IOS_56_05M	IOS_57_05M	IOS_58_66M	IOS_62_05M	IOS_64_05M	IOS_64_65M	IOS_65_05M	IOS_65_30M	MED_18_05M	MED_18_60M	PON_132_05M	PON_137_05M	PON_138_05M
	1248	13.5906	14.1779	13.255	13.7584	13.3389	13.8423	16.0235	8.05369	10.9899	11.3255	11.4094	13.3389	11.0738	11.1577	11.4094	15.9396	15.604	13.4228	12.5	14.2617	13.8423	12.4161	7.46644	7.71812	7.21477	8.30537	7.46644	9.1443	9.0604	9.64765	9.39597	11.4933	14.4295	11.6611	12.4161	9.81544	9.39597	8.64094	8.64094	10.5705	11.4933	9.98322	9.47987	14.3456	14.0101	15.5201	8.97651	14.6812
	1249	7.74908	7.38007	4.79705	4.79705	5.53506	4.05904	8.85609	3.32103	4.79705	4.79705	5.53506	5.53506	4.42804	4.42804	5.53506	6.64207	5.53506	8.11808	6.64207	5.90406	7.74908	7.38007	3.69004	3.69004	3.32103	3.69004	3.32103	5.16605	4.05904	4.42804	4.79705	6.27306	8.48708	6.64207	5.90406	5.16605	4.79705	4.42804	4.42804	5.53506	6.64207	4.42804	4.79705	10.3321	8.85609	8.11808	4.42804	9.22509
	1250	16.3534	16.7293	15.0376	15.2256	15.7895	16.1654	21.0526	11.2782	15.0376	13.9098	15.2256	15.2256	14.2857	14.4737	14.6617	16.1654	17.6692	15.0376	15.7895	16.7293	15.9774	16.1654	12.0301	12.594	12.218	12.406	12.0301	12.9699	12.218	12.782	12.9699	15.2256	17.4812	16.3534	15.9774	15.0376	14.0977	13.7218	13.3459	15.7895	15.9774	14.0977	14.4737	18.797	18.985	18.4211	14.4737	17.4812
	1251	18.0328	16.1593	16.8618	14.5199	16.1593	18.0328	20.6089	10.3044	15.4567	14.0515	14.9883	15.4567	13.5831	13.5831	14.7541	20.1405	19.2037	18.0328	15.9251	16.6276	16.8618	16.1593	12.4122	11.4754	11.2412	12.8806	11.4754	13.1148	13.5831	12.4122	13.5831	14.0515	16.6276	15.2225	14.7541	13.1148	13.3489	11.9438	11.9438	14.5199	14.2857	13.3489	12.178	21.0773	19.4379	18.0328	14.2857	18.267
	1252	17.0767	15.4848	14.4718	14.0376	16.4978	16.2084	19.5369	9.84081	13.314	13.4588	13.8929	13.7482	12.5904	13.7482	13.0246	15.3401	16.3531	16.2084	13.7482	13.8929	14.6165	13.1693	10.9986	11.1433	11.288	11.288	10.275	11.4327	11.5774	11.4327	11.8669	12.4457	13.7482	13.4588	13.8929	12.301	10.8538	11.1433	10.9986	13.314	13.4588	13.0246	12.301	16.2084	16.6425	15.6295	13.4588	14.4718
	1253	15.87	14.5315	13.1931	12.8107	13.7667	14.5315	17.782	8.79541	10.7075	11.2811	11.0899	11.6635	11.4723	12.0459	11.6635	16.6348	14.7228	13.5755	11.8547	12.0459	14.5315	13.3843	8.03059	8.03059	8.03059	8.03059	8.03059	9.75143	10.5163	10.1338	9.56023	10.7075	12.6195	11.6635	11.6635	10.7075	9.56023	9.36902	9.17782	10.7075	11.4723	9.75143	10.1338	17.2084	17.0172	14.7228	11.0899	12.2371
	1255	15.0611	14.2543	13.0807	13.3007	13.7653	13.8875	19.1687	7.75061	12.1516	11.1247	11.9315	12.7628	11.7359	11.6137	12.1027	15.7702	15.2567	14.7922	13.0807	14.7677	15.0367	13.0562	8.58191	8.21516	8.48411	8.77751	7.94621	10.2689	9.9022	10.4401	9.97555	12.0049	14.3276	13.154	13.2763	10.7335	10.1467	10	9.68215	11.956	12.1027	10.3667	10.5134	18.7042	18.5086	15.9413	11.7848	15.3301
	1256	16.7944	14.8299	13.4164	13.1049	14.6382	14.5903	19.9329	8.72065	11.4998	10.9248	11.5716	11.7154	10.8529	11.5956	11.8352	15.1653	14.8778	14.3747	13.1768	13.9914	14.2789	12.6737	7.81025	7.7863	7.93004	8.62482	8.02587	10.6612	9.84667	10.6373	10.5175	12.0029	14.1351	12.7935	12.9372	11.4518	10.805	10.6133	10.3258	11.8831	12.3143	10.8769	10.6373	18.6871	19.1663	14.8059	11.5237	15.3091
	1257	17.6944	16.622	16.622	16.0858	17.6944	17.6944	22.252	12.0643	16.0858	13.941	13.941	15.2815	11.5282	13.941	14.4772	16.8901	18.7668	18.7668	15.5496	16.3539	19.0349	15.5496	9.38338	9.38338	9.91957	10.4558	10.1877	15.2815	11.5282	15.2815	11.5282	16.8901	17.6944	17.4263	14.4772	15.8177	15.2815	13.6729	15.0134	15.8177	14.7453	13.6729	12.6005	19.3029	17.9625	19.571	11.5282	18.2306
	1258	17.3729	16.5254	13.7712	14.4068	15.4661	15.2542	19.9153	10.1695	11.8644	13.1356	12.9237	13.1356	12.0763	13.3475	13.1356	17.161	17.161	15.0424	12.2881	13.9831	16.3136	13.5593	10.5932	10.1695	9.95763	10.8051	9.95763	10.8051	10.8051	10.5932	10.8051	11.2288	13.3475	11.4407	11.6525	11.2288	10.5932	10.5932	10.8051	11.4407	11.6525	11.0169	10.5932	17.7966	16.7373	14.4068	11.2288	15.8898
	1259	9.03846	9.42308	8.65385	8.46154	9.13462	9.32692	9.08654	3.17308	5.625	7.40385	6.53846	6.58654	7.01923	5.57692	5.81731	8.75	7.88462	8.50962	5.91346	7.30769	7.35577	6.44231	4.71154	4.66346	4.23077	4.18269	3.46154	4.47115	4.80769	3.99038	4.32692	4.42308	6.10577	6.29808	6.05769	4.80769	3.94231	4.08654	3.99038	5.24038	5.625	4.32692	4.27885	9.375	9.03846	6.97115	7.74038	8.65385
	1260	10.9677	10.9677	8.06452	9.35484	10.3226	11.2903	13.871	3.54839	6.45161	9.03226	7.41935	8.06452	7.41935	7.09677	7.09677	10	10.9677	10.3226	6.12903	8.70968	6.77419	7.41935	5.80645	6.45161	6.12903	5.48387	4.19355	4.51613	5.16129	4.19355	5.16129	4.83871	6.77419	5.80645	6.12903	5.16129	4.83871	5.16129	4.83871	5.80645	6.12903	5.16129	5.80645	14.1935	13.5484	6.77419	8.06452	9.67742
	1261	17.2753	14.7472	13.3427	13.2022	14.8876	14.7472	18.5393	5.89888	9.83146	11.9382	10.1124	11.7978	11.236	10.1124	11.236	14.4663	14.7472	15.0281	9.69101	10.3933	10.3933	10.8146	10.9551	10.8146	10.3933	10.5337	7.16292	7.58427	8.28652	7.86517	8.28652	8.42697	8.98876	10.6742	9.41011	8.28652	8.00562	8.14607	7.58427	8.70787	8.84831	8.28652	8.70787	17.8371	16.9944	11.0955	13.0618	13.9045
	1262	17.6	14.88	13.28	13.28	15.04	15.04	20.32	7.84	9.76	11.52	10.56	11.68	11.04	11.04	11.52	13.76	14.4	13.92	10.56	12	12.64	11.36	8.48	8.32	8.64	9.76	9.44	9.28	9.92	9.44	9.92	9.76	9.76	11.04	12	10.56	9.44	10.56	9.44	11.36	11.2	10.56	10.56	18.08	18.08	13.92	10.56	11.52
	1263	14.5763	12.5424	11.8644	12.8814	13.5593	14.2373	15.5932	10.5085	11.5254	11.8644	11.8644	12.8814	11.8644	12.8814	12.5424	15.2542	14.2373	13.5593	12.2034	12.8814	14.2373	12.8814	9.83051	9.49153	10.1695	10.1695	10.8475	11.1864	11.5254	11.5254	11.8644	12.8814	11.5254	12.5424	13.8983	12.2034	12.2034	12.2034	11.1864	12.5424	12.8814	11.5254	11.5254	16.6102	17.6271	13.8983	12.2034	12.8814
	1264	13.1986	12.3662	11.5339	10.5826	12.1284	12.3662	15.9334	5.9453	7.8478	9.98811	8.56124	9.15577	8.44233	9.51249	9.7503	13.6742	13.6742	11.6528	8.56124	10.3448	10.4637	9.27467	7.01546	6.77765	6.77765	7.49108	6.65874	7.49108	7.25327	7.01546	7.72889	7.13436	8.32342	8.91795	9.27467	7.13436	7.13436	7.13436	6.77765	8.08561	8.68014	7.37218	7.60999	14.2687	14.5065	11.0583	9.27467	10.4637
	1265	15.4362	11.4094	10.0671	10.7383	11.745	12.0805	18.7919	7.04698	10.0671	9.73154	9.0604	10.0671	9.39597	10.0671	10.7383	10.4027	12.0805	10.7383	9.39597	11.0738	12.0805	10.0671	7.71812	7.71812	7.04698	7.71812	6.71141	9.0604	8.38926	8.72483	8.05369	9.73154	10.4027	9.73154	10.4027	9.73154	9.0604	8.72483	8.05369	9.39597	9.0604	8.72483	9.0604	17.7852	16.1074	10.7383	8.38926	10.4027
	1266	16.5	15.25	14.25	13.5	15.5	15.25	19.5	7.75	10.25	9.5	10.75	11	10	11	11.75	15.75	14.75	12.75	10.25	11.75	12.75	11.5	8.75	8.5	8	9	8	8.5	8.75	8.5	8.75	10	10.5	10.25	11	9	8.5	8.5	8.25	10	10	8.75	8.75	20	20.75	13.25	9	11.5
	1267	16.2757	15.1026	14.5161	13.783	15.1026	14.6628	19.5015	9.23754	12.4633	13.1965	12.9032	13.6364	12.61	13.783	13.783	15.3959	17.0088	14.3695	13.783	15.2493	14.8094	13.6364	8.5044	8.5044	8.65103	9.97067	8.79765	11.8768	11.437	11.8768	11.2903	13.9296	14.5161	13.9296	13.9296	12.0235	11.8768	11.7302	11.2903	13.1965	13.3431	11.7302	11.8768	19.5015	20.5279	15.9824	12.61	15.8358
	1268	19.4175	17.9612	16.7476	16.2621	16.5049	17.233	22.3301	9.70874	14.3204	14.8058	16.2621	15.534	15.7767	14.3204	14.8058	18.932	17.9612	17.4757	14.5631	17.4757	15.534	14.8058	11.165	11.4078	12.3786	12.1359	11.165	12.8641	14.0777	12.1359	13.5922	14.5631	16.7476	14.8058	15.2913	14.3204	11.4078	12.8641	10.9223	14.8058	15.0485	13.3495	14.3204	21.3592	22.3301	16.9903	14.0777	16.9903
	1270	14.7059	14.2857	13.4454	12.605	12.605	15.1261	21.0084	5.88235	10.5042	10.5042	11.3445	11.3445	10.5042	10.084	10.9244	13.8655	15.5462	16.8067	11.7647	13.8655	12.605	11.7647	10.9244	10.5042	10.084	9.2437	6.72269	8.40336	10.084	8.82353	10.084	11.3445	12.1849	9.66387	13.0252	9.2437	8.40336	9.2437	7.14286	11.3445	12.1849	9.2437	8.82353	19.3277	18.4874	13.0252	12.1849	11.7647
	1271	15.6757	15.6757	12.7027	13.5135	12.973	13.7838	20.2703	10	11.0811	11.8919	12.4324	11.6216	11.6216	11.3514	11.8919	15.1351	16.2162	16.2162	12.1622	12.4324	11.3514	12.7027	10.5405	10	10.2703	9.72973	10	11.8919	10.2703	10.8108	11.0811	10.8108	12.7027	12.1622	12.973	11.6216	11.0811	11.0811	10.5405	11.6216	12.7027	10.8108	11.8919	20.8108	20.2703	13.7838	11.6216	14.5946
	1272	18.2186	13.7652	14.5749	14.9798	14.9798	15.3846	20.2429	8.09717	10.5263	10.5263	11.7409	12.1457	12.1457	11.7409	12.5506	16.1943	15.3846	16.5992	12.1457	15.3846	14.17	12.9555	8.50202	8.50202	8.50202	8.50202	8.90688	9.7166	9.7166	9.7166	10.5263	10.9312	11.7409	13.3603	13.7652	10.5263	9.31174	9.7166	8.90688	11.7409	12.9555	9.7166	9.7166	19.4332	21.0526	15.7895	12.9555	13.7652
	1273	15.6475	13.8489	13.8489	12.0504	13.8489	14.0288	20.6835	8.99281	9.53237	9.35252	10.7914	11.1511	9.71223	10.2518	9.89209	14.3885	15.1079	15.8273	10.6115	12.5899	10.6115	10.4317	8.45324	8.99281	9.17266	9.17266	8.81295	9.17266	8.99281	9.71223	9.35252	9.71223	11.1511	10.9712	11.6906	9.89209	9.35252	9.17266	9.53237	11.1511	10.9712	9.89209	9.89209	18.3453	19.6043	13.6691	10.7914	12.7698
	1274	12.0521	13.0293	11.0749	11.7264	12.0521	13.355	16.9381	7.81759	9.12052	8.79479	9.44625	10.4235	9.44625	9.44625	10.0977	11.7264	12.0521	12.7036	10.4235	12.0521	11.4007	9.77199	7.49186	7.81759	7.49186	7.49186	7.81759	9.44625	8.14332	9.12052	8.79479	9.44625	9.44625	10.0977	10.4235	8.79479	8.46906	8.79479	8.79479	10.4235	10.4235	8.79479	8.79479	15.9609	14.658	13.0293	9.44625	11.7264
	1275	15.3652	13.0982	12.5945	12.3426	13.3501	13.8539	17.6322	7.80856	10.3275	9.3199	11.335	10.8312	9.82368	10.3275	10.3275	14.3577	14.3577	14.3577	11.5869	12.8463	11.335	12.0907	8.31234	8.56423	8.81612	9.06801	8.06045	8.31234	8.56423	8.56423	9.06801	9.82368	11.8388	11.0831	11.5869	9.3199	8.81612	8.81612	9.82368	10.0756	9.57179	8.81612	8.81612	17.1285	16.1209	13.602	10.0756	12.8463
	1276	12.0148	11.8299	10.9057	10.7209	11.2754	11.8299	13.8632	8.31793	10.1664	9.42699	10.1664	9.98152	9.98152	9.79667	9.42699	12.0148	12.0148	11.8299	10.3512	11.2754	10.7209	10.1664	7.94824	7.94824	8.31793	8.31793	8.87246	9.0573	9.0573	9.42699	9.24214	9.79667	10.7209	9.61183	10.3512	9.42699	8.68762	9.24214	8.87246	10.3512	10.1664	9.42699	9.0573	14.7874	13.6784	11.4603	9.61183	11.0906
	1277	10.0559	8.37989	9.77654	8.65922	8.93855	9.49721	12.2905	7.5419	9.49721	8.10056	7.82123	7.82123	8.93855	8.10056	8.10056	9.21788	9.21788	10.8939	7.5419	8.65922	9.49721	8.65922	8.10056	8.37989	8.10056	7.5419	7.82123	7.82123	7.5419	7.26257	8.10056	8.10056	8.37989	7.82123	8.93855	8.10056	7.5419	8.10056	7.82123	8.10056	8.10056	7.82123	7.82123	12.5698	15.0838	10.0559	7.82123	9.21788
	1278	15.8607	14.5068	14.3133	13.7331	14.8936	15.2805	19.1489	7.93037	11.9923	11.9923	11.9923	13.1528	11.7988	11.2186	11.7988	15.8607	14.1199	14.8936	12.1857	14.8936	12.5725	12.766	9.8646	9.47776	9.47776	9.8646	8.89749	10.6383	10.2515	10.2515	10.8317	12.766	13.1528	12.9594	13.9265	11.6054	10.6383	10.4449	9.8646	11.9923	11.9923	11.7988	10.8317	18.1818	18.7621	14.8936	12.1857	14.8936
	1279	16.7401	16.0793	13.8767	13.4361	15.4185	14.5374	19.163	8.14978	11.8943	11.4537	12.1145	13.2159	11.0132	11.8943	12.7753	16.7401	16.0793	17.1806	12.9956	15.1982	14.978	12.1145	7.70925	8.37004	8.59031	8.59031	8.37004	9.91189	10.1322	9.91189	9.91189	11.8943	13.2159	13.4361	14.5374	11.8943	11.2335	11.0132	10.3524	12.1145	11.8943	10.793	10.3524	18.5022	18.5022	16.5198	11.8943	14.978
	1280	8.19033	6.63027	6.39626	6.63027	6.86427	6.63027	9.04836	4.05616	6.31825	5.53822	6.24025	6.78627	5.46022	5.61622	6.16225	7.64431	7.4103	7.4103	6.31825	7.09828	7.17629	5.92824	3.97816	3.97816	4.13417	4.29017	4.29017	5.14821	5.0702	5.61622	5.61622	6.16225	7.33229	6.63027	6.55226	5.69423	5.38222	4.9142	4.9142	6.39626	6.00624	5.22621	5.46022	9.43838	9.59438	7.64431	6.24025	7.5663
	1281	4.24779	2.83186	2.30088	2.47788	2.83186	3.00885	4.60177	1.41593	2.65487	1.9469	2.30088	2.30088	2.12389	2.30088	1.9469	3.18584	3.89381	4.0708	3.36283	3.71681	3.53982	2.83186	1.59292	1.59292	1.59292	1.76991	1.9469	1.76991	1.9469	1.76991	1.76991	3.00885	4.0708	3.00885	3.71681	2.30088	2.12389	1.9469	1.76991	2.65487	2.83186	1.9469	1.76991	5.48673	6.37168	4.60177	2.30088	4.24779
	1282	14.5455	11.4286	12.2078	11.9481	11.1688	11.4286	17.1429	7.53247	10.1299	8.05195	9.87013	11.1688	10.1299	9.87013	9.87013	12.987	12.987	11.9481	11.1688	12.987	12.7273	11.1688	5.19481	5.71429	7.01299	7.01299	6.49351	7.79221	7.27273	7.79221	8.05195	10.3896	12.987	11.9481	11.1688	8.05195	7.79221	7.53247	7.79221	9.87013	9.87013	7.79221	8.31169	16.1039	17.1429	13.7662	10.6494	13.5065
	1283	12.6386	10.1996	9.7561	9.53437	10.643	9.97783	13.082	7.76053	9.31264	8.42572	8.64745	9.09091	7.76053	9.31264	10.1996	10.643	10.1996	12.4169	9.7561	10.4213	12.1951	9.7561	7.31707	7.31707	7.5388	7.76053	7.76053	8.86918	8.64745	8.20399	8.20399	9.7561	10.8647	10.1996	9.53437	9.09091	9.09091	8.64745	9.09091	9.53437	9.31264	9.31264	8.64745	13.969	15.2993	11.5299	9.09091	11.0865
	1284	13.7864	13.6893	11.2621	10.3883	12.1359	11.9417	18.835	7.86408	10.7767	10.2913	10.9709	11.3592	8.93204	10.8738	10.8738	13.301	14.466	14.3689	11.165	13.1068	13.9806	11.2621	6.60194	6.60194	7.18447	7.37864	7.86408	8.4466	8.4466	9.02913	9.70874	10.9709	14.6602	11.5534	12.3301	9.70874	9.41748	8.83495	8.54369	10.5825	11.165	9.02913	8.93204	17.4757	18.5437	13.301	10.3883	13.1068
	1285	15.5056	14.1573	11.6854	11.9101	12.1348	13.9326	18.6517	7.64045	11.6854	10.5618	11.6854	12.5843	11.236	10.5618	9.66292	12.809	13.4831	13.4831	11.236	14.382	11.6854	11.9101	7.86517	7.41573	8.08989	8.76404	8.53933	9.21348	9.21348	9.21348	9.88764	10.7865	13.7079	10.7865	11.6854	9.21348	10.1124	10.1124	9.4382	10.3371	11.236	11.0112	10.1124	19.7753	17.7528	12.3596	10.7865	13.0337
	1286	6.96409	6.63765	6.42002	6.42002	6.74646	6.96409	10.1197	4.57018	6.74646	6.20239	5.98477	6.09358	5.87595	5.87595	6.20239	6.85528	6.31121	7.94342	7.07291	7.72579	8.16104	6.74646	5.54951	5.33188	5.22307	5.65832	5.33188	6.52884	5.11425	6.09358	5.54951	7.29053	8.05223	7.39935	6.63765	6.20239	5.98477	5.87595	5.76714	6.20239	6.63765	5.54951	5.87595	8.81393	9.14037	9.358	6.31121	7.8346
	1287	8.40065	7.43134	6.78514	6.62359	7.43134	7.59289	9.8546	4.52342	6.46204	5.65428	6.78514	7.43134	6.13893	5.65428	6.30048	7.91599	7.91599	8.07754	7.26979	8.40065	7.59289	6.94669	5.00808	5.16963	4.84653	5.33118	5.00808	6.30048	5.33118	6.13893	5.65428	7.10824	8.07754	7.10824	7.75444	5.97738	5.81583	5.81583	5.65428	6.13893	7.75444	5.49273	5.97738	9.5315	8.72375	10.0162	6.78514	6.78514
	1288	15.7818	15.4182	15.0545	14.7636	15.4182	15.0545	17.5273	10.3273	13.5273	13.4545	14.2545	14.6909	13.5273	13.4545	14.6909	15.6364	15.4909	16.0727	15.1273	15.4182	14.0364	14.8364	11.7091	12	11.6364	12.2909	11.4182	12.4364	12.7273	12.8	13.3091	14.0364	15.0545	13.8182	14.7636	13.0909	12.5091	12.3636	12.0727	13.8909	14.3273	13.0909	13.7455	17.8182	18.1818	16.5091	13.9636	15.2
	1289	6.37544	4.84061	5.78512	5.78512	5.549	5.19481	7.79221	4.72255	5.90319	4.95868	5.549	5.90319	5.78512	5.31287	5.31287	6.61157	6.49351	7.91027	6.49351	6.13932	6.61157	5.43093	4.84061	4.72255	4.84061	4.84061	4.84061	4.95868	4.60449	5.31287	5.43093	6.02125	7.20189	5.549	5.549	5.43093	5.07674	4.95868	5.07674	5.43093	6.25738	5.31287	5.31287	6.8477	8.26446	6.61157	5.31287	5.90319
	1294	10.7847	10.0503	9.62505	9.39312	10.2822	10.0889	11.9057	8.38809	9.00657	9.08388	9.12254	9.35446	8.85195	8.8133	9.16119	10.746	10.2822	10.0116	9.50908	9.70236	10.4755	9.35446	8.00155	7.84693	7.88558	7.96289	7.57634	8.11751	7.92424	8.27213	8.19482	8.77464	10.2049	9.35446	9.2385	8.38809	8.42675	8.07886	8.0402	8.89061	8.85195	8.4654	8.34944	12.3695	12.1376	10.2822	8.77464	9.6637
	1295	11.3793	10.1724	10.1724	8.96552	10.3448	9.65517	12.5862	8.62069	10.1724	10.3448	9.65517	10.3448	9.65517	10.5172	10	11.7241	11.8966	11.0345	11.3793	11.2069	11.7241	10.6897	8.62069	8.44828	9.31034	9.13793	7.93103	10.1724	9.31034	10.5172	9.48276	11.0345	12.7586	10.1724	10.5172	10.6897	10	9.31034	9.48276	10.5172	11.0345	8.96552	9.48276	12.7586	14.1379	13.2759	9.65517	12.2414
	1296	10.0932	9.39441	8.07453	8.30745	8.77329	8.92857	12.6553	6.52174	9.08385	7.6087	7.84161	8.77329	7.76398	7.99689	8.07453	10.1708	8.61801	9.78261	8.61801	9.62733	10.2484	8.46273	6.4441	6.4441	6.21118	6.59938	6.21118	7.06522	6.36646	6.8323	7.45342	7.68634	9.62733	9.00621	9.08385	7.29814	6.59938	7.06522	6.90994	8.54037	8.30745	7.6087	7.29814	13.5093	13.4317	8.85093	7.91925	11.1801
	1297	13.5737	11.2407	10.8165	11.2407	12.0891	11.877	15.8006	7.74125	10.0742	9.22587	9.33192	10.7105	9.22587	9.11983	9.11983	12.4072	12.7253	12.3012	10.0742	11.877	12.5133	10.6045	7.21103	7.10498	7.74125	7.8473	7.10498	7.95334	7.95334	7.63521	8.16543	9.33192	10.4984	9.7561	10.7105	8.69565	8.27147	8.16543	7.74125	9.11983	9.86214	8.8017	8.58961	15.2704	15.5885	13.8918	9.86214	13.1495
	1298	9.19037	8.09628	7.87746	7.00219	8.75274	8.53392	14.2232	5.03282	7.00219	5.9081	6.56455	7.43982	5.9081	7.22101	7.87746	8.3151	9.19037	10.0656	7.65864	8.3151	8.3151	8.09628	5.9081	5.25164	5.9081	4.59519	5.68928	6.12691	5.9081	6.12691	5.68928	7.43982	8.53392	7.43982	7.65864	6.56455	6.34573	5.9081	6.34573	7.00219	7.43982	6.56455	6.78337	13.7856	12.4726	10.7221	8.53392	11.3786
	1300	12.8855	11.4462	10.4866	9.86977	10.4181	10.5552	14.9417	6.30569	8.15627	8.49897	8.22481	9.04729	8.15627	8.63605	8.84167	12.7485	12.5428	12.0631	8.56751	9.86977	9.93831	9.32145	6.37423	6.44277	6.37423	6.10007	6.37423	7.05963	6.99109	6.57985	6.57985	8.43043	9.25291	9.18437	8.63605	7.67649	7.47087	7.05963	6.57985	8.15627	8.56751	7.40233	6.92255	16.3125	16.244	10.8979	8.84167	11.9945
	1301	9.69283	8.60068	8.12287	8.3959	8.3959	8.53242	12.0137	6.34812	8.3959	7.50853	8.32765	8.32765	7.23549	8.25939	8.05461	9.76109	9.62457	9.69283	8.32765	9.01024	9.76109	8.66894	6.62116	6.82594	6.8942	6.96246	6.34812	7.50853	7.16724	7.30375	6.8942	8.19113	9.0785	8.66894	8.25939	7.91809	7.78157	7.64505	7.50853	8.12287	7.44027	7.30375	7.44027	12.6962	12.2867	8.87372	8.7372	10.9898
	1302	4.7546	5.3681	4.7546	4.60123	4.90798	5.3681	7.05521	3.98773	4.44785	3.68098	4.29448	4.44785	4.29448	4.29448	4.1411	6.90184	6.59509	6.13497	3.68098	5.06135	4.90798	4.7546	3.06748	3.22086	3.22086	3.52761	3.52761	3.68098	3.52761	3.22086	3.37423	3.68098	4.1411	4.60123	4.60123	4.29448	3.98773	3.68098	3.52761	4.1411	3.98773	3.83436	3.98773	7.82209	7.66871	4.90798	4.44785	7.36196
	1303	9.04079	8.04851	7.05623	6.61521	7.16648	7.49724	8.48953	5.95369	6.94598	6.1742	7.38699	6.94598	6.50496	6.39471	6.83572	8.26902	8.48953	7.49724	6.61521	7.38699	6.83572	6.94598	6.1742	5.95369	5.73319	5.73319	6.1742	5.51268	6.39471	5.95369	6.1742	6.61521	6.83572	7.05623	7.27674	6.28445	6.39471	6.06395	6.06395	7.16648	6.39471	6.06395	6.28445	9.81257	10.4741	7.38699	6.94598	8.37927
	1305	3.59168	3.21361	3.02457	3.21361	3.96975	3.78072	3.78072	3.02457	3.21361	3.21361	2.83554	2.6465	2.6465	2.6465	2.6465	3.21361	3.02457	4.15879	2.45747	3.59168	3.59168	3.02457	2.83554	2.6465	3.02457	2.6465	2.83554	2.6465	2.6465	2.83554	2.83554	3.96975	4.34783	4.15879	3.21361	3.21361	2.83554	2.83554	2.6465	3.21361	3.59168	2.83554	3.02457	5.10397	4.91493	3.40265	3.78072	4.34783
	1306	8.67257	8.14159	8.31858	7.07965	7.61062	7.9646	8.84956	8.14159	6.54867	7.07965	7.43363	7.25664	6.72566	7.61062	7.43363	8.14159	9.55752	9.02655	7.43363	7.61062	9.20354	7.78761	6.72566	7.25664	6.72566	7.07965	7.25664	6.54867	7.07965	6.37168	6.72566	7.25664	8.14159	7.78761	7.07965	7.25664	7.25664	6.72566	6.0177	7.43363	7.25664	6.90265	6.72566	10.7965	10.9735	9.73451	9.55752	10.9735
	1307	10.6418	10.9411	9.5444	9.41137	10.1097	10.409	12.8367	7.64882	9.04556	8.91254	9.14533	9.07882	8.81277	8.81277	9.04556	11.307	11.1074	11.2072	9.27835	9.87695	9.21184	9.24509	7.61556	7.64882	7.74859	7.84835	7.61556	8.18091	8.01463	7.94812	7.98138	8.64649	9.21184	9.51114	9.17858	8.4137	8.34719	8.1144	7.94812	8.64649	8.94579	8.51347	8.24742	12.5042	12.9365	9.37812	9.87695	11.3735
	1309	14.3426	13.3068	11.9522	12.0319	12.5896	12.51	18.5657	7.56972	9.96016	11.1554	10.1195	10.757	9.64143	10.757	10.0398	15.0598	14.2629	12.51	9.8008	11.1554	11.8725	10.1992	7.41036	7.49004	7.6494	7.41036	7.49004	8.36653	8.36653	8.5259	7.96813	8.68526	10.1992	9.72112	9.8008	8.28685	8.04781	7.72908	7.6494	9.48207	9.40239	8.44622	7.96813	18.8845	18.9641	12.4303	9.08367	14.1036
	1312	11.5402	10.5074	9.74405	9.56444	10.1482	10.4625	14.6834	9.29502	10.0584	9.42973	9.38482	9.65424	9.02559	9.42973	9.60934	10.7319	10.5523	11.4953	10.238	10.4625	11.1361	10.1482	8.44185	8.66637	8.57656	8.53166	8.84598	9.38482	8.84598	9.16031	9.16031	10.4176	10.4625	9.96857	9.65424	9.96857	9.65424	9.33992	8.98069	9.65424	10.0135	9.1154	9.38482	14.1446	13.5159	13.471	9.60934	11.8994
	1313	10.1925	9.17327	8.83352	8.26727	9.73952	9.62627	14.7225	7.36127	9.39977	7.24802	7.92752	8.94677	8.04077	7.70102	7.47452	9.28652	9.39977	11.6648	10.0793	10.5323	12.0045	9.85277	5.88901	6.00227	6.11552	6.22877	6.90827	7.92752	7.13477	8.83352	7.36127	9.73952	10.9853	9.96602	9.28652	8.94677	8.49377	7.81427	7.47452	8.94677	8.38052	7.92752	7.47452	12.231	12.5708	12.5708	8.72027	12.4575
	1314	9.11017	8.68644	6.77966	7.62712	8.26271	9.32203	11.8644	6.77966	6.99153	6.5678	6.35593	6.5678	6.5678	6.77966	6.99153	7.20339	8.05085	9.5339	6.99153	7.20339	7.62712	7.20339	6.35593	6.35593	5.72034	6.14407	6.14407	6.35593	6.14407	6.5678	6.35593	6.77966	7.41525	7.62712	7.41525	6.99153	6.99153	6.5678	6.5678	7.20339	6.99153	6.77966	6.5678	11.8644	12.0763	8.68644	8.68644	8.89831
	1315	4.03846	4.23077	3.65385	3.84615	3.84615	3.65385	6.15385	3.84615	5.38462	3.46154	3.65385	4.61538	3.84615	3.84615	4.23077	4.23077	4.42308	5.19231	4.80769	4.80769	6.73077	4.61538	3.07692	2.69231	3.07692	3.26923	3.07692	3.84615	3.07692	3.65385	3.84615	5.19231	6.34615	5.38462	5	4.42308	4.03846	3.65385	3.26923	4.23077	4.42308	4.03846	3.84615	5	5	6.73077	4.03846	6.15385
	1316	12.0778	10.933	10.1889	10.4179	10.8758	11.162	17.0578	6.6972	10.6468	9.78821	9.61649	9.55924	8.81511	9.33028	9.38752	11.4482	11.0475	13.1082	11.8489	11.7344	13.7951	11.0475	6.35375	6.29651	6.52547	6.81168	6.86892	8.64339	7.21236	8.75787	8.07098	10.5323	13.0509	10.8185	11.2765	9.44476	8.35718	8.35718	7.84201	10.0172	10.5896	8.47167	8.47167	16.1992	16.2564	14.5392	10.7613	13.2227
	1317	11.545	10.6961	9.50764	9.67742	10.017	10.1868	15.9593	6.11205	9.8472	8.14941	8.14941	9.33786	7.97963	7.80985	8.31919	11.0357	11.3752	11.8846	10.5263	10.5263	12.5637	11.2054	6.11205	6.45161	6.11205	6.79117	6.11205	7.64007	6.79117	7.47029	7.13073	9.67742	11.0357	9.50764	9.8472	8.14941	7.80985	7.97963	6.96095	8.31919	8.82852	7.47029	7.97963	15.2801	15.1104	13.5823	8.48896	12.2241
	1318	7.4896	8.04438	6.65742	7.21221	5.82524	7.07351	11.2344	6.51872	7.4896	6.79612	7.3509	7.76699	6.93481	7.21221	7.76699	8.18308	8.87656	9.57004	8.32178	9.29265	10.5409	7.76699	5.27046	5.54785	5.82524	6.38003	6.10264	7.62829	6.51872	8.04438	7.3509	8.73786	8.87656	8.46047	8.04438	7.90569	7.4896	7.4896	7.62829	7.3509	7.76699	7.3509	7.62829	9.57004	9.98613	10.957	7.07351	9.15395
	1319	8.76289	8.76289	8.76289	9.02062	9.02062	9.27835	12.8866	7.73196	8.50515	7.98969	9.27835	8.24742	8.50515	7.98969	8.24742	10.3093	11.0825	10.0515	9.53608	10.567	12.8866	10.0515	6.4433	6.4433	7.21649	7.47423	7.73196	7.98969	7.73196	7.98969	7.98969	9.27835	10.3093	10.0515	10.0515	8.24742	7.98969	7.98969	7.73196	8.50515	9.02062	7.98969	8.24742	12.3711	10.567	11.0825	8.24742	10.567
	1320	10.2842	10.1488	8.93099	8.66035	9.06631	9.7429	13.9378	5.54804	9.87821	6.7659	9.7429	8.66035	7.71313	7.57781	8.66035	10.0135	9.60758	12.3139	10.0135	10.8254	11.6373	10.1488	5.81867	5.41272	5.95399	6.63058	6.22463	7.44249	7.30717	8.11908	7.98376	9.33694	10.4195	9.87821	10.1488	8.52503	7.57781	7.98376	7.17185	9.33694	9.20162	8.52503	8.52503	12.9905	13.8024	11.7727	9.47226	11.908
	1321	8.65672	9.10448	8.20896	8.65672	8.50746	9.40299	12.0896	6.26866	8.50746	7.01493	8.35821	8.50746	7.76119	7.91045	7.91045	8.50746	8.65672	10.4478	9.25373	10	11.6418	8.95522	5.67164	5.97015	5.8209	6.41791	6.41791	7.31343	7.01493	7.61194	7.61194	8.95522	9.70149	9.40299	9.85075	7.91045	7.46269	7.91045	7.01493	8.20896	8.95522	7.76119	7.61194	10.7463	10.4478	11.791	9.55224	11.6418
	1322	9.82405	11.437	9.23754	9.82405	10.1173	9.97067	14.956	6.30499	10.5572	7.77126	8.94428	9.53079	8.35777	8.21114	9.23754	10.7038	10.4106	14.2229	10.5572	12.61	15.2493	10.5572	5.8651	5.71848	6.15836	6.30499	6.15836	7.62463	6.59824	7.62463	7.91789	10.7038	12.9032	11.5836	11.5836	8.79765	7.47801	7.91789	7.47801	10.5572	11.2903	8.5044	8.65103	11.437	11.8768	11.5836	10.4106	12.9032
	1323	5.14632	5.54995	4.74268	5.14632	5.24723	5.14632	7.06357	2.62361	4.23814	3.12815	3.93542	4.13724	3.7336	3.83451	4.33905	4.9445	5.44904	6.86176	5.65086	5.34813	5.24723	4.9445	2.32089	2.21998	2.21998	2.72452	2.5227	3.7336	3.22906	3.83451	3.53179	4.9445	5.95358	5.04541	5.65086	4.43996	4.03633	3.7336	3.12815	5.14632	5.04541	4.23814	3.83451	6.76085	6.35721	5.14632	5.34813	6.65994
	1324	5.15625	5.78125	5.46875	5.46875	5.46875	5.625	7.96875	2.03125	4.84375	4.84375	4.84375	5.3125	4.375	4.6875	4.84375	6.25	6.25	6.5625	6.09375	6.5625	6.25	5.3125	4.375	4.375	4.53125	4.375	4.53125	3.90625	4.0625	3.90625	3.75	5.46875	5.46875	6.5625	6.09375	3.90625	3.4375	3.28125	3.28125	5.625	5.15625	3.75	4.21875	7.96875	6.71875	6.5625	5.625	6.71875
	1325	9.36768	9.13349	9.60187	9.60187	9.60187	10.0703	12.6464	7.02576	9.36768	9.13349	9.83607	9.36768	9.83607	8.8993	8.66511	10.5386	10.5386	11.4754	11.2412	10.0703	11.9438	10.0703	7.25995	7.25995	7.49415	7.72834	7.02576	9.36768	8.19672	9.13349	9.13349	8.8993	10.7728	10.0703	10.5386	9.13349	9.13349	8.19672	8.43091	9.36768	8.43091	9.60187	9.13349	12.8806	12.178	12.4122	10.5386	13.3489
	1326	13.9037	14.1329	13.6746	13.369	13.369	14.2857	17.4943	9.01451	13.5982	11.9175	13.1398	13.0634	12.4523	12.6814	12.7578	15.7372	15.4316	15.9664	14.5913	16.7303	16.8831	14.9733	10.848	10.7716	10.5424	10.848	10.466	11.6883	11.1536	11.0008	11.6883	12.7578	15.1261	14.1329	14.8969	11.5355	10.5424	10.7716	10.1604	13.5218	13.751	11.6119	11.6119	18.1818	18.793	15.9664	15.1261	17.5707
	1327	3.47826	3.04348	2.6087	2.6087	3.04348	3.69565	3.26087	1.30435	3.26087	1.95652	3.26087	3.26087	3.26087	2.3913	2.6087	3.69565	3.26087	4.34783	3.47826	3.26087	4.34783	3.69565	1.08696	1.08696	1.73913	1.52174	0.869565	2.6087	1.95652	2.17391	2.17391	3.04348	4.78261	3.69565	3.47826	3.26087	2.3913	2.17391	1.95652	3.26087	2.82609	2.3913	2.3913	3.69565	2.82609	4.56522	3.91304	3.69565
	1328	7.78281	8.1448	7.05882	7.14932	6.96833	7.9638	9.68326	5.79186	7.51131	5.88235	6.69683	6.96833	6.60633	6.51584	6.60633	7.9638	8.41629	10.5882	8.32579	10.2262	10.3167	8.1448	5.33937	5.88235	5.52036	5.61086	5.06787	5.88235	5.79186	5.88235	6.33484	7.42081	8.86878	8.1448	8.86878	6.60633	6.42534	6.06335	5.33937	8.0543	7.78281	6.42534	6.33484	9.14027	9.23077	11.3122	8.86878	9.95475
	1329	7.22689	8.06723	6.89076	7.39496	6.89076	7.22689	10.9244	4.87395	7.39496	6.55462	7.39496	8.06723	7.05882	7.05882	7.22689	7.89916	7.89916	8.23529	7.89916	7.39496	7.56303	7.73109	5.21008	5.04202	5.37815	6.05042	5.21008	7.22689	6.05042	6.72269	6.72269	7.22689	7.89916	7.39496	7.39496	6.89076	6.72269	6.21849	6.21849	7.05882	7.22689	6.89076	6.72269	10.084	9.91597	7.89916	7.56303	8.90756
	1330	11.7967	12.5227	10.7985	10.8893	11.706	11.706	17.6951	7.89474	12.069	10.3448	11.9782	11.1615	11.1615	11.343	11.0708	12.5227	12.5227	13.7024	11.8875	13.4301	12.3412	11.9782	8.34846	7.98548	8.34846	8.62069	8.89292	10.4356	9.70962	10.6171	11.0708	11.2523	12.7042	11.8875	12.4319	11.0708	10.7985	10.6171	10.7078	11.4338	11.9782	10.6171	10.98	15.7895	14.6098	12.7042	11.343	12.7949
	1331	9.46292	8.18414	8.69565	8.95141	9.20716	8.69565	12.2762	7.16113	10.2302	8.4399	10.2302	9.97442	9.20716	8.95141	9.20716	9.20716	10.9974	14.0665	11.2532	12.0205	12.2762	10.2302	7.67263	7.67263	7.41688	7.67263	7.92839	8.95141	8.95141	8.69565	8.69565	9.97442	10.7417	11.2532	10.4859	9.20716	8.18414	8.18414	7.41688	10.7417	10.2302	9.46292	8.95141	12.532	14.0665	14.3223	11.509	13.555
	1332	13.0542	11.8227	10.8374	10.0985	11.8227	11.33	18.4729	8.37438	11.33	9.35961	10.3448	10.3448	10.3448	9.35961	10.3448	10.5911	12.3153	15.0246	10.3448	11.0837	13.0542	11.0837	8.867	8.37438	8.62069	8.867	9.35961	10.3448	9.35961	8.867	10.3448	9.60591	11.8227	11.33	10.8374	8.37438	8.867	9.1133	8.62069	9.60591	10.3448	9.35961	9.35961	17.9803	17.2414	12.3153	12.069	13.0542
	1333	3.85016	3.95421	4.16233	4.05827	3.95421	4.47451	5.20291	3.7461	4.57856	4.05827	4.26639	4.16233	3.7461	3.95421	3.7461	3.64204	4.26639	5.51509	3.95421	4.37045	5.51509	4.26639	3.43392	3.53798	3.53798	3.85016	3.85016	4.05827	4.16233	4.05827	4.05827	4.37045	5.20291	4.47451	4.16233	4.37045	4.26639	3.85016	3.85016	4.37045	4.57856	4.16233	3.95421	4.89074	4.26639	5.51509	4.57856	4.37045
	1334	12.5297	12.767	11.7703	11.533	11.9601	12.4822	14.9027	9.01756	11.8652	10.7736	11.6754	11.4381	10.6312	10.4888	11.0584	12.672	12.2924	12.4347	11.4855	12.8144	12.7195	11.9601	8.87518	9.01756	9.01756	9.30233	9.06502	10.4888	9.82439	10.4414	10.3465	10.8685	12.8144	11.8652	12.15	10.3939	10.3465	9.77693	9.68201	11.2008	11.2008	10.0142	9.82439	14.0484	14.0959	13.1941	11.3906	13.2416
	1337	16.3043	13.0435	13.0435	13.587	14.1304	13.587	19.0217	12.5	12.5	13.0435	11.9565	14.1304	13.0435	13.0435	14.1304	14.1304	16.8478	17.9348	16.8478	14.6739	12.5	14.6739	12.5	11.9565	12.5	11.9565	11.9565	11.9565	13.587	12.5	12.5	13.0435	14.6739	14.6739	15.2174	13.0435	13.587	12.5	12.5	14.1304	13.587	12.5	12.5	17.3913	16.8478	16.3043	14.1304	15.7609
	1338	3.09073	3.19043	2.79163	2.99103	3.19043	3.38983	3.58923	1.79462	2.99103	2.59222	2.79163	2.69192	2.49252	2.49252	2.69192	3.29013	3.38983	3.38983	3.09073	3.19043	2.99103	2.89133	1.89432	1.99402	1.89432	2.29312	1.79462	2.69192	2.49252	2.79163	2.89133	2.79163	2.89133	2.79163	2.99103	2.59222	2.59222	2.59222	2.69192	2.69192	2.89133	2.49252	2.69192	2.89133	2.79163	3.48953	2.89133	3.09073
	1339	10.9635	10.6312	9.63455	9.63455	9.96678	10.6312	12.6246	7.30897	10.9635	8.30565	9.96678	9.63455	8.63787	8.9701	9.96678	10.6312	10.6312	11.6279	11.2957	12.6246	11.9601	9.63455	6.97674	6.97674	7.6412	7.97342	7.6412	8.30565	7.97342	7.97342	8.9701	8.9701	11.6279	11.2957	11.9601	7.97342	7.6412	7.97342	8.30565	8.9701	9.63455	8.30565	7.97342	9.96678	11.2957	12.9568	9.96678	11.9601
	1340	10.1299	9.87013	8.31169	9.09091	9.09091	8.57143	11.4286	5.97403	9.09091	7.27273	10.1299	9.09091	8.05195	7.53247	9.09091	10.9091	9.87013	10.6494	11.1688	11.6883	11.4286	9.61039	6.49351	6.23377	6.75325	7.53247	7.27273	8.05195	7.01299	8.05195	7.79221	9.61039	10.9091	9.09091	10.9091	9.35065	7.79221	8.57143	8.31169	9.35065	11.4286	8.05195	8.83117	10.1299	9.87013	11.6883	9.87013	12.4675
	1341	16.0622	16.5803	15.544	15.544	16.5803	16.5803	21.2435	13.4715	15.0259	15.0259	15.544	15.544	14.5078	15.0259	16.0622	16.5803	18.1347	19.171	18.1347	16.0622	19.171	16.0622	13.9896	13.9896	13.9896	15.0259	14.5078	14.5078	15.0259	14.5078	15.0259	16.5803	18.1347	15.0259	15.544	14.5078	15.544	15.0259	15.0259	15.0259	16.5803	14.5078	15.544	19.6891	17.0984	15.544	16.5803	19.6891
	1342	12.3288	12.3288	11.3014	11.9863	13.3562	14.0411	17.1233	8.21918	12.6712	9.58904	11.3014	11.9863	10.274	10.6164	10.6164	11.6438	12.3288	14.0411	13.0137	13.6986	15.411	12.6712	9.58904	9.24658	9.93151	9.58904	9.58904	9.24658	9.58904	10.274	8.90411	11.9863	14.3836	12.3288	13.0137	11.3014	9.93151	9.93151	10.9589	11.6438	13.0137	10.274	9.93151	15.0685	14.3836	15.7534	12.6712	15.7534
	1343	6.13437	7.10808	7.30282	6.81597	7.20545	7.69231	9.0555	7.49757	8.3739	7.59494	7.69231	7.78968	7.69231	6.62123	8.27653	7.88705	7.40019	9.83447	9.15287	8.27653	10.224	8.08179	6.42648	6.7186	6.81597	6.52386	7.10808	6.91334	6.91334	7.49757	7.69231	7.98442	8.95813	7.78968	7.78968	7.78968	7.69231	6.91334	6.81597	8.08179	8.86076	7.40019	7.78968	9.44499	7.78968	10.7108	8.3739	9.15287
	1345	14.7826	14.5652	13.6957	12.6087	13.4783	13.6957	18.6957	12.6087	11.7391	11.5217	11.5217	12.1739	11.5217	12.1739	12.3913	12.6087	14.5652	13.6957	10	10.6522	11.087	11.9565	11.087	10.8696	11.5217	12.1739	11.9565	10.8696	11.7391	11.087	11.087	9.78261	10.4348	9.56522	10.4348	11.5217	11.5217	11.7391	10.8696	10.8696	11.087	11.7391	11.7391	16.5217	15.6522	11.3043	10.8696	11.5217
	1346	17.3121	15.262	14.8064	13.8952	14.5786	15.7175	20.9567	10.4784	11.6173	13.6674	11.6173	12.9841	12.0729	13.6674	14.5786	18.451	16.8565	15.0342	12.5285	12.3007	12.5285	12.9841	10.7062	10.4784	10.4784	10.4784	10.0228	10.9339	11.6173	11.1617	11.3895	11.1617	12.7563	13.6674	12.5285	11.8451	11.8451	12.5285	11.3895	12.5285	12.3007	11.6173	11.3895	19.1344	19.3622	15.262	11.3895	14.123
	1347	9.08203	8.69141	8.10547	8.39844	8.39844	9.08203	11.4258	9.27734	7.91016	8.98438	7.91016	7.71484	7.71484	8.30078	9.08203	8.39844	9.27734	9.66797	8.20312	8.59375	10.0586	8.88672	7.22656	7.22656	7.42188	7.8125	8.00781	8.49609	8.39844	8.30078	7.91016	7.8125	9.57031	8.30078	8.30078	8.59375	8.00781	8.00781	7.91016	8.00781	8.98438	7.61719	7.91016	9.17969	10.7422	9.66797	8.20312	10.0586
	1348	8.73362	7.86026	9.17031	8.73362	9.17031	10.0437	11.7904	10.4803	10.0437	10.4803	9.60699	8.73362	8.73362	9.60699	10.4803	10.4803	9.17031	10.4803	9.17031	9.60699	9.60699	9.60699	10.917	10.0437	10.0437	10.0437	10.0437	8.73362	9.60699	10.0437	8.29694	10.0437	8.73362	9.17031	10.917	10.0437	9.60699	10.917	10.4803	10.0437	9.60699	10.0437	9.60699	10.917	11.7904	10.917	9.60699	8.73362
	1349	5.48686	5.7187	5.3323	5.7187	5.3323	5.56414	7.95981	6.25966	5.95054	6.33694	6.18238	5.7187	5.95054	6.18238	6.25966	5.64142	5.7187	6.4915	6.02782	5.7187	6.4915	6.33694	5.87326	5.87326	5.79598	6.33694	6.1051	6.4915	6.33694	6.18238	5.95054	6.1051	5.95054	6.02782	5.40958	6.1051	6.4915	6.25966	6.1051	5.95054	5.79598	6.33694	5.95054	6.64606	7.72798	6.95518	6.1051	6.41422
	1351	4.33763	4.2204	3.63423	3.517	3.75147	3.75147	4.9238	2.57913	2.93083	3.63423	3.39977	3.39977	3.1653	3.28253	3.63423	4.10317	3.98593	4.80657	2.22743	3.1653	3.517	3.98593	2.4619	2.57913	3.04807	3.1653	2.93083	3.04807	3.1653	2.93083	3.39977	3.04807	2.8136	2.93083	3.28253	3.04807	2.93083	3.04807	2.8136	3.1653	2.93083	3.28253	3.1653	4.33763	4.45487	3.63423	4.33763	3.75147
	1353	6.59686	6.28272	6.91099	6.17801	6.28272	6.80628	6.0733	6.38743	5.75916	5.54974	5.86387	5.86387	5.44503	6.28272	5.96859	6.28272	6.0733	6.17801	6.17801	6.59686	5.54974	6.0733	5.65445	5.44503	6.0733	6.0733	6.17801	5.75916	6.38743	5.75916	6.49215	5.65445	5.54974	5.86387	5.44503	6.0733	6.38743	6.0733	5.86387	5.65445	5.65445	5.75916	5.96859	7.01571	6.80628	6.59686	6.17801	5.13089
	1359	8.48057	7.42049	8.12721	7.06714	8.83392	8.48057	10.9541	4.24028	7.06714	6.00707	6.36042	7.42049	5.30035	7.77385	9.18728	9.89399	9.54064	7.77385	7.42049	7.42049	6.71378	9.18728	5.30035	4.947	5.65371	6.00707	5.30035	6.00707	4.947	5.65371	6.36042	7.42049	7.42049	6.36042	7.42049	5.65371	5.30035	6.36042	5.65371	6.71378	7.06714	8.12721	6.36042	8.83392	9.54064	7.77385	5.65371	5.30035
	1362	5.97015	6.60981	4.05117	4.05117	5.11727	5.54371	5.97015	3.41151	3.62473	4.47761	4.05117	4.26439	4.05117	4.05117	4.26439	5.33049	6.60981	4.90405	3.19829	4.26439	5.11727	3.41151	2.77186	2.77186	2.55864	3.41151	3.19829	3.19829	3.41151	2.77186	3.62473	3.83795	4.05117	3.62473	4.69083	3.41151	3.83795	3.62473	2.98507	4.05117	4.69083	3.83795	3.19829	5.97015	5.11727	4.69083	3.41151	4.47761
	1363	15.6382	15.8918	15.3846	15.8073	16.2299	15.0465	15.3001	13.3559	14.3702	15.3846	15.0465	15.2156	14.962	15.5537	15.131	17.2443	15.6382	16.399	15.3846	14.8774	15.3846	15.5537	13.6095	14.0321	13.7785	14.0321	13.7785	14.0321	14.1167	14.1167	14.2857	14.2857	15.6382	15.7227	15.3001	13.9476	13.8631	13.2713	13.7785	14.3702	14.5393	14.2012	14.1167	15.8918	15.6382	16.1454	14.7084	16.3145
	1366	12.0577	12.4509	10.8781	10.8781	10.7471	11.7955	14.941	8.519	9.69856	10.4849	10.3539	10.3539	9.82962	11.2713	10.616	12.844	13.2372	11.9266	12.1887	11.9266	13.2372	10.8781	9.96068	9.69856	10.0917	9.82962	9.30537	8.78113	9.96068	8.91219	10.0917	9.43644	9.30537	10.8781	11.7955	9.17431	9.04325	9.04325	9.04325	10.3539	11.2713	9.96068	10.3539	14.5478	13.7615	11.0092	10.0917	13.4993
	1367	13.0914	13.221	11.2119	11.7304	12.1192	12.897	15.2949	9.33247	11.2119	11.4064	10.9527	11.6008	11.0823	10.9527	11.7952	14.1283	13.8043	12.7673	12.2489	13.8691	13.2858	11.7952	9.72132	9.5917	9.65651	9.85094	9.78613	10.9527	10.2398	10.2398	11.0823	10.9527	12.1841	11.7304	13.0914	10.8231	10.6286	10.2398	10.4342	11.1471	11.6008	11.1471	10.9527	15.5541	15.943	12.3137	11.0175	12.5729
	1368	5.6928	5.15575	5.37057	5.26316	5.26316	6.22986	7.30397	5.04834	6.22986	5.37057	5.58539	5.47798	5.26316	5.04834	5.26316	5.58539	5.26316	5.58539	5.80021	6.55209	6.33727	5.6928	4.51128	4.61869	4.40387	4.7261	4.7261	5.15575	5.04834	5.15575	5.6928	6.12245	6.01504	5.6928	5.6928	5.58539	5.04834	5.15575	4.94092	5.58539	5.15575	5.15575	5.47798	6.33727	6.98174	6.76692	5.26316	5.6928
	1369	6.49351	6.16883	6.65584	7.62987	6.98052	6.98052	7.62987	5.19481	7.46753	5.51948	6.98052	7.46753	6.98052	6.81818	6.81818	8.44156	7.30519	8.11688	7.79221	8.6039	8.92857	8.27922	4.38312	4.05844	4.22078	5.19481	4.54545	6.16883	6.16883	5.51948	6.81818	7.46753	8.27922	7.62987	8.44156	7.14286	6.65584	6.98052	5.35714	7.14286	8.92857	7.30519	7.14286	7.62987	7.62987	10.7143	6.98052	8.92857
	1370	6.93842	7.54553	7.97918	7.19861	7.28534	7.37207	9.97398	6.07112	7.54553	5.98439	7.89245	8.41284	6.93842	6.93842	7.54553	8.49957	8.41284	9.4536	8.32611	9.71379	10.0607	7.80572	5.03036	5.29055	5.29055	5.81093	5.11709	6.50477	6.33131	6.5915	6.50477	7.80572	8.84649	8.67303	8.93322	7.19861	6.41804	6.50477	6.67823	7.89245	8.15265	7.19861	6.85169	9.62706	11.2749	8.23938	7.19861	9.4536
	1371	6.29096	6.68414	6.42202	6.29096	6.55308	6.8152	9.82962	3.66972	6.68414	4.32503	5.76671	6.02883	5.37353	5.89777	5.50459	6.42202	6.29096	8.65007	6.42202	7.47051	7.33945	5.89777	4.19397	4.58716	4.45609	4.71822	4.71822	4.98034	4.58716	5.37353	5.24246	6.68414	7.20839	7.07733	7.33945	5.37353	4.98034	5.1114	4.45609	5.76671	5.89777	5.37353	5.76671	7.99476	7.20839	6.68414	6.02883	7.73263
	1372	6.38086	6.67996	5.78265	5.48355	6.18146	6.48056	8.47458	3.88833	6.38086	4.58624	6.08175	5.88235	5.38385	5.08475	4.88534	6.48056	6.77966	7.97607	5.88235	7.37787	7.37787	6.48056	3.29013	3.29013	3.78863	4.08774	3.48953	4.38684	3.88833	4.18744	4.68594	5.68295	6.28116	6.28116	6.58026	4.98504	4.68594	4.48654	3.98804	5.08475	5.78265	4.98504	4.58624	7.57727	8.07577	6.38086	6.08175	6.97906
	1373	5.34091	5.34091	5	5.22727	5.22727	4.77273	7.27273	3.52273	4.77273	3.86364	4.43182	4.43182	4.65909	4.54545	4.43182	5.79545	5.45455	5.79545	5.22727	5.79545	5.45455	4.77273	3.40909	3.29545	3.29545	3.40909	3.40909	3.97727	3.63636	3.86364	3.86364	4.54545	5.11364	5.34091	5.34091	4.09091	4.09091	3.97727	3.75	4.20455	5.22727	4.31818	4.20455	6.70455	6.59091	5.22727	4.65909	5.68182
	1374	4.5283	4.90566	4.15094	4.15094	4.5283	4.90566	6.03774	4.5283	4.5283	4.15094	4.15094	4.5283	4.5283	4.15094	4.5283	4.90566	5.28302	4.5283	4.5283	4.5283	4.5283	4.5283	4.15094	4.15094	4.5283	4.5283	4.15094	4.5283	4.15094	4.15094	4.15094	4.15094	4.90566	4.15094	4.15094	4.5283	4.5283	4.15094	4.5283	4.15094	4.15094	4.5283	4.15094	6.41509	7.54717	4.15094	4.15094	6.03774
	1375	3.40964	3.1661	3.01997	2.77642	3.31223	2.97126	4.57867	2.04579	3.01997	2.97126	2.87384	2.97126	2.82513	2.67901	2.77642	3.06868	3.60448	3.79932	2.97126	3.36094	3.40964	2.87384	2.33804	2.19191	2.33804	2.24062	2.43546	2.43546	2.58159	2.38675	2.58159	2.92255	3.75061	3.06868	3.1661	2.72772	2.38675	2.43546	2.38675	2.97126	2.97126	2.67901	2.53288	4.43254	5.21189	3.1661	2.82513	3.06868
	1378	6.55296	6.55296	6.37343	5.83483	6.55296	6.55296	8.34829	4.21903	5.56553	4.8474	5.83483	5.20646	5.56553	5.29623	5.74506	6.1939	6.4632	6.10413	5.6553	5.6553	5.47576	5.83483	4.21903	4.48833	4.3088	4.5781	4.12926	4.5781	4.8474	4.8474	5.02693	5.20646	6.4632	5.386	5.83483	5.20646	4.8474	4.48833	4.39856	4.66786	4.93716	5.1167	5.02693	6.64273	7.36086	6.4632	5.74506	6.7325
	1379	10.3203	9.25267	8.18505	8.8968	9.60854	8.8968	11.5658	6.58363	9.07473	7.65125	8.71886	9.07473	7.47331	7.65125	8.54093	9.78648	9.25267	10.4982	9.4306	9.60854	10.4982	9.25267	5.87189	6.22776	5.69395	6.04982	5.69395	8.00712	6.76157	7.65125	7.47331	8.54093	8.8968	8.54093	9.25267	8.00712	8.00712	7.47331	7.65125	8.54093	9.07473	7.47331	8.00712	10.1423	9.4306	9.78648	8.18505	9.78648
	1380	13.5081	13.3065	13.5081	13.1048	13.9113	14.1129	14.1129	9.27419	12.5	12.2984	12.5	12.9032	12.5	12.5	12.2984	14.3145	13.7097	14.7177	12.2984	13.5081	12.7016	12.2984	9.27419	9.47581	9.27419	9.07258	9.07258	10.6855	10.0806	10.8871	10.4839	11.2903	12.0968	12.7016	12.7016	10.8871	10.6855	10.2823	10.0806	11.6935	12.0968	11.0887	11.4919	15.7258	14.7177	13.1048	12.9032	13.3065
	1381	13.2119	11.8946	11.236	10.7323	11.4684	12.2821	16.4665	7.71019	9.99613	9.87989	9.68617	9.95738	9.76366	9.84115	10.2673	12.6308	11.8559	12.5145	10.5386	11.081	11.7784	10.8485	8.48508	8.40759	8.48508	8.71755	8.29136	9.29872	8.98876	8.95002	8.7563	10.1511	11.236	10.616	10.5386	9.60868	9.18249	9.105	9.14374	9.87989	10.2286	9.33747	9.18249	15.8078	15.8466	12.0108	10.7323	12.2046
	1382	14.8559	14.6341	13.5255	14.1907	13.969	14.8559	17.5166	11.3082	13.082	13.5255	13.3038	13.969	13.5255	13.7472	14.1907	15.9645	14.6341	15.9645	14.8559	15.5211	17.2949	14.8559	11.9734	11.9734	11.9734	11.0865	10.4213	13.5255	12.8603	13.082	11.9734	14.1907	15.2993	14.8559	13.7472	12.4169	11.7517	12.1951	11.9734	13.3038	13.082	11.9734	11.0865	18.1818	17.7384	15.5211	13.082	15.2993
	1383	14.2256	12.9993	12.7891	12.2635	12.9292	13.2796	17.0988	9.03994	11.3525	11.1072	11.808	11.9832	11.5627	11.7379	11.5627	14.0154	13.9804	13.4548	12.1934	12.6139	13.3146	12.1233	10.0911	9.88087	10.1261	10.3364	9.95095	10.6517	10.897	10.897	10.897	11.6328	13.5599	12.6139	12.1584	10.9671	11.0021	10.5816	10.4064	11.5978	11.9131	10.8269	10.5816	16.398	15.9075	14.0855	12.0182	14.7863
	1385	14.574	14.3498	13.565	13.3408	14.6861	14.0135	16.704	7.95964	14.0135	11.8834	13.3408	12.8924	13.2287	12.8924	13.4529	16.0314	15.8072	14.2377	14.4619	15.0224	15.9193	13.7892	10.9865	10.3139	10.426	11.435	10.7623	12.4439	11.9955	13.0045	13.1166	14.9103	15.583	15.1345	15.3587	13.7892	12.3318	12.2197	12.5561	13.565	14.4619	12.2197	12.4439	16.0314	16.704	16.1435	14.0135	17.0404
	1386	13.6334	12.9904	11.7685	12.0257	11.8971	11.7685	15.1768	7.97428	13.2476	9.83923	12.6045	12.3473	11.3183	10.9325	11.9614	13.6334	12.4759	13.3762	12.9904	13.4405	14.0836	12.6688	8.55305	8.42444	8.74598	8.93891	8.55305	11.0611	10.2251	10.9325	11.4469	12.283	12.5402	12.926	13.3119	11.5756	11.1254	11.0611	10.1608	13.1833	12.926	11.6399	11.6399	13.5691	14.0193	13.7621	12.09	14.0836
	1387	10.8475	10.1695	10.1695	10.8475	11.1864	12.2034	12.5424	3.72881	8.47458	6.10169	9.15254	9.15254	7.45763	9.15254	9.83051	11.5254	11.1864	11.8644	9.15254	12.2034	13.8983	10.8475	4.0678	3.72881	3.72881	5.08475	3.72881	7.11864	7.45763	7.11864	7.11864	8.47458	9.49153	9.49153	10.5085	7.11864	6.77966	7.11864	6.77966	9.49153	9.49153	7.79661	7.79661	14.9153	14.5763	12.2034	7.79661	10.1695
	1388	12.8469	11.4195	10.3886	10.3886	11.023	11.7367	16.2569	6.89929	10.7851	8.88184	10.1507	9.59556	9.75416	9.59556	10.6265	12.2125	11.3402	12.0539	11.1023	11.4195	12.609	11.023	7.5337	7.3751	7.61301	8.08882	8.00952	8.96114	8.88184	9.35765	9.51626	11.1023	11.816	10.7851	10.8644	9.51626	8.96114	9.04044	8.64393	10.1507	10.6265	9.19905	9.59556	14.9881	14.7502	13.3228	9.91277	12.2125
	1389	12.5648	11.7876	12.4352	11.9171	11.9171	11.658	14.6373	8.03109	12.4352	9.84456	11.9171	12.3057	11.2694	11.5285	11.5285	12.8238	13.2124	12.0466	12.9534	13.0829	13.0829	12.1762	8.29016	8.29016	8.54922	9.58549	8.67876	11.5285	10.1036	12.1762	11.399	12.1762	12.5648	13.4715	13.0829	11.1399	11.1399	11.0104	10.4922	12.5648	12.9534	11.399	11.658	13.4715	15.6736	13.0829	9.97409	13.2124
	1390	14.3498	11.2108	9.86547	10.3139	10.7623	10.3139	17.0404	5.8296	8.07175	9.41704	8.96861	9.41704	8.96861	9.41704	10.7623	12.1076	14.7982	10.3139	8.07175	8.07175	7.62332	10.3139	5.8296	5.8296	5.8296	7.17489	6.72646	8.07175	7.62332	8.07175	8.52018	7.17489	8.96861	8.52018	8.07175	8.52018	7.62332	8.52018	7.62332	9.41704	8.96861	8.96861	8.96861	17.0404	16.1435	10.7623	8.96861	8.96861
	1391	12.8713	10.8911	11.3861	13.3663	12.3762	12.8713	15.3465	3.46535	4.9505	7.42574	5.94059	5.44554	4.9505	7.42574	5.94059	13.8614	14.3564	7.42574	3.9604	5.44554	10.8911	7.92079	2.9703	2.9703	3.46535	3.9604	3.9604	5.94059	4.45545	5.94059	4.45545	4.9505	4.45545	4.9505	5.44554	6.43564	5.44554	5.94059	4.9505	4.9505	4.45545	5.94059	4.9505	14.3564	13.3663	13.3663	5.44554	5.44554
	1392	8.53485	8.10811	7.68137	7.68137	8.3926	8.10811	9.10384	4.55192	7.68137	6.11664	8.25036	8.53485	6.97013	6.54339	7.39687	8.25036	8.81935	8.3926	7.68137	8.96159	8.53485	9.10384	4.40967	4.40967	4.55192	5.40541	5.12091	6.54339	5.6899	6.11664	6.82788	7.68137	7.82361	8.53485	9.38834	6.54339	5.6899	5.9744	5.54765	8.3926	9.24609	6.82788	6.82788	9.81508	9.24609	8.6771	6.40114	8.81935
	1393	12.4832	11.6779	11.2752	10.4698	11.5436	10.7383	13.6913	6.71141	10.2013	9.5302	10.0671	10.0671	10.0671	10.4698	10.4698	11.1409	10.8725	11.1409	10.4698	9.93289	10.2013	10.2013	6.57718	6.1745	6.97987	8.32215	7.65101	9.12752	8.5906	8.99329	10.0671	10.0671	9.5302	10.604	10.2013	9.5302	8.72483	9.12752	8.85906	10.2013	10.2013	9.5302	9.5302	12.349	12.4832	9.5302	9.5302	10.604
	1394	11.0294	10.5042	9.97899	9.97899	10.3992	10.5042	12.2899	6.30252	10.1891	9.13866	9.34874	9.76891	9.45378	9.2437	9.97899	10.1891	10.5042	10.8193	10.1891	10.8193	11.0294	10.2941	7.98319	7.56303	7.66807	8.61345	7.56303	9.03361	8.82353	8.92857	9.34874	10.9244	10.8193	10.084	9.66387	9.55882	8.82353	9.34874	9.03361	10.1891	9.97899	9.55882	9.13866	10.6092	11.7647	11.3445	10.2941	11.0294
	1395	9.54198	9.92366	8.39695	9.16031	10.687	10.3053	11.4504	4.19847	9.16031	7.25191	8.01527	7.25191	7.63359	8.01527	8.01527	9.54198	10.3053	9.16031	7.63359	9.92366	8.77863	7.63359	4.19847	4.19847	4.96183	5.34351	5.34351	5.72519	6.48855	6.48855	8.77863	8.01527	7.63359	8.39695	9.16031	6.87023	5.72519	6.48855	4.96183	8.39695	8.77863	7.25191	7.25191	9.16031	8.77863	7.63359	7.25191	7.63359
	1396	12.2767	11.8732	11.4121	11.7003	12.219	11.7579	14.3516	8.53026	11.3545	10.2017	11.9308	11.1816	11.2392	11.6427	11.9308	12.5648	12.5648	12.0461	12.0461	12.4496	12.1037	11.8156	8.47262	8.1268	8.29971	9.10663	8.64553	10.7781	9.74063	10.2017	11.2392	11.8732	11.7579	12.3343	12.3919	10.8934	10.1441	10.5476	10.1441	11.9308	12.1037	11.4121	11.1239	13.6023	13.487	11.2968	10.951	11.7003
	1397	10.8929	10.8929	10.5357	10.0893	10.8929	11.25	14.9107	7.5	10.1786	8.57143	10.625	10.7143	10.0893	10.3571	10.2679	11.9643	11.25	11.3393	9.82143	10.8929	11.0714	10.8036	8.125	8.03571	8.21429	8.83929	8.125	8.83929	8.75	8.30357	9.82143	10	10.3571	10.4464	10.2679	10	9.10714	9.46429	8.57143	9.91071	10.625	10.1786	9.91071	12.2321	13.0357	10.8036	8.57143	12.2321
	1398	12.5392	10.6583	9.09091	9.40439	12.2257	12.2257	15.674	4.70219	7.21003	6.58307	8.15047	8.46395	6.89655	7.83699	8.15047	11.9122	10.6583	10.9718	7.52351	8.46395	7.83699	8.15047	4.70219	4.70219	5.01567	4.70219	4.70219	5.64263	5.32915	6.26959	5.64263	6.89655	7.21003	8.46395	8.15047	6.26959	5.64263	5.64263	4.70219	6.89655	7.21003	7.52351	7.21003	16.3009	16.9279	10.6583	9.09091	10.9718
	1399	13.1105	11.5681	10.1542	10.2828	12.0823	11.6967	15.9383	6.6838	7.84062	9.12596	9.12596	8.86889	8.22622	8.74036	8.74036	12.8535	12.0823	11.1825	10.5398	10.1542	11.054	9.12596	7.71208	7.84062	7.71208	7.71208	6.6838	7.58355	7.06941	6.6838	8.61183	8.22622	10.1542	10.4113	8.99743	7.71208	7.84062	6.94087	7.06941	8.48329	9.2545	8.09769	7.71208	15.5527	15.8098	11.3111	9.51157	12.8535
	1400	15.8	14.6	13.3	13.1	14.7	14.9	18.2	9.6	10.7	12.8	11.5	11.9	11.7	10.8	11.2	15.8	15.4	14.2	11.5	12	10.9	12.7	10.1	9.8	9.2	10.2	9.2	9.8	11.3	9.6	10.1	10.4	11.5	11.6	10.3	10	9.5	9.5	10.1	10.2	10.5	9.8	9.3	17.7	18.6	12.4	11.7	13.9
	1422	9.4449	8.6164	8.285	8.53355	8.4507	8.285	9.36205	6.87655	7.4565	7.53935	6.9594	7.7879	7.9536	8.6164	8.1193	8.7821	8.86495	8.7821	7.4565	7.7879	8.6164	8.36785	7.70505	7.53935	7.6222	8.20215	8.03645	7.6222	8.53355	7.70505	8.6164	7.70505	7.7879	8.4507	8.7821	7.87075	7.9536	7.70505	7.1251	8.36785	7.9536	7.9536	8.4507	7.20795	6.7937	7.04225	8.53355	9.1135
	1423	16.1628	15.6977	15.3488	15.6977	15.7558	15.5233	18.1395	11.7442	13.5465	14.186	13.9535	15.0581	14.1279	14.7674	14.8256	17.3837	16.3953	16.3953	14.5349	14.4186	14.4186	14.5349	12.6163	12.2093	12.2093	12.5	12.4419	13.4884	12.7326	13.6047	12.5581	12.6744	14.6512	14.9419	13.9535	13.0814	13.314	12.3256	12.8488	13.5465	13.7209	12.3837	12.6163	16.8605	17.3256	15.0581	13.9535	16.7442
	1424	5.93382	5.89578	5.43933	5.55344	5.8197	6.08596	6.99886	5.40129	5.62952	5.21111	5.97185	5.8197	5.85774	5.78167	5.85774	5.89578	5.78167	5.93382	5.51541	5.97185	5.97185	5.47737	4.98288	4.7927	5.097	5.17307	4.86877	5.70559	5.32522	5.62952	5.097	5.36326	5.55344	5.59148	5.66755	5.62952	5.55344	5.32522	5.36326	5.43933	5.55344	5.28718	4.98288	6.96082	6.31419	5.78167	5.55344	6.27615
	1427	5.89812	6.16622	6.16622	5.63003	5.89812	6.16622	6.16622	3.21716	6.16622	6.16622	7.23861	5.63003	5.89812	6.70241	5.89812	6.16622	7.7748	7.7748	6.16622	6.43432	8.31099	6.16622	3.75335	4.28954	3.75335	4.55764	4.82574	5.63003	6.43432	5.09383	5.63003	5.63003	6.16622	6.70241	5.89812	4.82574	5.09383	4.28954	4.28954	5.63003	6.16622	4.82574	4.55764	5.89812	6.43432	6.70241	5.89812	8.31099
	1428	10.5978	11.9565	9.91848	9.10326	9.23913	10.0543	12.3641	6.38587	8.42391	8.28804	8.42391	7.88043	6.38587	9.23913	9.10326	11.2772	11.6848	10.0543	8.28804	10.5978	10.1902	8.15217	6.11413	5.97826	6.52174	5.97826	6.11413	8.15217	6.79348	8.55978	7.88043	8.15217	11.1413	10.5978	8.96739	9.375	8.0163	7.06522	6.92935	7.74457	9.23913	7.74457	6.92935	13.7228	10.8696	10.5978	9.23913	11.1413
	1433	8.47093	8.39914	8.18378	7.60948	8.11199	7.4659	9.33238	6.3173	7.10696	7.39411	7.17875	7.39411	7.03518	7.82484	7.4659	8.39914	7.89663	7.32233	7.4659	7.82484	8.47093	8.39914	6.3173	6.38909	6.74803	6.24551	6.38909	7.53769	6.74803	7.25054	7.32233	7.75305	8.54271	8.25556	7.68126	7.53769	7.60948	7.17875	7.10696	7.75305	7.32233	7.03518	7.03518	9.04523	7.82484	8.97344	7.53769	9.26059
	1436	4.53721	4.80944	4.90018	4.35572	5.53539	5.08167	7.16878	3.81125	4.90018	4.08348	4.62795	4.26497	4.80944	4.44646	4.62795	4.44646	5.08167	5.53539	4.80944	5.62613	5.08167	5.08167	3.72051	3.35753	3.62976	4.26497	3.81125	4.26497	4.26497	3.99274	4.26497	4.99093	5.26316	5.17241	5.08167	4.71869	4.35572	4.35572	3.99274	4.71869	5.08167	4.26497	4.71869	5.98911	6.9873	5.80762	5.26316	5.98911
	1437	11.1562	11.359	11.359	11.359	10.9533	11.7647	13.3874	10.142	10.3448	11.5619	11.1562	11.5619	10.3448	11.1562	11.7647	11.359	11.9675	13.1846	10.3448	11.7647	12.3732	9.93915	9.73631	10.142	9.73631	9.93915	10.142	10.5477	10.7505	10.7505	10.7505	10.7505	11.9675	11.1562	11.5619	11.1562	10.142	10.5477	11.7647	10.9533	11.7647	10.5477	10.9533	12.3732	12.9817	11.7647	12.3732	15.213
	1438	12.6609	12.4464	11.1588	10.9442	11.588	11.1588	12.4464	9.44206	10.9442	10.7296	10.7296	11.1588	10.515	11.8026	11.1588	13.5193	13.9485	13.5193	10.7296	10.3004	13.0901	11.1588	9.65665	9.65665	10.0858	10.3004	9.87124	11.1588	10.0858	10.7296	10.3004	10.9442	12.8755	12.0172	11.1588	10.515	10.9442	11.1588	10.3004	10.7296	10.9442	11.1588	11.588	13.3047	13.3047	12.0172	11.588	12.4464
	1441	3.94737	3.61842	3.94737	3.61842	3.61842	3.61842	7.23684	3.94737	3.61842	4.27632	3.61842	3.94737	3.61842	3.61842	3.61842	3.94737	4.27632	5.26316	4.27632	3.94737	3.61842	3.61842	3.61842	3.61842	3.61842	3.61842	3.61842	3.61842	3.61842	3.61842	4.27632	4.27632	3.94737	4.60526	3.61842	3.61842	3.61842	3.94737	3.94737	3.61842	3.94737	3.61842	3.61842	5.26316	4.93421	3.94737	4.93421	6.57895
	1442	10.8108	9.77742	9.22099	8.98251	9.30048	9.77742	12.8776	7.07472	7.79014	8.74404	7.86963	8.26709	8.34658	8.42607	9.45946	10.0954	10.9698	11.6852	8.10811	9.53895	9.062	8.82353	6.91574	7.07472	7.39269	7.79014	7.2337	7.86963	7.63116	8.02862	8.02862	7.63116	8.58506	8.90302	8.50556	7.79014	7.79014	7.94913	7.86963	8.50556	8.1876	8.58506	8.10811	12.0032	12.1622	9.22099	9.53895	11.5262
	1445	10.6922	10.754	10.3214	10.8158	11.0012	10.754	11.5575	8.46724	9.45612	10.3214	9.95056	10.6922	10.3832	10.754	10.8158	11.3721	11.6193	10.445	10.0742	10.1978	9.33251	10.6304	8.46724	8.52905	8.96168	8.83807	7.97281	9.2707	9.2089	9.57973	9.1471	9.33251	10.2596	10.136	9.2707	9.76514	9.88875	9.02349	9.08529	9.76514	10.2596	9.2707	9.39431	11.1248	11.2485	9.39431	9.02349	9.70334
	1446	4.98339	5.64784	4.65116	4.65116	5.31561	4.98339	7.6412	3.32226	3.32226	3.98671	3.98671	3.65449	4.31894	3.65449	4.65116	5.98007	5.31561	5.31561	3.32226	3.98671	3.98671	3.65449	3.32226	3.32226	3.32226	3.32226	2.99003	3.32226	3.32226	3.32226	3.32226	3.32226	3.32226	3.98671	3.65449	3.32226	3.32226	3.32226	3.32226	3.65449	3.65449	3.32226	3.32226	7.30897	6.64452	3.32226	4.65116	5.64784
	1447	7.68194	6.73854	5.79515	5.39084	6.87332	6.60377	8.62534	4.58221	5.12129	5.12129	5.12129	5.39084	4.98652	6.06469	5.39084	6.19946	7.00809	6.33423	5.66038	6.19946	5.92992	5.39084	4.44744	4.71698	5.12129	4.98652	4.71698	5.25606	5.66038	5.52561	5.52561	6.06469	6.73854	6.19946	6.06469	5.39084	5.12129	5.52561	5.12129	5.52561	5.92992	5.79515	5.39084	7.14286	7.4124	6.33423	5.52561	7.00809
	1449	13.4747	12.3803	11.5595	11.8331	12.1067	12.9275	17.5787	8.20793	9.57592	10.6703	9.91792	9.78112	9.91792	10.3967	9.98632	13.0643	12.3803	14.0903	10.6703	10.8755	10.8071	10.8071	8.54993	8.82353	9.16553	8.82353	8.48153	9.16553	9.16553	9.02873	9.16553	9.30233	10.4651	10.7387	10.6703	9.43912	8.82353	8.68673	8.48153	9.78112	9.37073	9.02873	9.16553	16.8947	17.0999	10.6019	10.4651	14.0219
	1450	6.33803	5.45775	6.16197	5.6338	5.80986	5.45775	7.04225	4.92958	5.45775	5.10563	5.6338	5.45775	5.28169	5.10563	5.28169	6.33803	7.39437	6.33803	5.6338	5.6338	5.28169	5.10563	4.57746	4.40141	4.57746	4.75352	5.10563	4.92958	5.10563	4.75352	5.45775	4.57746	5.10563	5.6338	5.28169	5.10563	4.92958	5.10563	5.28169	4.92958	4.92958	5.10563	5.45775	7.39437	7.21831	5.80986	5.28169	5.6338
	1451	11.7706	10.2616	10.5634	9.95976	10.4628	10.2616	14.2857	10.161	9.75855	9.95976	10.0604	10.161	9.75855	10.5634	10.8652	10.9658	10.664	11.9718	9.55734	9.95976	10.3622	10.3622	9.85915	9.85915	9.55734	9.75855	10.3622	10.161	9.75855	9.35614	9.75855	8.95372	9.95976	9.75855	9.85915	10.3622	10.0604	9.85915	10.161	9.95976	9.25553	9.75855	9.85915	13.9839	13.7827	9.75855	10.664	10.5634
	1452	10.8449	11.7276	9.33165	10.3405	10.2144	10.4666	16.3934	9.07945	9.58386	9.20555	9.33165	9.20555	9.45776	8.95334	9.33165	11.3493	11.7276	11.7276	8.19672	10.2144	9.20555	9.83607	8.07062	8.19672	7.81841	8.32282	8.44893	8.95334	9.07945	8.70113	8.82724	7.81841	8.32282	9.07945	9.45776	8.82724	8.95334	8.44893	8.82724	9.33165	9.20555	8.57503	9.33165	13.9975	14.5019	8.32282	10.2144	9.83607
	1453	14.7275	13.6966	11.4875	11.782	12.3711	12.5184	16.3476	10.3093	11.0457	11.1929	10.8984	11.3402	10.3093	11.782	10.162	15.0221	14.8748	12.6657	11.1929	12.3711	12.813	11.3402	9.86745	10.0147	10.0147	10.4566	10.0147	9.5729	9.72018	10.0147	10.162	8.9838	11.1929	11.782	10.4566	10.4566	10.0147	9.72018	10.6038	9.72018	11.4875	9.86745	10.0147	17.9676	17.9676	9.5729	10.6038	13.9912
	1454	8.05991	7.77461	7.34665	7.84593	8.13124	8.13124	8.84451	6.06277	7.06134	7.34665	6.91869	6.77603	6.70471	7.13267	7.06134	7.98859	8.34522	6.63338	7.27532	7.41797	7.34665	6.77603	6.70471	6.34807	6.56205	6.20542	6.13409	6.56205	6.20542	6.84736	6.56205	6.91869	6.99001	7.41797	7.06134	7.06134	6.70471	6.49073	6.84736	7.34665	6.99001	6.99001	6.77603	8.27389	8.34522	7.06134	7.4893	7.4893
	1467	6.46341	7.07317	6.82927	5.85366	6.34146	6.58537	6.95122	5.36585	6.09756	5.73171	5.60976	6.21951	5.73171	6.46341	6.09756	7.43902	7.31707	6.82927	6.21951	6.34146	6.34146	6.34146	5.60976	5.60976	5.4878	5.36585	4.87805	6.21951	5.73171	6.70732	5.73171	5.97561	7.07317	6.46341	6.58537	6.21951	5.85366	5.60976	6.09756	6.58537	6.09756	5.97561	5.85366	6.70732	6.46341	6.46341	5.73171	6.82927
	1468	10.591	10.1814	9.80105	9.27443	10.1814	10.0059	12.3171	8.33821	8.92335	8.80632	9.59626	9.47923	8.86483	9.21592	9.09889	11.0006	11.0006	11.2639	8.9526	10.3862	9.94734	9.85957	8.25044	8.10415	7.98713	8.54301	8.19193	8.92335	8.68929	9.27443	8.83558	9.74254	10.0936	9.94734	9.42071	9.44997	9.3622	8.9526	9.04037	9.27443	9.65477	8.9526	8.9526	11.9661	12.2001	10.5032	9.567	11.2932
	1469	0	0	0	0	0	0	0	0	0	0	0	0	0	0	0	0	0	0	0	0	0	0	0	0	0	0	0	0	0	0	0	0	0	0	0	0	0	0	0	0	0	0	0	0	0	0	0	0
	1470	5.19373	5.11129	4.20445	3.95713	5.11129	5.60594	6.18302	3.29761	3.54493	3.79225	3.95713	3.70981	3.46249	3.29761	4.20445	4.86397	4.86397	4.36933	3.54493	3.70981	3.87469	3.29761	2.80297	3.05029	2.72053	2.80297	2.88541	2.63809	2.72053	2.63809	2.80297	3.05029	3.38005	4.45177	3.46249	3.13273	2.96785	2.88541	2.88541	3.21517	3.62737	2.96785	2.96785	6.43034	6.01814	4.12201	3.13273	4.61665
	1471	12.8743	12.2006	10.7784	10.1796	11.5269	10.9281	15.1946	8.23353	9.13174	8.90719	9.20659	9.35629	8.53293	9.20659	9.43114	12.5	12.7994	13.4731	8.98204	10.7036	9.88024	9.43114	7.70958	7.93413	7.78443	8.38323	7.55988	8.30838	8.23353	8.08383	8.38323	8.23353	9.05689	8.90719	9.58084	8.38323	8.30838	8.30838	8.15868	8.83234	8.90719	8.23353	8.53293	15.0449	15.5689	11.4521	10.1048	12.6497
	1472	7.69231	6.47773	6.07287	5.26316	8.09717	7.28745	7.69231	3.23887	4.04858	3.64372	4.45344	5.26316	4.04858	4.8583	4.8583	6.88259	6.88259	8.50202	3.64372	5.26316	5.66802	5.66802	2.83401	2.83401	3.23887	3.64372	3.64372	3.64372	3.23887	4.45344	4.04858	3.64372	5.26316	4.8583	5.66802	4.04858	4.04858	4.04858	4.04858	4.8583	5.66802	4.04858	4.45344	7.69231	8.09717	7.69231	5.26316	8.09717
	1473	7.3494	6.14458	5.84337	5.36145	6.50602	6.44578	7.6506	4.33735	5.42169	5.06024	5.54217	5.60241	5.18072	5.78313	6.0241	7.28916	6.62651	7.22892	5.42169	6.14458	6.26506	5.90361	4.15663	4.15663	4.27711	4.45783	4.15663	4.75904	4.45783	4.87952	5	5.42169	6.08434	5.54217	6.08434	5.24096	5.06024	5.06024	4.87952	5.66265	5.84337	5.18072	5.06024	8.91566	8.55422	7.10843	6.08434	7.3494
	1474	9.62567	9.09091	8.15508	8.42246	8.55615	8.55615	10.2941	6.01604	7.75401	7.08556	7.8877	8.02139	7.62032	7.8877	7.48663	9.62567	10.1604	10.2941	8.55615	9.35829	8.55615	8.15508	5.88235	5.74866	6.01604	6.14973	6.14973	6.28342	5.88235	6.41711	6.41711	8.02139	8.28877	8.02139	8.55615	7.08556	6.68449	6.41711	6.68449	6.95187	8.02139	6.95187	6.95187	10.2941	10.5615	11.3636	9.35829	9.89305
	1476	13.5915	13.662	11.9014	12.1127	12.9577	13.8732	14.4366	7.8169	11.7606	10.8451	11.7606	11.1972	10.493	12.2535	12.0423	13.7324	13.3803	14.6479	13.169	13.0282	13.3803	12.3944	7.60563	7.74648	8.09859	8.94366	8.73239	11.7606	9.71831	11.6197	11.0563	12.7465	13.2394	13.0986	12.7465	11.7606	11.0563	11.1268	11.1268	11.9718	12.1831	11.6197	10.7746	14.507	14.7887	13.8732	13.8028	15
	1477	5.73163	5.25961	4.72016	4.85502	5.19218	4.92245	6.94538	3.03439	4.31558	4.78759	4.38301	4.38301	4.24815	4.45044	4.5853	5.86649	5.93392	6.5408	4.5853	4.98989	4.38301	4.45044	3.43898	3.43898	3.37154	3.91099	3.77613	4.24815	4.11328	4.31558	4.31558	3.91099	4.51787	4.78759	4.31558	4.18071	3.97842	3.77613	3.7087	4.31558	4.85502	3.97842	4.11328	6.27107	6.67566	4.85502	4.98989	5.4619
	1478	13.4937	13.2845	13.023	12.8138	12.7615	12.9707	16.318	9.15272	12.5	12.2908	12.7092	12.8138	12.5523	13.2322	13.2845	13.8075	13.6506	14.6444	12.6046	13.1799	13.1276	13.0753	10.3033	9.88494	10.6172	11.1402	10.6695	12.1339	11.6109	12.3954	12.4477	11.6632	12.1339	13.4937	13.0753	12.5	12.0293	12.1862	11.977	12.6046	12.7615	12.1339	12.2385	15.6904	15.795	12.5523	13.3891	14.8536
	1479	10.8626	11.8211	11.8211	11.5016	12.1406	11.8211	13.738	11.1821	12.4601	11.1821	13.099	12.4601	11.8211	12.7796	12.1406	13.738	12.7796	12.1406	13.099	11.5016	10.8626	12.1406	10.8626	10.8626	10.8626	12.4601	11.8211	12.4601	12.4601	12.7796	13.4185	11.5016	12.7796	12.7796	11.8211	11.8211	12.4601	12.7796	12.1406	11.5016	11.8211	11.8211	12.1406	13.4185	13.099	11.5016	13.4185	15.3355
	1484	8.77719	8.32708	7.2018	7.42686	7.80195	7.95199	10.2776	5.55139	8.4021	7.42686	7.80195	8.32708	6.90173	7.72693	7.65191	8.77719	8.70218	10.2776	9.30233	10.4276	9.67742	8.25206	5.10128	5.10128	5.40135	5.47637	5.25131	7.57689	6.07652	7.42686	6.37659	8.10203	9.30233	8.77719	8.92723	7.87697	7.35184	7.12678	7.42686	8.17704	8.47712	7.12678	7.42686	10.4276	10.0525	9.67742	7.95199	10.2776
	1488	14.1199	12.766	13.1528	12.9594	12.3791	13.1528	17.0213	8.89749	12.1857	10.6383	12.9594	12.766	10.8317	11.9923	10.4449	13.7331	14.5068	15.2805	12.1857	13.9265	13.5397	11.6054	9.47776	9.28433	9.09091	9.28433	9.67118	10.2515	10.8317	10.058	10.058	11.2186	14.7002	13.1528	12.1857	11.412	10.4449	10.2515	10.058	11.6054	11.0251	9.67118	9.8646	17.6015	17.0213	15.4739	11.9923	15.4739
	1490	16.2185	15.084	14.0336	14.7899	14.8319	14.916	18.0672	9.36975	13.9076	13.5714	14.1597	14.3277	13.1933	13.9076	13.6975	15.7143	15.1681	15.8824	15.042	15.6303	15.3361	14.0756	10.042	10.042	10.2941	10.5462	10.6303	11.9748	11.3866	12.437	11.8067	13.7815	15.9244	15.1261	15.1261	13.4454	12.605	11.8908	11.8487	13.5714	14.3277	12.1849	12.0168	17.1429	17.8992	16.5966	14.2857	16.9328
	1491	17.0866	16.7717	15.9843	15.748	16.4567	16.2992	19.0551	10.2362	15.3543	14.4882	15.4331	15.5118	14.5669	15.4331	15.0394	16.9291	17.874	16.7717	15.6693	16.4567	16.6142	16.2205	10.6299	10.8661	11.1024	11.5748	10.3937	13.3071	12.7559	13.8583	13.3858	14.4094	16.6142	15.9843	16.063	14.8819	13.937	12.9921	13.3071	15.2756	14.8819	13.4646	12.9921	17.7165	17.2441	16.5354	15.2756	18.5827
	1492	18.4339	16.6395	15.6607	15.6607	16.3132	15.3344	20.0653	11.5824	14.5188	14.0294	14.1925	15.6607	14.0294	14.6819	14.0294	17.7814	17.4551	17.9445	15.8238	16.3132	16.8026	15.8238	10.2773	10.7667	10.9299	11.7455	10.7667	13.54	12.8874	13.2137	13.54	14.5188	16.9657	15.6607	15.6607	13.8662	12.8874	13.2137	12.0718	13.54	14.6819	13.0506	13.2137	19.0865	18.7602	17.7814	14.0294	18.4339
	1493	14.1274	13.5042	12.4654	12.1191	13.0886	13.2271	16.759	10.0416	12.3269	11.8421	12.1191	12.3961	11.5651	11.7729	11.9114	14.1274	14.8199	15.2355	13.0194	13.7812	15.374	13.2271	10.4571	10.3878	10.1801	11.3573	10.8033	11.9806	11.3573	11.5651	11.2188	12.8809	13.7812	12.9501	12.9501	11.7729	11.5651	11.7729	11.2188	12.1191	12.3961	11.7036	11.5651	15.9972	16.6898	14.4737	12.2576	15.374
	1505	6.16861	6.44277	6.16861	6.23715	6.44277	6.10007	8.15627	5.48321	6.78547	6.10007	6.37423	6.44277	5.82591	5.96299	5.96299	6.30569	6.10007	6.85401	6.99109	7.33379	7.67649	6.78547	4.59219	4.93489	4.72927	4.59219	5.00343	6.16861	5.14051	6.23715	6.03153	6.64839	7.05963	7.05963	7.12817	7.12817	6.99109	6.71693	6.57985	6.51131	6.44277	6.30569	6.44277	6.99109	6.23715	7.47087	6.64839	8.29335
	1506	10.5539	11.0778	9.20659	8.75749	10.7036	10.5539	11.6766	6.43713	7.78443	8.23353	8.38323	8.53293	8.38323	7.18563	7.70958	9.80539	9.20659	9.95509	8.08383	8.75749	9.58084	8.38323	5.23952	5.38922	5.16467	5.08982	4.94012	6.58683	5.91317	6.73653	6.06287	7.93413	8.83234	8.45808	8.08383	7.78443	7.03593	6.36228	6.51198	7.41018	7.41018	6.51198	6.21257	11.3772	10.7036	9.50599	8.30838	9.58084
	1507	10.2273	10.3896	10.2273	10.2273	10.8766	11.526	12.013	6.16883	9.9026	10.0649	10.5519	10.7143	9.74026	10.0649	9.9026	10.5519	10.8766	11.039	12.5	11.039	12.5	11.526	7.14286	7.30519	7.79221	6.81818	6.65584	9.9026	7.95455	9.57792	7.46753	10.5519	13.1494	11.3636	10.8766	10.5519	8.6039	8.44156	8.11688	9.25325	10.5519	8.92857	8.6039	11.2013	11.8506	12.5	10.3896	12.013
	1510	6.89076	6.38655	6.21849	6.21849	6.21849	6.38655	7.56303	5.88235	5.88235	5.88235	6.05042	6.05042	6.05042	5.88235	6.05042	6.72269	6.05042	6.38655	5.88235	6.89076	5.37815	6.21849	5.54622	5.37815	5.71429	5.37815	5.71429	6.21849	5.88235	5.71429	5.88235	5.54622	5.54622	5.88235	5.88235	6.05042	6.21849	5.88235	5.88235	5.88235	6.05042	5.88235	6.05042	8.06723	8.23529	5.88235	5.54622	7.56303
	1511	17.7632	16.8421	15.5263	15.2632	15.9211	15.9211	18.2895	13.5526	15.2632	15.1316	15.5263	15.1316	15.1316	15.5263	15.6579	18.1579	16.8421	16.7105	15.7895	16.0526	16.4474	16.1842	14.2105	14.3421	14.2105	14.6053	15.1316	15.1316	15.1316	15.3947	15.5263	15.2632	16.1842	15.9211	15.7895	16.1842	15.2632	15.5263	15.2632	15.7895	14.7368	15.6579	15.7895	20.3947	19.2105	16.7105	16.4474	17.3684
	1512	11.3043	10.0621	8.9441	9.56522	9.93789	10.1863	13.0435	8.9441	9.06832	9.19255	8.69565	9.06832	8.69565	8.57143	8.07453	10.6832	10.4348	10.6832	8.4472	9.93789	10.559	9.44099	7.82609	7.57764	7.70186	7.95031	8.57143	7.82609	7.82609	8.07453	7.70186	8.19876	9.19255	9.06832	9.31677	8.32298	8.81988	8.57143	8.32298	8.9441	8.4472	8.32298	8.4472	13.4161	12.6708	11.0559	8.57143	11.5528
	1520	8.30062	8.18845	7.96411	8.24453	8.3567	8.41279	8.97364	4.71116	6.4498	7.40325	7.62759	7.45934	7.40325	7.40325	7.57151	8.97364	9.1419	8.24453	7.01066	8.13236	7.45934	7.45934	5.83287	6.16938	5.77678	5.66461	4.71116	5.44027	6.00112	5.38418	5.7207	6.00112	5.88895	7.40325	7.01066	6.05721	5.60852	5.83287	5.7207	6.4498	6.78632	6.28155	5.94504	8.58104	8.80538	7.62759	6.78632	8.02019
	1524	10.3321	9.68635	9.31734	8.94834	9.5941	9.9631	12.5461	8.39483	9.04059	8.39483	9.04059	8.94834	8.39483	8.76384	8.85609	9.9631	11.1624	11.1624	8.94834	10.0554	10.2399	9.5941	7.74908	7.65683	7.84133	8.30258	7.74908	7.74908	8.85609	7.56458	8.48708	8.57934	10.6089	10.3321	10.7934	8.67159	8.57934	8.21033	8.02583	10.0554	10.0554	8.39483	8.57934	12.1771	12.9151	11.3469	10.1476	12.4539
	1528	11.1768	11.7141	10.4782	10.2096	11.1768	11.338	11.7141	5.26599	8.54379	9.13487	8.32886	9.13487	8.65126	8.49006	9.13487	11.2305	11.0156	10.3708	9.29608	10.0484	9.56475	9.13487	6.71682	6.50188	6.39441	5.96454	4.83611	7.1467	6.55562	6.87802	6.60935	8.27512	9.29608	9.34981	9.45728	7.41537	6.71682	6.39441	6.12574	8.49006	8.49006	6.87802	6.82429	11.7141	11.338	9.45728	10.532	11.3917
	1531	7	7	6.75	6.75	7.25	7.25	8.25	6.5	7	7	6.5	7.25	7.25	6.5	6.5	6.5	7.25	7.25	6.75	6.75	7.75	7.75	7.5	7	7.25	7.25	7.25	7.25	7.25	6.75	7.5	6.25	9	6.75	6.5	8.5	8.25	8	7.75	7	6.5	7.25	7.5	6.75	6.75	6.75	7.25	7.25
	1532	2.55034	2.28188	2.55034	2.28188	2.55034	2.01342	3.48993	1.74497	2.41611	1.87919	2.41611	2.55034	2.41611	2.28188	2.55034	2.55034	3.22148	3.22148	2.95302	3.08725	3.75839	2.55034	2.41611	2.41611	2.14765	2.68456	2.14765	2.28188	2.55034	2.28188	2.81879	2.81879	2.81879	2.81879	2.41611	2.14765	1.87919	2.01342	2.28188	2.41611	2.68456	2.28188	2.41611	2.68456	2.55034	3.3557	2.95302	3.89262
	1533	7.51342	6.61896	6.61896	6.97674	7.69231	8.22898	10.0179	6.26118	8.22898	7.15564	7.8712	8.05009	6.97674	6.44007	6.79785	7.51342	7.51342	9.12343	8.22898	8.58676	7.33453	7.33453	6.08229	6.26118	6.79785	7.15564	6.97674	7.51342	6.97674	7.51342	7.69231	8.22898	9.30233	8.40787	8.40787	7.51342	6.79785	7.33453	7.33453	8.22898	7.69231	6.79785	7.33453	7.33453	9.30233	7.51342	7.51342	9.12343
	1534	7.73026	8.47039	6.90789	6.90789	7.97697	8.22368	9.53947	5.67434	6.66118	7.15461	7.73026	7.48355	7.15461	7.15461	7.15461	7.97697	7.89474	8.88158	6.74342	7.8125	7.40132	6.66118	6.82566	6.74342	6.57895	7.15461	6.49671	6.74342	6.82566	6.82566	6.57895	6.08553	6.49671	6.66118	7.07237	6.90789	6.49671	6.41447	6.25	7.15461	6.74342	6.57895	6.49671	9.375	8.30592	6.66118	8.22368	8.30592
	1540	11.9643	9.91071	9.91071	9.46429	10.5357	10.1786	13.8393	7.32143	9.10714	9.28571	9.375	9.64286	8.66071	9.10714	8.75	10.9821	10.8036	11.3393	9.91071	9.82143	11.1607	8.83929	7.58929	7.32143	7.32143	7.76786	7.23214	9.55357	8.03571	9.375	8.30357	9.73214	10.2679	10.3571	8.75	9.375	8.57143	8.03571	8.03571	8.92857	9.28571	8.57143	8.03571	13.0357	13.3036	10.9821	9.73214	12.7679
	1541	11.0465	9.30233	9.88372	11.0465	11.0465	9.30233	19.186	8.72093	8.72093	9.88372	8.72093	8.72093	8.72093	8.13953	8.72093	10.4651	9.88372	9.88372	10.4651	11.0465	9.88372	10.4651	7.55814	8.13953	6.39535	7.55814	7.55814	8.72093	8.13953	8.72093	7.55814	9.88372	10.4651	11.0465	9.30233	9.88372	8.72093	9.30233	8.13953	8.72093	7.55814	8.72093	8.72093	19.7674	17.4419	12.2093	9.30233	13.9535
	1542	10.4922	10.7513	11.0104	10.8808	11.7876	11.399	13.7306	8.03109	11.2694	9.32642	10.7513	9.97409	9.58549	10.6218	10.8808	11.2694	11.658	11.7876	10.8808	11.1399	11.399	11.2694	8.03109	8.16062	8.16062	8.67876	8.16062	10.4922	8.93782	9.58549	9.58549	10.2332	12.4352	9.97409	10.7513	10.8808	10.6218	10.2332	9.32642	11.0104	10.6218	9.84456	10.2332	12.3057	12.6943	12.6943	9.97409	11.7876
	1543	12.4138	11.0345	9.65517	11.0345	12.4138	11.0345	14.4828	7.58621	10.3448	8.27586	9.65517	9.65517	9.65517	9.65517	10.3448	11.0345	12.4138	11.0345	11.0345	9.65517	13.1034	12.4138	8.27586	8.96552	8.27586	9.65517	8.27586	10.3448	8.96552	9.65517	8.96552	12.4138	11.7241	11.7241	9.65517	11.7241	9.65517	9.65517	10.3448	11.0345	11.0345	10.3448	10.3448	15.8621	13.7931	14.4828	13.1034	13.7931
	1544	12.5664	12.0354	10.4425	10.4425	12.2124	12.0354	18.0531	8.31858	8.84956	9.02655	9.73451	8.84956	9.38053	9.20354	9.38053	13.6283	12.2124	12.2124	9.38053	10.9735	12.2124	9.73451	7.61062	7.78761	7.9646	8.14159	7.61062	8.84956	7.9646	8.49558	8.31858	9.38053	11.3274	9.38053	10.2655	9.38053	9.20354	8.67257	8.67257	8.67257	9.73451	8.84956	9.20354	16.2832	15.7522	12.7434	11.3274	13.6283
	1545	8.84211	8.84211	9.26316	9.47368	8.42105	9.26316	11.5789	8.63158	7.57895	8	8.84211	8.84211	7.57895	8.42105	8	8.21053	9.68421	10.3158	9.05263	9.89474	10.3158	9.47368	7.78947	7.15789	8.84211	8	8	7.78947	6.94737	7.78947	7.36842	9.26316	10.3158	9.26316	9.26316	8.42105	8.63158	8.21053	8.21053	8.42105	8.42105	7.78947	8.21053	9.68421	11.1579	10.9474	9.89474	10.7368
	1546	3.44828	3.44828	3.62069	3.62069	3.7931	3.44828	3.27586	3.44828	3.44828	3.7931	3.62069	3.7931	3.44828	3.27586	3.44828	3.44828	3.62069	4.13793	3.96552	3.7931	3.44828	3.96552	3.27586	3.44828	3.62069	3.44828	3.27586	3.62069	3.7931	3.27586	3.44828	4.13793	3.96552	3.96552	3.27586	3.62069	3.44828	3.44828	3.10345	3.7931	3.44828	3.10345	3.27586	3.44828	3.96552	4.48276	4.13793	3.44828
	1547	3.5	4	4.5	3.5	3.75	4	4.75	3.25	5.5	3.5	5.25	5.5	3.5	3.75	4	3.25	4	4	4.5	5.5	7.25	5.75	3.25	3.25	3.25	3.25	3.25	4.5	3.25	4.5	4.25	5	5.5	4.5	5.5	4.5	4	3.75	4.25	5	5	4.25	4.5	4.5	4	4.75	3.5	4
	1548	1.32789	1.53218	1.32789	1.43003	1.53218	1.53218	2.14505	1.1236	1.73647	1.73647	1.63432	1.63432	1.32789	1.22574	1.43003	1.63432	1.02145	0.919305	1.43003	1.94076	2.0429	1.63432	1.02145	1.02145	1.02145	0.81716	0.81716	1.1236	1.1236	1.1236	1.1236	1.53218	1.63432	1.73647	1.83861	1.32789	1.1236	1.1236	0.919305	1.1236	1.94076	0.919305	1.1236	2.55363	1.73647	1.73647	1.22574	2.0429
	1552	11.1913	9.74729	8.66426	9.02527	8.66426	9.02527	15.1625	5.05415	7.58123	6.13718	7.94224	7.58123	6.85921	7.94224	7.94224	10.4693	11.9134	10.1083	7.58123	9.38628	11.1913	9.02527	3.61011	3.61011	3.97112	3.97112	4.33213	6.49819	4.69314	5.77617	6.13718	6.49819	8.66426	7.94224	7.58123	7.22022	5.41516	6.85921	6.49819	7.58123	7.58123	6.85921	6.49819	14.8014	13.7184	14.0794	6.49819	8.66426
	1553	5.56553	6.1939	5.47576	5.386	5.74506	5.83483	7.0018	4.0395	6.01436	5.1167	5.47576	5.74506	5.6553	5.56553	5.9246	6.91203	5.83483	6.1939	6.4632	6.28366	6.4632	5.9246	4.12926	4.21903	4.12926	4.5781	4.48833	5.02693	5.1167	5.74506	5.386	5.6553	6.1939	5.83483	6.10413	5.83483	5.29623	5.56553	5.386	6.10413	6.1939	5.56553	5.386	7.45063	7.18133	6.28366	5.29623	6.4632
	1556	5.62701	5.30547	4.34084	4.66238	5.30547	5.30547	5.78778	4.01929	4.18006	4.34084	4.50161	4.01929	4.50161	4.01929	4.01929	5.14469	4.66238	5.14469	4.66238	5.30547	5.78778	4.98392	3.53698	3.53698	3.69775	3.53698	3.85852	3.53698	4.01929	3.85852	4.01929	4.18006	4.50161	4.18006	4.82315	4.34084	4.50161	4.01929	4.18006	4.34084	4.66238	4.01929	4.34084	6.10932	5.78778	5.62701	4.50161	4.66238
	1559	7.18039	5.95447	6.47986	6.47986	6.65499	6.65499	3.85289	5.07881	5.25394	5.42907	6.30473	6.47986	6.30473	6.30473	5.95447	6.83012	6.83012	6.65499	5.95447	7.00525	6.83012	6.47986	5.07881	4.90368	5.07881	4.72855	4.72855	5.07881	5.07881	4.90368	5.25394	5.6042	7.18039	5.95447	6.47986	5.42907	5.25394	5.07881	5.25394	5.77933	5.95447	5.95447	5.95447	4.72855	5.07881	6.65499	6.30473	7.35552
	1562	14.6988	13.7349	13.253	13.253	13.494	14.2169	20	9.39759	12.7711	13.012	13.253	13.7349	12.7711	13.012	12.0482	14.2169	13.9759	12.7711	13.9759	14.2169	14.6988	13.253	9.63855	9.15663	10.3614	9.87952	8.91566	12.2892	10.1205	12.2892	12.2892	13.7349	13.9759	12.7711	14.6988	12.5301	12.5301	12.2892	12.0482	13.7349	14.2169	12.5301	12.5301	15.9036	14.9398	14.4578	11.3253	13.253
	1563	10.9155	12.1479	10.2113	9.85915	10.7394	11.7958	13.9085	7.92254	11.2676	10.0352	11.2676	11.6197	10.9155	11.6197	10.5634	12.3239	11.4437	12.5	11.7958	12.1479	12.6761	12.1479	8.62676	8.62676	8.62676	8.80282	8.09859	11.4437	9.33099	11.2676	11.0915	11.2676	11.6197	12.1479	12.6761	11.9718	11.2676	11.0915	11.0915	11.4437	11.4437	10.9155	11.6197	12.6761	11.9718	10.7394	11.4437	13.5563
	1564	12.0504	13.4892	13.1295	13.1295	13.8489	13.3094	14.5683	12.0504	12.4101	13.4892	12.9496	12.4101	11.6906	12.4101	13.6691	14.5683	13.4892	13.3094	13.8489	14.9281	15.8273	13.1295	10.0719	10.2518	10.2518	10.0719	10.4317	12.5899	10.6115	13.3094	12.0504	12.7698	13.8489	14.5683	15.6475	13.6691	13.3094	12.7698	13.3094	13.6691	14.0288	12.7698	13.4892	14.9281	14.0288	12.0504	12.9496	15.1079
	1565	11.3636	10.8289	10.8289	10.0267	10.5615	10.9626	14.1711	7.75401	12.2995	11.2299	11.8984	10.6952	9.89305	10.0267	9.89305	11.7647	11.7647	12.0321	13.369	13.5027	16.0428	13.1016	7.48663	7.75401	7.62032	7.8877	7.48663	10.2941	8.15508	10.2941	9.89305	12.1658	14.0374	12.4332	12.8342	10.2941	10.6952	9.62567	9.49198	12.0321	12.5668	10.1604	10.2941	12.9679	12.4332	13.6364	10.8289	14.1711
	1574	10.34	10.4788	10.4788	10.0625	9.85427	10.34	13.5323	7.00902	11.4504	9.50729	10.1319	10.8952	10.0625	10.5482	10.8952	12.0056	10.4788	11.728	12.2831	12.5607	13.4629	12.9771	8.53574	8.25815	8.25815	8.60514	8.11936	10.6176	8.67453	10.8952	10.2706	11.7974	12.8383	11.8668	12.9771	11.5892	10.4094	10.4788	10.6176	11.1728	11.728	11.1034	11.034	11.4504	13.0465	12.4219	10.34	14.365
	1575	4.0678	4.74576	4.74576	4.40678	4.0678	3.72881	4.74576	2.0339	5.42373	4.74576	4.74576	5.42373	4.74576	4.40678	5.08475	6.10169	5.42373	5.42373	6.10169	6.44068	7.79661	5.76271	3.05085	3.72881	4.0678	4.0678	3.38983	4.0678	4.0678	4.40678	5.42373	5.42373	6.77966	6.44068	6.44068	4.40678	4.40678	5.08475	4.0678	6.44068	6.77966	4.74576	5.08475	4.0678	4.0678	6.44068	4.40678	8.81356
	1576	15.4599	14.09	13.5029	13.1115	13.3072	13.3072	17.8082	8.61057	14.6771	12.3288	13.8943	14.4814	12.9159	15.8513	14.8728	16.047	15.8513	14.8728	14.4814	15.4599	13.5029	13.8943	9.98043	9.58904	9.78474	10.7632	10.7632	12.7202	12.3288	12.5245	14.09	13.3072	13.6986	14.09	14.8728	12.9159	12.5245	13.1115	12.3288	14.2857	14.8728	13.8943	13.6986	14.6771	14.4814	13.6986	13.5029	17.0254
	1584	12.1622	12.1622	10.9698	10.3339	11.0493	11.5262	13.593	6.27981	9.93641	7.79014	10.5723	10.9698	8.90302	10.2544	10.9698	12.5596	12.7981	12.6391	10.9698	13.1955	14.7059	11.9237	5.72337	5.88235	6.20032	5.88235	5.88235	8.26709	6.20032	8.42607	8.50556	9.93641	12.2417	10.1749	12.7981	8.50556	8.34658	8.50556	7.71065	10.7313	10.8903	9.062	9.53895	12.6391	12.7186	13.6725	9.30048	14.07
	1586	8.1225	7.98935	6.65779	6.79095	7.19041	7.58988	8.78828	4.66045	7.45672	6.79095	7.19041	7.05726	6.9241	7.45672	7.19041	8.52197	7.19041	8.25566	7.05726	7.85619	6.65779	7.05726	5.05992	5.05992	5.32623	5.7257	5.32623	6.39148	5.99201	6.65779	7.05726	6.65779	7.85619	7.58988	7.32357	6.65779	7.05726	6.65779	6.65779	7.19041	7.58988	6.9241	6.65779	8.38881	8.92144	6.52463	6.9241	8.38881
	1587	9.32432	8.51351	9.05405	8.71622	9.39189	9.39189	11.5541	7.22973	7.7027	8.04054	8.10811	8.44595	7.90541	8.24324	8.51351	9.32432	8.64865	9.72973	7.90541	9.59459	9.52703	8.58108	7.2973	7.2973	7.36486	7.16216	6.28378	7.09459	7.22973	6.95946	7.16216	6.82432	7.22973	8.04054	8.58108	7.97297	7.22973	7.09459	7.22973	7.77027	7.90541	7.22973	8.10811	10.8784	10.2703	9.18919	8.85135	9.72973
	1589	10.9631	9.01639	10.3484	10.8607	9.42623	9.52869	13.832	9.01639	9.93852	8.91393	10.6557	11.9877	9.73361	9.52869	9.01639	11.8852	12.0902	11.373	9.63115	11.2705	9.93852	11.0656	6.65984	6.55738	6.96721	7.37705	7.68443	7.9918	7.58197	7.58197	8.19672	8.5041	9.42623	9.52869	9.42623	8.09426	8.29918	7.88934	7.68443	8.70902	8.60656	8.81148	7.78689	11.7828	11.6803	11.2705	9.22131	11.2705
	1590	9.54274	9.24453	8.94632	9.04573	8.94632	8.94632	9.84095	8.4493	8.15109	8.74751	8.54871	8.64811	8.54871	8.64811	9.04573	9.74155	9.04573	9.54274	8.84692	9.24453	8.54871	9.44334	8.84692	8.54871	9.14513	8.94632	9.14513	8.64811	8.84692	8.3499	8.54871	8.2505	7.95229	8.84692	8.94632	8.94632	8.94632	8.4493	8.74751	8.74751	8.94632	8.74751	8.94632	9.14513	9.14513	9.34394	8.94632	9.24453
	1593	13.9889	12.6039	12.0499	11.9806	11.7729	11.9806	16.205	8.58726	11.7036	12.1191	11.7036	12.3961	11.4266	11.4958	11.4958	13.0886	12.3961	14.4737	10.8726	12.3269	11.0111	12.1884	10.9418	11.2188	10.8726	10.9418	10.6648	11.4958	10.6648	10.8033	10.3878	10.4571	10.8033	10.9418	11.2881	11.0111	10.7341	9.9723	9.8338	11.0803	11.0803	11.0803	10.1801	15.5125	16.6898	10.9418	13.3657	14.4044
	1596	8.13397	7.17703	7.6555	7.17703	7.6555	7.89474	9.56938	5.98086	7.17703	6.69856	8.13397	7.6555	6.9378	7.89474	8.13397	9.33014	9.09091	9.56938	8.13397	8.61244	6.45933	7.17703	7.41627	7.89474	7.17703	7.17703	7.41627	8.85167	7.41627	7.89474	7.41627	6.9378	7.6555	8.61244	9.09091	7.89474	7.6555	6.69856	7.41627	8.85167	7.6555	7.6555	7.6555	9.33014	9.33014	7.17703	7.6555	8.85167
	1603	7.81011	7.04441	6.8147	6.96784	7.5804	7.65697	7.42726	5.35988	6.27871	6.049	6.43185	6.73813	6.20214	6.12557	6.73813	7.04441	7.19755	7.04441	5.97243	7.27412	6.8147	6.50842	3.21593	3.52221	3.59877	3.59877	3.2925	4.51761	4.74732	4.59418	4.90046	5.20674	6.12557	5.74273	6.89127	5.20674	5.20674	4.74732	4.51761	5.97243	6.049	5.58959	4.97703	8.42266	8.19296	5.43645	4.82389	7.81011
	1606	17.0984	12.4352	12.9534	12.4352	14.5078	13.9896	17.0984	9.32642	10.3627	8.29016	9.84456	9.84456	10.8808	9.84456	9.84456	13.9896	16.5803	13.9896	10.8808	10.8808	10.3627	11.399	3.62694	3.62694	3.10881	3.10881	3.62694	9.32642	9.84456	9.84456	9.32642	8.80829	9.84456	10.8808	10.8808	10.3627	8.29016	8.80829	7.25389	10.3627	9.84456	9.32642	9.84456	16.5803	19.6891	10.8808	7.25389	13.9896
	1616	4.75676	5.40541	7.35135	9.18919	5.40541	5.2973	4.64865	6.16216	12.6486	7.56757	11.2432	11.5676	9.08108	6.81081	6.16216	9.51351	10.0541	9.94595	13.7297	13.8378	13.0811	9.94595	4.54054	4.97297	5.40541	5.51351	5.40541	10.4865	9.18919	10.2703	9.72973	11.2432	13.0811	11.2432	12	9.83784	8.86486	7.13514	8.54054	10.4865	10.7027	8.10811	8.54054	8.10811	7.13514	12.3243	5.40541	11.2432
	1617	1.94863	2.30292	2.0372	2.48007	1.77148	2.21435	3.18866	2.12578	3.01151	2.0372	3.18866	2.92294	2.30292	2.30292	2.3915	2.48007	3.01151	3.10009	3.27724	3.27724	2.83437	2.65722	1.41718	1.15146	1.68291	1.50576	1.68291	2.92294	1.86005	2.65722	2.30292	2.30292	2.3915	2.65722	2.74579	2.56864	2.30292	2.12578	2.30292	2.56864	2.65722	2.30292	2.12578	3.63153	3.27724	2.30292	2.56864	2.92294
	1620	11.9284	12.326	11.829	11.332	12.2266	12.5249	15.7058	7.65408	11.6302	9.94036	11.7296	11.0338	11.0338	11.6302	11.6302	13.0219	12.4254	13.6183	12.6243	12.5249	13.2207	11.6302	7.45527	7.75348	7.95229	8.4493	8.64811	9.74155	9.74155	9.94036	9.64215	11.7296	12.2266	11.2326	12.0278	10.338	9.94036	9.74155	9.44334	12.0278	11.2326	10.2386	9.84095	13.6183	12.7237	14.4135	10.4374	12.6243
	1621	4.52261	4.52261	4.0201	5.02513	5.02513	5.02513	7.53769	5.02513	8.0402	6.53266	6.53266	6.03015	5.52764	7.03518	7.03518	6.03015	7.53769	9.04523	6.53266	6.03015	9.04523	6.03015	6.53266	7.03518	5.02513	7.53769	7.53769	6.53266	8.0402	7.03518	8.54271	6.03015	7.53769	6.03015	6.53266	6.03015	7.53769	6.53266	7.03518	7.53769	7.53769	7.53769	7.53769	4.52261	5.02513	11.5578	6.53266	9.04523
	1624	3.72399	4.81928	3.3954	3.61446	3.94304	4.05257	5.25739	2.40964	3.72399	3.3954	3.83352	3.72399	3.83352	3.83352	3.06681	4.38116	4.70975	4.92881	3.94304	4.49069	5.03834	3.94304	3.06681	2.95728	3.06681	3.06681	3.3954	3.50493	3.17634	3.50493	3.61446	3.61446	3.61446	4.60022	4.27163	4.1621	3.94304	3.50493	3.83352	3.94304	4.27163	3.83352	3.72399	5.47645	5.14786	4.38116	3.72399	4.49069
	1631	5.2901	5.2901	5.11945	4.77816	5.11945	5.46075	6.31399	3.24232	4.26621	4.60751	5.11945	4.77816	4.60751	5.2901	4.94881	5.46075	5.2901	6.82594	5.2901	5.11945	5.46075	5.11945	4.26621	4.09556	4.43686	4.43686	4.43686	4.94881	4.77816	5.11945	4.94881	4.94881	4.43686	5.9727	5.46075	5.6314	5.6314	5.11945	4.94881	5.11945	5.2901	4.94881	5.11945	5.80205	6.48464	4.94881	5.80205	6.82594
	1632	11.6458	11.2608	10.8758	10.2984	11.0683	11.1646	12.897	7.50722	9.52839	9.62464	10.4909	10.3946	9.91338	10.1059	10.6833	11.8383	11.2608	11.0683	9.81713	10.6833	10.7796	10.5871	8.75842	8.56593	8.85467	9.14341	8.46968	9.23965	8.85467	8.95091	9.3359	9.23965	10.5871	9.62464	10.3946	8.75842	8.37344	8.75842	8.75842	9.43215	9.81713	9.04716	9.52839	11.9346	11.9346	9.91338	10.3946	11.8383
	1638	8.38509	8.38509	9.62733	8.69565	8.07453	7.76398	10.559	4.96894	7.76398	8.07453	9.93789	9.00621	9.00621	6.52174	7.14286	9.93789	9.62733	8.69565	9.00621	9.62733	7.76398	7.76398	5.90062	6.21118	5.90062	5.2795	5.59006	6.21118	6.21118	6.21118	6.8323	7.14286	7.76398	8.07453	8.07453	8.07453	6.21118	6.52174	5.59006	7.45342	6.52174	6.52174	6.52174	9.62733	8.69565	7.76398	6.8323	8.69565
	1643	13.0973	13.2743	13.8053	12.7434	14.1593	13.9823	17.1681	10.6195	14.3363	12.3894	14.5133	14.8673	13.0973	12.7434	13.6283	14.5133	13.2743	17.5221	14.3363	15.7522	16.1062	14.3363	12.0354	12.3894	12.7434	12.7434	12.5664	12.5664	13.0973	12.2124	13.0973	14.8673	16.2832	16.4602	15.9292	12.2124	11.1504	12.2124	11.3274	13.9823	13.9823	12.5664	13.8053	14.5133	15.2212	18.0531	14.1593	17.6991
	1645	7.51131	8.23529	7.51131	6.96833	7.51131	7.78281	10.0452	4.97738	7.9638	6.33484	7.05882	6.87783	6.42534	6.96833	6.96833	7.78281	8.32579	8.59729	8.1448	8.1448	10.5882	8.50679	5.24887	5.61086	5.52036	5.61086	5.52036	6.42534	6.42534	6.15385	6.78733	7.78281	9.68326	8.1448	7.23982	6.42534	5.70136	6.06335	6.33484	6.87783	7.42081	6.78733	6.51584	8.50679	8.68778	9.95475	8.32579	8.59729
	1646	15.4499	15.1104	13.9219	13.5823	13.4126	14.2615	20.2037	7.30051	14.9406	12.9032	13.7521	14.9406	13.4126	11.7148	12.5637	15.6197	15.7895	17.4873	15.4499	16.9779	16.129	15.7895	10.017	9.8472	9.8472	10.5263	9.33786	11.545	10.6961	10.6961	12.0543	13.073	16.129	15.1104	14.7708	11.7148	10.5263	10.6961	10.3565	12.3939	13.2428	11.3752	11.8846	18.8455	17.4873	17.657	14.9406	17.8268
	1647	7.33427	5.64175	6.20592	6.06488	5.78279	5.78279	8.74471	4.79549	6.06488	5.78279	6.48801	6.20592	5.50071	5.64175	5.50071	7.19323	7.19323	7.7574	6.34697	7.33427	7.7574	7.61636	4.79549	4.79549	5.07757	5.50071	5.21862	6.34697	5.21862	6.48801	5.92384	6.62906	6.48801	6.48801	7.19323	5.92384	5.78279	5.78279	5.78279	6.20592	6.91114	5.92384	6.48801	8.32158	8.18054	7.33427	6.06488	7.05219
	1649	3.94304	3.94304	3.50493	3.94304	3.61446	3.72399	6.7908	2.40964	4.81928	3.3954	4.38116	5.03834	3.83352	3.94304	3.61446	4.49069	3.61446	6.24315	4.70975	4.92881	5.69551	4.92881	3.28587	3.28587	3.28587	3.50493	2.84775	3.61446	3.06681	3.83352	3.72399	3.94304	4.1621	4.49069	4.81928	4.1621	3.61446	3.72399	3.50493	4.38116	4.70975	3.94304	3.83352	5.03834	4.92881	4.27163	4.05257	6.0241
	1650	5.28109	5.28109	5.11073	5.19591	4.51448	5.11073	7.41056	3.66269	7.15503	5.02555	6.0477	6.47359	5.02555	5.28109	5.53663	5.70698	6.55877	7.58092	6.55877	7.2402	8.17717	7.06985	3.66269	3.83305	4.17376	4.51448	4.94037	5.62181	5.02555	5.53663	4.8552	6.81431	7.49574	7.2402	7.6661	6.0477	5.19591	5.53663	5.36627	6.38842	6.89949	5.28109	5.70698	5.62181	6.13288	7.83646	5.36627	7.06985
	1651	10.3081	9.59716	10.9005	10.9005	10.9005	10.4265	15.5213	8.41232	11.7299	10.6635	10.9005	11.019	10.6635	11.1374	10.782	11.1374	11.3744	12.2038	12.4408	12.7962	12.9147	12.0853	9.59716	9.59716	9.71564	10.0711	9.95261	11.019	10.4265	10.9005	10.9005	11.3744	12.9147	11.4929	11.2559	10.545	10.3081	10.6635	10.782	11.3744	10.545	10.782	10.6635	13.0332	13.0332	14.3365	11.4929	11.1374
	1652	11.4094	9.93289	10.7383	10.3356	10.7383	11.0067	14.094	7.51678	11.4094	8.85906	10.7383	10.4698	8.99329	10.2013	10.2013	11.1409	11.5436	12.349	11.0067	11.8121	13.1544	12.2148	8.45638	8.32215	8.32215	8.99329	8.85906	11.0067	9.12752	10.2013	9.39597	10.7383	11.6779	11.1409	11.2752	10.2013	10.0671	9.66443	9.39597	11.0067	10.604	9.93289	9.93289	12.6174	13.9597	15.0336	12.6174	11.6779
	1653	7.00344	7.46269	7.11825	6.65901	7.69231	7.00344	9.52928	6.42939	7.69231	6.88863	7.34788	6.88863	6.65901	7.23307	7.46269	6.65901	7.23307	9.64409	7.5775	8.49598	8.84041	7.5775	6.88863	6.77382	6.77382	6.5442	6.08496	6.77382	6.19977	6.88863	6.5442	7.46269	9.07003	7.34788	7.5775	7.34788	7.34788	7.00344	6.88863	7.23307	7.34788	6.77382	7.11825	8.15155	8.38117	8.7256	8.15155	8.61079
	1654	6.75266	6.67678	5.69044	5.69044	6.29742	6.22155	7.43551	3.41426	4.17299	4.47648	4.55235	4.77997	4.55235	4.62822	4.7041	6.14568	6.44917	6.52504	4.77997	5.61457	5.84219	5.15933	3.56601	3.49014	3.41426	3.33839	3.33839	3.56601	3.8695	3.64188	3.64188	3.79363	4.32473	4.09712	4.85584	3.56601	3.79363	3.79363	3.49014	4.24886	4.40061	3.71775	3.64188	6.82853	6.75266	6.37329	4.7041	3.94537
	1656	8.25147	6.28684	6.67976	7.07269	6.97446	6.778	8.6444	3.92927	6.38507	5.99214	5.79568	6.38507	5.20629	6.4833	6.4833	8.05501	7.66208	7.76031	7.36739	7.26916	8.25147	7.46562	2.1611	2.25933	2.65226	2.75049	2.55403	3.14342	3.14342	3.33988	2.94695	5.30452	7.17092	5.30452	6.87623	3.83104	3.53635	3.83104	3.14342	5.89391	5.89391	3.73281	4.12574	8.34971	8.34971	8.54617	5.40275	6.4833
	1659	5.2422	5.37492	5.04313	4.97678	5.04313	5.10949	6.50299	3.64964	4.84406	4.71135	4.7777	5.10949	4.44592	4.71135	5.04313	5.44127	5.30856	6.03849	4.91042	5.37492	5.7067	5.30856	3.31785	3.45056	3.45056	3.64964	3.51692	4.44592	4.04778	4.37956	4.18049	4.57863	4.24685	5.04313	5.64035	4.51228	4.37956	4.37956	4.04778	5.10949	4.84406	4.64499	4.44592	6.6357	6.1712	4.91042	4.71135	6.23756
	1660	4.18964	3.52811	3.85888	3.30761	3.52811	3.74862	5.40243	3.0871	3.19735	3.41786	3.63837	3.96913	3.85888	3.52811	3.41786	4.63065	4.7409	5.51268	3.41786	4.5204	6.39471	4.29989	2.97685	3.0871	2.97685	2.97685	3.19735	2.97685	3.52811	3.19735	3.0871	2.53583	2.97685	3.41786	5.07166	2.64609	2.97685	2.86659	2.64609	3.63837	3.63837	3.30761	3.0871	4.07938	4.7409	5.73319	3.85888	5.29217
	1667	2.2779	2.50569	3.18907	2.73349	2.96128	2.73349	4.55581	3.18907	6.15034	3.64465	4.7836	4.55581	4.10023	4.32802	4.10023	4.55581	5.23918	6.15034	5.01139	5.23918	6.83371	4.7836	3.87244	4.10023	3.64465	3.64465	3.64465	5.23918	3.87244	4.32802	4.10023	6.60592	6.83371	5.92255	5.46697	5.46697	4.10023	4.7836	4.32802	5.23918	5.01139	4.7836	4.32802	2.96128	4.10023	5.92255	5.69476	6.15034
	1668	0.729927	0.875912	0.875912	0.729927	0.875912	0.875912	0.875912	0.583942	0.875912	0.875912	0.875912	0.875912	0.729927	0.875912	0.875912	1.16788	0.729927	1.16788	1.31387	1.0219	1.0219	0.875912	0.875912	0.729927	0.729927	0.875912	0.875912	0.875912	0.875912	0.875912	0.875912	0.875912	1.0219	1.0219	1.16788	0.875912	0.875912	0.875912	0.875912	1.16788	1.0219	1.16788	1.0219	1.31387	1.0219	1.0219	0.729927	1.16788
	1669	4.38871	3.76176	4.07524	4.70219	4.07524	5.01567	8.15047	2.82132	5.64263	3.44828	4.07524	4.07524	3.1348	3.44828	3.76176	7.52351	4.07524	6.58307	6.89655	6.89655	8.15047	5.64263	2.82132	2.82132	3.1348	3.1348	2.82132	4.38871	2.82132	3.76176	3.1348	5.95611	7.52351	6.26959	7.21003	6.26959	4.70219	4.07524	3.44828	5.64263	6.26959	3.1348	4.70219	8.77743	7.21003	8.46395	4.70219	7.83699
	1670	4.94186	4.94186	4.94186	5.08721	4.50581	4.65116	5.52326	4.50581	5.37791	4.50581	5.52326	5.08721	4.94186	5.08721	5.08721	4.65116	5.52326	5.23256	5.23256	5.23256	5.81395	5.52326	4.21512	4.06977	4.50581	5.08721	4.65116	4.65116	4.94186	4.65116	4.79651	5.08721	5.81395	4.79651	5.23256	4.94186	4.65116	4.50581	4.36047	5.23256	5.37791	4.79651	4.79651	6.10465	5.81395	6.39535	5.6686	6.25
	1674	10.4612	10.0112	9.78628	9.78628	10.4612	9.89876	12.9359	5.84927	10.3487	9.33633	9.5613	9.5613	9.33633	10.0112	9.67379	10.4612	10.5737	10.7987	11.1361	11.1361	11.4736	10.9111	7.53656	7.9865	7.9865	8.21147	8.21147	9.11136	8.09899	9.11136	8.54893	11.2486	12.7109	10.4612	11.1361	9.44882	8.7739	8.7739	9.5613	10.1237	10.1237	8.99888	9.22385	11.5861	12.4859	11.3611	9.44882	12.7109
	1676	7.55627	6.75241	6.59164	6.75241	7.23473	7.23473	7.71704	2.2508	6.91318	4.66238	6.10932	6.2701	5.94855	6.43087	6.2701	7.23473	8.36013	8.19936	8.03859	9.00322	9.00322	7.23473	3.85852	3.69775	4.18006	4.18006	3.37621	5.30547	5.78778	5.30547	4.98392	7.23473	8.5209	8.68167	8.68167	5.78778	4.34084	3.85852	4.66238	6.43087	5.78778	4.82315	5.14469	7.87781	8.03859	8.68167	7.87781	8.68167
	1677	13.4328	12.1535	11.9403	11.9403	12.1535	12.1535	14.7122	7.24947	13.0064	10.0213	12.3667	11.9403	11.7271	12.1535	11.9403	13.2196	14.9254	13.4328	12.58	13.4328	14.0725	13.6461	8.95522	9.16844	9.16844	9.8081	10.2345	12.1535	10.2345	12.3667	11.9403	12.58	14.0725	13.6461	12.7932	11.7271	11.5139	11.3006	10.8742	12.3667	12.1535	12.1535	11.0874	14.4989	14.2857	14.0725	13.6461	16.6311
[truncated: 566 more rows]
[truncated: 26 more columns]

## Sheet: (c) 1a.3.V core SAAV dens 10%
	SAAV density (>10% of environmental heterogeneity) in the core 1a.3.V genes
[truncated: 800 more rows]
[truncated: 29 more columns]

## Sheet: (d) Num 1a.3.V core SAAVs
	Number of SAAVs (>10% of environmental heterogeneity) in the core 1a.3.V genes
[truncated: 801 more rows]
[truncated: 27 more columns]

[truncated: 7 more sheets: (e) Invariant 1a.3.V core genes, (f) Proportion of AAs in SAAVs, (g) AASTs across metagenomes, (h) cAASTs, (i) cAASTs across metagenomes, BLOSUM per AAST, AAST BLOSUMs across genes]
