# Supplementary material for: Single-amino acid variants reveal evolutionary processes that shape the biogeography of a global SAR11 subclade
Source: eLife. 2019 Sep 3;8:e46497. doi: 10.7554/eLife.46497 (PMC6721796; doi:10.7554/eLife.46497)
Supplement: Supplementary file 3. — (a) SAAV characteristics, including solvent accessibility for each SAAV belonging to a core 1a.3.V gene with a successfully predicted protein structure. (b) The correlation of allele frequencies to temperature for each position containing at least one SAAV. (c) The summary of the proportion of temperature-correlated and temperature-uncorrelated SAAV positions per core 1a.3.V gene. [file elife-46497-supp3.xlsx]

## Sheet: (a) SAAV solvent accessibility
	entry_id	unique_pos_identifier	sample_id	corresponding_gene_call	codon_order_in_gene	reference	BLOSUM62	BLOSUM90	competing_aas	consensus	departure_from_consensus	BLOSUM62_weighted	BLOSUM90_weighted	entropy	main_groups	proteotypes	main_group_nums	solvent_acc	number_of_buried_in_gene (RSA 0-10)	number_of_intermediate_in_gene (RSA 11-40)	number_of_exposed_in_gene (RSA 41-100)	number_of_unknown_in_gene
	8365242	66	ANW_146_05M	1248	122	Gly	0	0	AlaGly	Gly	0.112705	0	0	0.352134	Gr02	E	28	B	123	99	129	45
	12363897	66	ANE_151_05M	1248	122	Gly	0	0	AlaGly	Gly	0.136439	0	0	0.407433	Gr01	C	21	B	123	99	129	45
	17577890	66	PSW_122_05M	1248	122	Gly	0	0	AlaGly	Gly	0.143328	0	0	0.426646	Gr01	A	21	B	123	99	129	45
	21737052	66	PON_132_05M	1248	122	Gly	0	0	AlaGly	Gly	0.201729	0	0	0.50279	Gr02	E	28	B	123	99	129	45
	23526190	66	IOS_52_05M	1248	122	Gly	0	0	AlaGly	Gly	0.140097	0	0	0.405139	Gr02	E	28	B	123	99	129	45
	24371994	66	ASE_68_05M	1248	122	Gly	0	0	AlaGly	Gly	0.132948	0	0	0.391953	Gr01	C	21	B	123	99	129	45
	40505630	66	ANE_150_05M	1248	122	Gly	0	0	AlaGly	Gly	0.132969	0	0	0.391992	Gr01	C	21	B	123	99	129	45
	45998556	66	PSE_94_05M	1248	122	Gly	0	0	AlaGly	Gly	0.267857	0	0	0.592825	Gr01	C	21	B	123	99	129	45
	52119572	66	ANW_148_05M	1248	122	Gly	0	0	AlaGly	Gly	0.156448	-0.0294267	-0.0429069	0.444932	Gr02	E	28	B	123	99	129	45
	57293046	66	ASW_76_05M	1248	122	Gly	0	0	AlaGly	Gly	0.282528	0	0	0.615117	Gr02	E	28	B	123	99	129	45
	63074071	66	ANE_152_05M	1248	122	Gly	0	0	AlaGly	Gly	0.2	-0.0902461	-0.157703	0.527561	Gr01	C	21	B	123	99	129	45
	64708085	66	ANW_145_05M	1248	122	Gly	0	0	AlaGly	Gly	0.115566	0	0	0.357997	Gr02	F	28	B	123	99	129	45
	67334533	66	PON_138_05M	1248	122	Gly	0	0	AlaGly	Gly	0.215017	-0.0358714	-0.0559373	0.538055	Gr01	A	21	B	123	99	129	45
	75922174	66	ANE_004_05M	1248	122	Gly	0	0	AlaGly	Gly	0.196765	-0.0415292	-0.0725136	0.524331	Gr01	C	21	B	123	99	129	45
	79916076	66	ANW_142_05M	1248	122	Gly	0	0	AlaGly	Gly	0.123023	-0.0304866	-0.0447441	0.382116	Gr02	E	28	B	123	99	129	45
	83213866	66	MED_18_05M	1248	122	Gly	0	0	AlaGly	Gly	0.311881	0	0	0.620598	Gr01	C	21	B	123	99	129	45
	84696888	66	ASE_70_05M	1248	122	Gly	0	0	AlaGly	Gly	0.207207	0	0	0.510233	Gr01	B	21	B	123	99	129	45
	88563167	66	PSE_93_05M	1248	122	Gly	0	0	AlaGly	Gly	0.325203	0	0	0.630729	Gr01	C	21	B	123	99	129	45
	94173266	66	ION_42_05M	1248	122	Gly	0	0	AlaGly	Gly	0.113662	0	0	0.354105	Gr02	F	28	B	123	99	129	45
	105310219	66	ION_48_05M	1248	122	Gly	0	0	AlaGly	Gly	0.216867	-0.0486146	-0.0787801	0.545697	Gr02	E	28	B	123	99	129	45
	106182134	66	ION_45_05M	1248	122	Gly	0	0	AlaGly	Gly	0.100829	0	0	0.3269	Gr02	E	28	B	123	99	129	45
	108353652	66	ASW_72_05M	1248	122	Gly	0	0	AlaGly	Gly	0.187861	0	0	0.483107	Gr02	E	28	B	123	99	129	45
	8365324	141	ANW_146_05M	1248	244	Val	3	3	IleVal	Val	0.111111	2.87629	2.811	0.37369	Gr02	E	28	B	123	99	129	45
	9395389	141	PSW_128_05M	1248	244	Val	3	3	IleVal	Val	0.130435	1.97103	1.57011	0.488969	Gr01	A	21	B	123	99	129	45
	12363984	141	ANE_151_05M	1248	244	Val	3	3	IleVal	Val	0.173913	3	3	0.462037	Gr01	C	21	B	123	99	129	45
	21737143	141	PON_132_05M	1248	244	Val	3	3	IleVal	Val	0.106557	2.83905	2.75437	0.368154	Gr02	E	28	B	123	99	129	45
	24372086	141	ASE_68_05M	1248	244	Val	3	3	IleVal	Val	0.169492	2.58103	2.35573	0.539893	Gr01	C	21	B	123	99	129	45
	33151268	141	ASW_78_05M	1248	244	Val	3	3	IleVal	Val	0.166667	2.38281	2.16406	0.53141	Gr02	E	28	B	123	99	129	45
	40505711	141	ANE_150_05M	1248	244	Val	3	3	IleVal	Val	0.122905	2.71547	2.56508	0.421627	Gr01	C	21	B	123	99	129	45
	42139110	141	ANW_149_05M	1248	244	Val	3	3	IleVal	Val	0.11828	2.71596	2.56617	0.410595	Gr02	F	28	B	123	99	129	45
	45998643	141	PSE_94_05M	1248	244	Val	3	3	IleVal	Val	0.248408	3	3	0.560579	Gr01	C	21	B	123	99	129	45
	63074154	141	ANE_152_05M	1248	244	Val	3	3	IleVal	Val	0.447059	2.92814	2.88206	0.741935	Gr01	C	21	B	123	99	129	45
	64708164	141	ANW_145_05M	1248	244	Val	3	3	IleVal	Val	0.124031	2.48707	2.21767	0.444627	Gr02	F	28	B	123	99	129	45
	67334610	141	PON_138_05M	1248	244	Val	1	0	LeuVal	Val	0.12987	1.80692	1.19308	0.473544	Gr01	A	21	B	123	99	129	45
	75922262	141	ANE_004_05M	1248	244	Val	3	3	IleVal	Val	0.2	3	3	0.500402	Gr01	C	21	B	123	99	129	45
	83213953	141	MED_18_05M	1248	244	Val	3	3	IleVal	Val	0.369565	2.85462	2.76621	0.741402	Gr01	C	21	B	123	99	129	45
	86532863	141	PSE_100_05M	1248	244	Val	3	3	IleVal	Val	0.100503	2.09731	1.63251	0.395345	Gr01	A	21	B	123	99	129	45
	88563234	141	PSE_93_05M	1248	244	Val	3	3	IleVal	Val	0.413793	3	3	0.678209	Gr01	C	21	B	123	99	129	45
	12364010	141190	ANE_151_05M	1248	278	Ile	3	3	IleVal	Ile	0.12362	2.77674	2.71655	0.415067	Gr01	C	21	B	123	99	129	45
	24372112	141190	ASE_68_05M	1248	278	Ile	3	3	IleVal	Ile	0.141892	2.52349	2.40969	0.488844	Gr01	C	21	B	123	99	129	45
	45998670	141190	PSE_94_05M	1248	278	Ile	3	3	IleVal	Ile	0.327935	2.88996	2.83636	0.690128	Gr01	C	21	B	123	99	129	45
	63074181	141190	ANE_152_05M	1248	278	Ile	3	3	IleVal	Ile	0.120419	3	3	0.367759	Gr01	C	21	B	123	99	129	45
	64708184	141190	ANW_145_05M	1248	278	Ile	3	3	IleVal	Ile	0.11336	2.91235	2.83312	0.382653	Gr02	F	28	B	123	99	129	45
	67334639	141190	PON_138_05M	1248	278	Ile	3	3	IleVal	Ile	0.165854	2.78829	2.6854	0.508062	Gr01	A	21	B	123	99	129	45
	75922289	141190	ANE_004_05M	1248	278	Ile	3	3	IleVal	Ile	0.151163	2.85405	2.8004	0.457434	Gr01	C	21	B	123	99	129	45
	83213979	141190	MED_18_05M	1248	278	Ile	3	3	IleVal	Ile	0.218289	2.73637	2.69188	0.582905	Gr01	C	21	B	123	99	129	45
	84696973	141190	ASE_70_05M	1248	278	Ile	3	3	IleVal	Ile	0.104651	3	3	0.335184	Gr01	B	21	B	123	99	129	45
	88563255	141190	PSE_93_05M	1248	278	Ile	3	3	IleVal	Ile	0.27619	2.68638	2.62724	0.630746	Gr01	C	21	B	123	99	129	45
	17577894	68	PSW_122_05M	1248	127	Ile	3	3	IleVal	Ile	0.106713	2.96402	2.96213	0.348397	Gr01	A	21	B	123	99	129	45
	21737057	68	PON_132_05M	1248	127	Ile	3	3	IleVal	Ile	0.13141	3	3	0.389059	Gr02	E	28	B	123	99	129	45
	24371997	68	ASE_68_05M	1248	127	Ile	3	3	IleVal	Ile	0.116564	3	3	0.360023	Gr01	C	21	B	123	99	129	45
	45998559	68	PSE_94_05M	1248	127	Ile	3	3	IleVal	Ile	0.179641	2.93258	2.92149	0.481815	Gr01	C	21	B	123	99	129	45
	52119575	68	ANW_148_05M	1248	127	Ile	3	3	IleVal	Ile	0.117241	3	3	0.361392	Gr02	E	28	B	123	99	129	45
	57293048	68	ASW_76_05M	1248	127	Ile	3	3	IleVal	Ile	0.100962	2.89511	2.89004	0.346519	Gr02	E	28	B	123	99	129	45
	63074075	68	ANE_152_05M	1248	127	Ile	3	3	IleVal	Ile	0.13125	3	3	0.388756	Gr01	C	21	B	123	99	129	45
	67334536	68	PON_138_05M	1248	127	Ile	3	3	IleVal	Ile	0.146617	3	3	0.416795	Gr01	A	21	B	123	99	129	45
	83213871	68	MED_18_05M	1248	127	Ile	3	3	IleVal	Ile	0.238579	2.91065	2.88303	0.574002	Gr01	C	21	B	123	99	129	45
	88563170	68	PSE_93_05M	1248	127	Ile	3	3	IleVal	Ile	0.260504	3	3	0.573584	Gr01	C	21	B	123	99	129	45
	105310223	68	ION_48_05M	1248	127	Ile	3	3	IleVal	Ile	0.125828	2.8606	2.82079	0.400565	Gr02	E	28	B	123	99	129	45
	108353655	68	ASW_72_05M	1248	127	Ile	3	3	IleVal	Ile	0.134426	3	3	0.394715	Gr02	E	28	B	123	99	129	45
	45998646	119538	PSE_94_05M	1248	247	Val	3	3	IleVal	Val	0.190476	3	3	0.486913	Gr01	C	21	B	123	99	129	45
	75922264	119538	ANE_004_05M	1248	247	Val	3	3	IleVal	Val	0.128571	3	3	0.383662	Gr01	C	21	B	123	99	129	45
	83213956	119538	MED_18_05M	1248	247	Val	3	3	IleVal	Val	0.146552	3	3	0.416681	Gr01	C	21	B	123	99	129	45
	88563208	97	PSE_93_05M	1248	170	Val	3	3	IleVal	Val	0.1125	2.62133	2.49923	0.390954	Gr01	C	21	B	123	99	129	45
	88563221	195391	PSE_93_05M	1248	189	Ser	1	1	SerThr	Ser	0.25	1	1	0.562335	Gr01	C	21	B	123	99	129	45
	45998834	292	PSE_94_05M	1250	37	Ile	3	3	IleVal	Ile	0.12782	3	3	0.382221	Gr01	C	21	B	41	49	76	10
	69769929	141207	PSE_111_05M	1250	127	Val	3	3	IleVal	Val	0.105263	2.64442	2.56166	0.369561	Gr01	A	21	B	41	49	76	10
	24372452	141218	ASE_68_05M	1251	124	Ile	3	3	IleVal	Ile	0.150327	2.08179	1.90616	0.507434	Gr01	C	21	B	32	35	59	15
	88563570	141218	PSE_93_05M	1251	124	Ile	3	3	IleVal	Ile	0.175439	3	3	0.464406	Gr01	C	21	B	32	35	59	15
	57293476	141217	ASW_76_05M	1251	120	Ile	3	3	IleVal	Ile	0.128655	2.72792	2.48112	0.452776	Gr02	E	28	B	32	35	59	15
	88563566	141217	PSE_93_05M	1251	120	Ile	2	1	IleLeu	Ile	0.148148	2.21053	1.45263	0.502792	Gr01	C	21	B	32	35	59	15
	88563536	141215	PSE_93_05M	1251	77	Tyr	3	3	PheTyr	Tyr	0.442857	3	3	0.686602	Gr01	C	21	B	32	35	59	15
	887363	557	IOS_57_05M	1252	160	Val	3	3	IleVal	Ile	0.184539	2.93403	2.92427	0.493145	Gr02	F	28	B	56	49	97	27
	5134090	557	IOS_56_05M	1252	160	Val	3	3	IleVal	Ile	0.16318	2.94067	2.92887	0.460955	Gr02	F	28	B	56	49	97	27
	7144882	557	PON_140_05M	1252	160	Val	3	3	IleVal	Ile	0.202307	3	3	0.503584	Gr02	D	28	B	56	49	97	27
	11354307	557	IOS_65_05M	1252	160	Val	3	3	IleVal	Ile	0.109325	2.95617	2.95381	0.355652	Gr02	F	28	B	56	49	97	27
	16444657	557	ANW_141_05M	1252	160	Val	3	3	IleVal	Ile	0.282051	3	3	0.59488	Gr02	D	28	B	56	49	97	27
	21737643	557	PON_132_05M	1252	160	Val	3	3	IleVal	Ile	0.129371	2.84426	2.80659	0.42827	Gr02	E	28	B	56	49	97	27
	25529448	557	ION_38_05M	1252	160	Val	3	3	IleVal	Ile	0.186541	2.87085	2.85761	0.517431	Gr02	D	28	B	56	49	97	27
	34502834	557	RED_31_05M	1252	160	Val	3	3	IleVal	Ile	0.182796	2.9431	2.92521	0.489617	Gr02	F	28	B	56	49	97	27
	36468531	557	ION_41_05M	1252	160	Val	3	3	IleVal	Ile	0.185476	2.95064	2.94826	0.490476	Gr02	F	28	B	56	49	97	27
	39022482	557	PSE_109_05M	1252	160	Val	3	3	IleVal	Ile	0.117741	2.92405	2.91971	0.379784	Gr01	B	21	B	56	49	97	27
	57942833	557	RED_33_05M	1252	160	Val	3	3	IleVal	Ile	0.259468	2.96452	2.95405	0.593199	Gr02	D	28	B	56	49	97	27
	59070991	557	ION_36_05M	1252	160	Val	3	3	IleVal	Ile	0.233001	2.95352	2.945	0.563611	Gr02	D	28	B	56	49	97	27
	60423258	557	RED_32_05M	1252	160	Val	3	3	IleVal	Ile	0.189655	2.98508	2.98367	0.492737	Gr02	F	28	B	56	49	97	27
	64708610	557	ANW_145_05M	1252	160	Val	3	3	IleVal	Ile	0.161194	2.91282	2.90601	0.467179	Gr02	F	28	B	56	49	97	27
	73827314	557	IOS_62_05M	1252	160	Val	3	3	IleVal	Ile	0.18677	2.98297	2.98139	0.489244	Gr02	F	28	B	56	49	97	27
	94173784	557	ION_42_05M	1252	160	Val	3	3	IleVal	Ile	0.142384	3	3	0.409268	Gr02	F	28	B	56	49	97	27
	95216710	557	RED_34_05M	1252	160	Val	3	3	IleVal	Ile	0.32185	2.93303	2.91984	0.660269	Gr02	D	28	B	56	49	97	27
	97951966	557	ASE_66_05M	1252	160	Val	3	3	IleVal	Ile	0.124224	2.83277	2.82452	0.408184	Gr02	F	28	B	56	49	97	27
	105310802	557	ION_48_05M	1252	160	Val	3	3	IleVal	Ile	0.123729	2.79665	2.73655	0.401084	Gr02	E	28	B	56	49	97	27
	106182677	557	ION_45_05M	1252	160	Val	3	3	IleVal	Ile	0.16206	2.84267	2.80455	0.472438	Gr02	E	28	B	56	49	97	27
	9395849	518	PSW_128_05M	1252	94	Gly	0	-1	GlySer	Gly	0.127764	-0.0494144	-0.963421	0.428705	Gr01	A	21	B	56	49	97	27
	12364416	518	ANE_151_05M	1252	94	Gly	0	-1	GlySer	Gly	0.158273	-0.0330162	-1.03022	0.449223	Gr01	C	21	B	56	49	97	27
	24372526	518	ASE_68_05M	1252	94	Gly	0	-1	GlySer	Gly	0.133333	0	-1	0.392674	Gr01	C	21	B	56	49	97	27
	40506146	518	ANE_150_05M	1252	94	Gly	0	-1	GlySer	Gly	0.134118	0	-1	0.39414	Gr01	C	21	B	56	49	97	27
	45999113	518	PSE_94_05M	1252	94	Gly	0	-1	GlySer	Gly	0.310954	-0.0225017	-1.0225	0.653592	Gr01	C	21	B	56	49	97	27
	63074609	518	ANE_152_05M	1252	94	Gly	0	-1	GlySer	Gly	0.455224	0	-1	0.689132	Gr01	C	21	B	56	49	97	27
	75922709	518	ANE_004_05M	1252	94	Gly	0	-1	GlySer	Gly	0.346405	-0.0235044	-1.01397	0.714445	Gr01	C	21	B	56	49	97	27
	83214380	518	MED_18_05M	1252	94	Gly	0	-1	GlySer	Gly	0.485075	-0.0595735	-1.05957	0.731259	Gr01	C	21	B	56	49	97	27
	84697365	518	ASE_70_05M	1252	94	Gly	0	-1	GlySer	Gly	0.140496	0.0232044	-0.781215	0.471334	Gr01	B	21	B	56	49	97	27
	86533330	518	PSE_100_05M	1252	94	Gly	0	-1	GlySer	Gly	0.177893	0	-1	0.468183	Gr01	A	21	B	56	49	97	27
	88563640	518	PSE_93_05M	1252	94	Gly	0	-1	GlySer	Ser	0.352	0.0224563	-0.977544	0.686858	Gr01	C	21	B	56	49	97	27
	97951921	518	ASE_66_05M	1252	94	Gly	0	-1	GlySer	Gly	0.138376	-0.0287188	-1.02661	0.411804	Gr02	F	28	B	56	49	97	27
	21737557	195401	PON_132_05M	1252	42	Ser	1	0	AsnSer	Ser	0.104167	1	0	0.334143	Gr02	E	28	B	56	49	97	27
	63074700	584	ANE_152_05M	1252	210	Val	3	3	IleVal	Val	0.16	2.30086	2.04011	0.557369	Gr01	C	21	B	56	49	97	27
	88563722	584	PSE_93_05M	1252	210	Val	1	0	LeuVal	Val	0.106383	0.557078	-0.0502283	0.480607	Gr01	C	21	B	56	49	97	27
	63074709	589	ANE_152_05M	1252	222	Val	3	3	IleVal	Val	0.166667	3	3	0.450561	Gr01	C	21	B	56	49	97	27
	83214470	589	MED_18_05M	1252	222	Val	3	3	IleVal	Val	0.133929	3	3	0.393787	Gr01	C	21	B	56	49	97	27
	84697338	492	ASE_70_05M	1252	60	Val	3	3	IleVal	Val	0.109589	3	3	0.345655	Gr01	B	21	B	56	49	97	27
	88563710	176844	PSE_93_05M	1252	190	Leu	2	1	IleLeu	Leu	0.193548	2	1	0.491327	Gr01	C	21	B	56	49	97	27
	8366393	1038	ANW_146_05M	1255	587	Ala	1	1	AlaSer	Ala	0.193717	1	1	0.491568	Gr02	E	28	B	394	260	392	316
	12365103	1038	ANE_151_05M	1255	587	Ala	1	1	AlaSer	Ala	0.108696	0.955525	0.950864	0.362034	Gr01	C	21	B	394	260	392	316
	24373209	1038	ASE_68_05M	1255	587	Ala	1	1	AlaSer	Ala	0.133333	1	1	0.392674	Gr01	C	21	B	394	260	392	316
	42140145	1038	ANW_149_05M	1255	587	Ala	1	1	AlaSer	Ala	0.109312	1	1	0.345074	Gr02	F	28	B	394	260	392	316
	52120736	1038	ANW_148_05M	1255	587	Ala	1	1	AlaSer	Ala	0.134715	1	1	0.395252	Gr02	E	28	B	394	260	392	316
	63075306	1038	ANE_152_05M	1255	587	Ala	1	1	AlaSer	Ala	0.179245	0.926391	0.863555	0.507206	Gr01	C	21	B	394	260	392	316
	79917205	1038	ANW_142_05M	1255	587	Ala	1	1	AlaSer	Ala	0.120536	1	1	0.367991	Gr02	E	28	B	394	260	392	316
	83215085	1038	MED_18_05M	1255	587	Ala	1	1	AlaSer	Ala	0.157895	1	1	0.436162	Gr01	C	21	B	394	260	392	316
	12364845	810	ANE_151_05M	1255	210	Ser	1	1	AlaSer	Ser	0.21729	0.64476	0.526814	0.63224	Gr01	C	21	B	394	260	392	316
	21738018	810	PON_132_05M	1255	210	Ser	1	1	AlaSer	Ser	0.153846	0.473436	0.383117	0.523006	Gr02	E	28	B	394	260	392	316
	24372965	810	ASE_68_05M	1255	210	Ser	1	1	AlaSer	Ser	0.138211	0.816282	0.807481	0.432624	Gr01	C	21	B	394	260	392	316
	40506559	810	ANE_150_05M	1255	210	Ser	1	1	AlaSer	Ser	0.152318	0.811828	0.787763	0.485105	Gr01	C	21	B	394	260	392	316
	45999576	810	PSE_94_05M	1255	210	Ser	1	1	AlaSer	Ser	0.386364	0.942691	0.936754	0.752151	Gr01	C	21	B	394	260	392	316
	57293977	810	ASW_76_05M	1255	210	Ser	1	1	AlaSer	Ser	0.110236	1	1	0.347009	Gr02	E	28	B	394	260	392	316
	63075083	810	ANE_152_05M	1255	210	Ser	1	1	AlaSer	Ser	0.447368	0.631966	0.549646	0.925205	Gr01	C	21	B	394	260	392	316
	64708933	810	ANW_145_05M	1255	210	Ser	1	1	AlaSer	Ser	0.291553	0.37478	0.287732	0.828556	Gr02	F	28	B	394	260	392	316
	67335493	810	PON_138_05M	1255	210	Ser	1	1	AlaSer	Ser	0.111111	1	1	0.348832	Gr01	A	21	B	394	260	392	316
	75923141	810	ANE_004_05M	1255	210	Ser	1	1	AlaSer	Ser	0.308594	0.744264	0.664709	0.780952	Gr01	C	21	B	394	260	392	316
	83214837	810	MED_18_05M	1255	210	Ser	1	1	AlaSer	Ala	0.496063	0.656627	0.541474	0.947462	Gr01	C	21	B	394	260	392	316
	84697790	810	ASE_70_05M	1255	210	Ser	1	1	AlaSer	Ser	0.106061	1	1	0.338199	Gr01	B	21	B	394	260	392	316
	88564096	810	PSE_93_05M	1255	210	Ser	1	1	AlaSer	Ala	0.275862	0.765679	0.664099	0.720588	Gr01	C	21	B	394	260	392	316
	97952284	810	ASE_66_05M	1255	210	Ser	1	1	AlaSer	Ser	0.158416	0.820664	0.801206	0.487597	Gr02	F	28	B	394	260	392	316
	12365310	1217	ANE_151_05M	1255	877	Ile	3	3	IleVal	Ile	0.308642	2.91688	2.90147	0.642717	Gr01	C	21	B	394	260	392	316
	24373414	1217	ASE_68_05M	1255	877	Ile	3	3	IleVal	Ile	0.171233	3	3	0.457836	Gr01	C	21	B	394	260	392	316
	40507018	1217	ANE_150_05M	1255	877	Ile	3	3	IleVal	Ile	0.115385	2.96425	2.96222	0.367032	Gr01	C	21	B	394	260	392	316
	46000085	1217	PSE_94_05M	1255	877	Ile	3	3	IleVal	Ile	0.221591	2.96727	2.96368	0.544114	Gr01	C	21	B	394	260	392	316
	63075514	1217	ANE_152_05M	1255	877	Ile	3	3	IleVal	Ile	0.425926	3	3	0.682133	Gr01	C	21	B	394	260	392	316
	75923601	1217	ANE_004_05M	1255	877	Ile	3	3	IleVal	Ile	0.380795	2.86692	2.82546	0.70244	Gr01	C	21	B	394	260	392	316
	83215292	1217	MED_18_05M	1255	877	Ile	3	3	IleVal	Val	0.492958	3	3	0.693048	Gr01	C	21	B	394	260	392	316
	88564497	1217	PSE_93_05M	1255	877	Ile	3	3	IleVal	Ile	0.217822	3	3	0.524137	Gr01	C	21	B	394	260	392	316
	21738623	119682	PON_132_05M	1255	1038	Tyr	3	3	PheTyr	Tyr	0.168	2.95762	2.92925	0.471603	Gr02	E	28	B	394	260	392	316
	57294550	119682	ASW_76_05M	1255	1038	Tyr	3	3	PheTyr	Tyr	0.125683	3	3	0.378097	Gr02	E	28	B	394	260	392	316
	22510771	1384	PSW_124_05M	1255	1182	Val	1	0	LeuVal	Val	0.108893	0.809098	-0.207471	0.369277	Gr01	A	21	B	394	260	392	316
	45999575	175863	PSE_94_05M	1255	209	Phe	0	0	LeuPhe	Phe	0.128472	0.0769066	0.0730452	0.399435	Gr01	C	21	B	394	260	392	316
	67335492	175863	PON_138_05M	1255	209	Phe	0	0	LeuPhe	Phe	0.119792	0	0	0.36651	Gr01	A	21	B	394	260	392	316
	83214836	175863	MED_18_05M	1255	209	Phe	0	0	LeuPhe	Phe	0.179487	0.0892809	-0.00868385	0.570885	Gr01	C	21	B	394	260	392	316
	84697789	175863	ASE_70_05M	1255	209	Phe	0	0	LeuPhe	Phe	0.114286	0.355865	0.341948	0.398442	Gr01	B	21	B	394	260	392	316
	46000131	1254	PSE_94_05M	1255	935	Val	3	3	IleVal	Val	0.100386	3	3	0.32593	Gr01	C	21	B	394	260	392	316
	57294043	877	ASW_76_05M	1255	329	Ile	-1	-1	IleThr	Ile	0.12	-0.978802	-1.15115	0.453501	Gr02	E	28	B	394	260	392	316
	63075122	877	ANE_152_05M	1255	329	Ile	3	3	IleVal	Ile	0.121212	0.966667	0.933333	0.453351	Gr01	C	21	B	394	260	392	316
	64708924	800	ANW_145_05M	1255	190	Phe	0	0	LeuPhe	Phe	0.22039	-0.0154859	-0.024182	0.536377	Gr02	F	28	B	394	260	392	316
	75923154	820	ANE_004_05M	1255	225	Val	0	-1	AlaVal	Val	0.104651	0	-1	0.335184	Gr01	C	21	B	394	260	392	316
	83214850	820	MED_18_05M	1255	225	Val	0	-1	AlaVal	Val	0.103448	0	-1	0.332594	Gr01	C	21	B	394	260	392	316
	88564110	820	PSE_93_05M	1255	225	Val	0	-1	AlaVal	Val	0.458333	0	-1	0.689671	Gr01	C	21	B	394	260	392	316
	83214849	819	MED_18_05M	1255	224	Ile	3	3	IleVal	Ile	0.103448	3	3	0.332594	Gr01	C	21	B	394	260	392	316
	83215608	1456	MED_18_05M	1255	1307	Thr	1	1	SerThr	Thr	0.103175	0.699668	0.699668	0.395686	Gr01	C	21	B	394	260	392	316
	88564784	1456	PSE_93_05M	1255	1307	Thr	0	0	AlaThr	Thr	0.171429	0.30656	0.30656	0.559431	Gr01	C	21	B	394	260	392	316
	88564146	880	PSE_93_05M	1255	336	Ala	1	1	AlaSer	Ala	0.138889	0.503106	0.118012	0.496415	Gr01	C	21	B	394	260	392	316
	105311244	880	ION_48_05M	1255	336	Ala	1	1	AlaSer	Ala	0.12	0.973764	0.954943	0.389015	Gr02	E	28	B	394	260	392	316
	88564148	884	PSE_93_05M	1255	341	Leu	2	1	IleLeu	Leu	0.15	2	1	0.422709	Gr01	C	21	B	394	260	392	316
	88564678	1367	PSE_93_05M	1255	1148	Val	3	3	IleVal	Val	0.111111	3	3	0.348832	Gr01	C	21	B	394	260	392	316
	88564761	1436	PSE_93_05M	1255	1275	Val	3	3	IleVal	Val	0.1875	3	3	0.482578	Gr01	C	21	B	394	260	392	316
	889066	2202	IOS_57_05M	1256	1271	Val	3	3	IleVal	Val	0.123153	3	3	0.37316	Gr02	F	28	B	395	294	439	262
	5135859	2202	IOS_56_05M	1256	1271	Val	3	3	IleVal	Val	0.11753	2.92571	2.90659	0.372072	Gr02	F	28	B	395	294	439	262
	8367657	2202	ANW_146_05M	1256	1271	Val	3	3	IleVal	Val	0.145401	3	3	0.414647	Gr02	E	28	B	395	294	439	262
	11356017	2202	IOS_65_05M	1256	1271	Val	3	3	IleVal	Val	0.115854	2.9442	2.91462	0.37268	Gr02	F	28	B	395	294	439	262
	16446062	2202	ANW_141_05M	1256	1271	Val	3	3	IleVal	Val	0.129231	3	3	0.384922	Gr02	D	28	B	395	294	439	262
	17580687	2202	PSW_122_05M	1256	1271	Val	3	3	IleVal	Val	0.144118	3	3	0.412368	Gr01	A	21	B	395	294	439	262
	21739682	2202	PON_132_05M	1256	1271	Val	3	3	IleVal	Val	0.255102	3	3	0.567871	Gr02	E	28	B	395	294	439	262
	22511864	2202	PSW_124_05M	1256	1271	Val	3	3	IleVal	Val	0.125191	3	3	0.377141	Gr01	A	21	B	395	294	439	262
	24374606	2202	ASE_68_05M	1256	1271	Val	3	3	IleVal	Val	0.175676	3	3	0.464773	Gr01	C	21	B	395	294	439	262
	33153684	2202	ASW_78_05M	1256	1271	Val	3	3	IleVal	Val	0.153191	2.89957	2.86939	0.439417	Gr02	E	28	B	395	294	439	262
	34504453	2202	RED_31_05M	1256	1271	Val	3	3	IleVal	Val	0.15	2.91082	2.87904	0.438836	Gr02	F	28	B	395	294	439	262
	40508168	2202	ANE_150_05M	1256	1271	Val	3	3	IleVal	Val	0.138211	3	3	0.401703	Gr01	C	21	B	395	294	439	262
	43447220	2202	IOS_64_05M	1256	1271	Val	3	3	IleVal	Val	0.114776	2.9741	2.96263	0.363588	Gr02	E	28	B	395	294	439	262
	46001418	2202	PSE_94_05M	1256	1271	Val	3	3	IleVal	Val	0.123596	3	3	0.374028	Gr01	C	21	B	395	294	439	262
	52122002	2202	ANW_148_05M	1256	1271	Val	3	3	IleVal	Val	0.185897	3	3	0.480219	Gr02	E	28	B	395	294	439	262
	57295582	2202	ASW_76_05M	1256	1271	Val	3	3	IleVal	Val	0.149701	3	3	0.422189	Gr02	E	28	B	395	294	439	262
	57944265	2202	RED_33_05M	1256	1271	Val	3	3	IleVal	Val	0.135356	2.87958	2.84121	0.40985	Gr02	D	28	B	395	294	439	262
	60424822	2202	RED_32_05M	1256	1271	Val	3	3	IleVal	Val	0.132921	2.86839	2.82838	0.408726	Gr02	F	28	B	395	294	439	262
	63076824	2202	ANE_152_05M	1256	1271	Val	3	3	IleVal	Val	0.259259	3	3	0.572281	Gr01	C	21	B	395	294	439	262
	66587391	2202	PSW_123_05M	1256	1271	Val	3	3	IleVal	Val	0.131098	3	3	0.388468	Gr01	A	21	B	395	294	439	262
	67337237	2202	PON_138_05M	1256	1271	Val	3	3	IleVal	Val	0.116667	3	3	0.360231	Gr01	A	21	B	395	294	439	262
	73828925	2202	IOS_62_05M	1256	1271	Val	3	3	IleVal	Val	0.166096	3	3	0.449641	Gr02	F	28	B	395	294	439	262
	77643742	2202	PSW_125_05M	1256	1271	Val	3	3	IleVal	Val	0.117569	3	3	0.362054	Gr01	A	21	B	395	294	439	262
	79918473	2202	ANW_142_05M	1256	1271	Val	3	3	IleVal	Val	0.121339	3	3	0.369584	Gr02	E	28	B	395	294	439	262
	83216539	2202	MED_18_05M	1256	1271	Val	3	3	IleVal	Val	0.186441	3	3	0.481021	Gr01	C	21	B	395	294	439	262
	84699400	2202	ASE_70_05M	1256	1271	Val	3	3	IleVal	Val	0.106061	3	3	0.338199	Gr01	B	21	B	395	294	439	262
	97953788	2202	ASE_66_05M	1256	1271	Val	3	3	IleVal	Val	0.107595	2.93206	2.91019	0.351841	Gr02	F	28	B	395	294	439	262
	106184522	2202	ION_45_05M	1256	1271	Val	3	3	IleVal	Val	0.107438	3	3	0.341125	Gr02	E	28	B	395	294	439	262
	108356197	2202	ASW_72_05M	1256	1271	Val	3	3	IleVal	Val	0.176692	2.91866	2.89303	0.484533	Gr02	E	28	B	395	294	439	262
	9397708	1942	PSW_128_05M	1256	842	Val	3	3	IleVal	Val	0.131195	3	3	0.388653	Gr01	A	21	B	395	294	439	262
	66587058	1942	PSW_123_05M	1256	842	Val	3	3	IleVal	Val	0.130814	2.92051	2.8951	0.401871	Gr01	A	21	B	395	294	439	262
	67336927	1942	PON_138_05M	1256	842	Val	3	3	IleVal	Val	0.114833	3	3	0.356501	Gr01	A	21	B	395	294	439	262
	9398015	2191	PSW_128_05M	1256	1255	Val	3	3	IleVal	Val	0.12933	3	3	0.385112	Gr01	A	21	B	395	294	439	262
	21739671	2191	PON_132_05M	1256	1255	Val	3	3	IleVal	Val	0.123188	3	3	0.37323	Gr02	E	28	B	395	294	439	262
	22511851	2191	PSW_124_05M	1256	1255	Val	3	3	IleVal	Val	0.108508	2.92372	2.89829	0.350131	Gr01	A	21	B	395	294	439	262
	63076812	2191	ANE_152_05M	1256	1255	Val	3	3	IleVal	Val	0.103896	3	3	0.33356	Gr01	C	21	B	395	294	439	262
	66587378	2191	PSW_123_05M	1256	1255	Val	3	3	IleVal	Val	0.129114	2.95805	2.93566	0.397159	Gr01	A	21	B	395	294	439	262
	67337224	2191	PON_138_05M	1256	1255	Val	3	3	IleVal	Val	0.124444	2.75753	2.67671	0.394862	Gr01	A	21	B	395	294	439	262
	69772386	2191	PSE_111_05M	1256	1255	Val	3	3	IleVal	Val	0.123103	2.80876	2.75238	0.397383	Gr01	A	21	B	395	294	439	262
	21739409	1970	PON_132_05M	1256	892	Cys	-1	-2	CysSer	Cys	0.144144	-1	-2	0.412416	Gr02	E	28	B	395	294	439	262
	24374376	2006	ASE_68_05M	1256	945	Thr	1	1	SerThr	Thr	0.117647	0.836364	0.836364	0.415218	Gr01	C	21	B	395	294	439	262
	46001163	2006	PSE_94_05M	1256	945	Thr	1	1	SerThr	Thr	0.175793	0.820159	0.762417	0.546874	Gr01	C	21	B	395	294	439	262
	63076573	2006	ANE_152_05M	1256	945	Thr	1	1	SerThr	Thr	0.155844	0.477941	0.294118	0.567918	Gr01	C	21	B	395	294	439	262
	75924579	2006	ANE_004_05M	1256	945	Thr	1	1	SerThr	Thr	0.127962	0.963156	0.963156	0.402765	Gr01	C	21	B	395	294	439	262
	83216306	2006	MED_18_05M	1256	945	Thr	1	1	SerThr	Thr	0.376344	0.779425	0.695088	0.825805	Gr01	C	21	B	395	294	439	262
	88565488	2006	PSE_93_05M	1256	945	Thr	1	1	SerThr	Thr	0.118644	1	1	0.364215	Gr01	C	21	B	395	294	439	262
	46000625	1614	PSE_94_05M	1256	227	Val	3	3	IleVal	Ile	0.163522	2.80034	2.62549	0.515668	Gr01	C	21	B	395	294	439	262
	63076041	1614	ANE_152_05M	1256	227	Val	3	3	IleVal	Ile	0.455696	2.64236	2.38889	0.894535	Gr01	C	21	B	395	294	439	262
	64709757	1614	ANW_145_05M	1256	227	Val	3	3	IleVal	Ile	0.112676	2.8859	2.78248	0.387131	Gr02	F	28	B	395	294	439	262
	75924084	1614	ANE_004_05M	1256	227	Val	3	3	IleVal	Ile	0.19403	2.89076	2.79832	0.544633	Gr01	C	21	B	395	294	439	262
	83215810	1614	MED_18_05M	1256	227	Val	3	3	IleVal	Ile	0.163043	2.66972	2.37615	0.539234	Gr01	C	21	B	395	294	439	262
	88564993	1614	PSE_93_05M	1256	227	Val	3	3	IleVal	Val	0.151899	2.95484	2.93045	0.441371	Gr01	C	21	B	395	294	439	262
	46001232	160680	PSE_94_05M	1256	1030	Tyr	3	3	PheTyr	Tyr	0.189922	3	3	0.486111	Gr01	C	21	B	395	294	439	262
	63076634	160680	ANE_152_05M	1256	1030	Tyr	3	3	PheTyr	Tyr	0.170455	3	3	0.456606	Gr01	C	21	B	395	294	439	262
	75924648	160680	ANE_004_05M	1256	1030	Tyr	3	3	PheTyr	Tyr	0.168675	2.8933	2.85417	0.468888	Gr01	C	21	B	395	294	439	262
	83216369	160680	MED_18_05M	1256	1030	Tyr	3	3	PheTyr	Phe	0.482759	3	3	0.692553	Gr01	C	21	B	395	294	439	262
	46001252	160681	PSE_94_05M	1256	1055	Ile	3	3	IleVal	Ile	0.101053	3	3	0.32739	Gr01	C	21	B	395	294	439	262
	57295467	141380	ASW_76_05M	1256	1100	Ile	3	3	IleVal	Ile	0.253275	3	3	0.565905	Gr02	E	28	B	395	294	439	262
	63076051	214202	ANE_152_05M	1256	242	Met	2	2	LeuMet	Met	0.166667	2	2	0.450561	Gr01	C	21	B	395	294	439	262
	88565001	214202	PSE_93_05M	1256	242	Met	2	2	LeuMet	Leu	0.215686	2	2	0.521394	Gr01	C	21	B	395	294	439	262
	63076194	1720	ANE_152_05M	1256	425	Leu	2	1	IleLeu	Leu	0.151515	2	1	0.425328	Gr01	C	21	B	395	294	439	262
	64709871	1720	ANW_145_05M	1256	425	Leu	2	1	IleLeu	Leu	0.128641	2	1	0.383795	Gr02	F	28	B	395	294	439	262
	88565137	1720	PSE_93_05M	1256	425	Leu	2	1	IleLeu	Leu	0.277108	1.9729	0.988588	0.639761	Gr01	C	21	B	395	294	439	262
	88565248	160666	PSE_93_05M	1256	604	Ile	3	3	IleVal	Ile	0.116505	2.53416	2.09938	0.439032	Gr01	C	21	B	395	294	439	262
	12366729	135046	ANE_151_05M	1258	116	Ala	1	1	AlaSer	Ala	0.216301	0.953679	0.930094	0.547833	Gr01	C	21	B	37	40	61	18
	21739916	135046	PON_132_05M	1258	116	Ala	1	1	AlaSer	Ala	0.239808	0.950967	0.944791	0.577694	Gr02	E	28	B	37	40	61	18
	24374835	135046	ASE_68_05M	1258	116	Ala	1	1	AlaSer	Ala	0.205882	1	1	0.50845	Gr01	C	21	B	37	40	61	18
	33153911	135046	ASW_78_05M	1258	116	Ala	1	1	AlaSer	Ala	0.131687	1	1	0.389582	Gr02	E	28	B	37	40	61	18
	40508391	135046	ANE_150_05M	1258	116	Ala	1	1	AlaSer	Ala	0.126543	1	1	0.379762	Gr01	C	21	B	37	40	61	18
	46001671	135046	PSE_94_05M	1258	116	Ala	1	1	AlaSer	Ser	0.448944	1	1	0.699437	Gr01	C	21	B	37	40	61	18
	57295811	135046	ASW_76_05M	1258	116	Ala	1	1	AlaSer	Ala	0.17931	1	1	0.470346	Gr02	E	28	B	37	40	61	18
	63077066	135046	ANE_152_05M	1258	116	Ala	1	1	AlaSer	Ser	0.471831	1	1	0.691559	Gr01	C	21	B	37	40	61	18
	67337477	135046	PON_138_05M	1258	116	Ala	1	1	AlaSer	Ala	0.140845	1	1	0.406495	Gr01	A	21	B	37	40	61	18
	75925065	135046	ANE_004_05M	1258	116	Ala	1	1	AlaSer	Ser	0.492632	1	1	0.693039	Gr01	C	21	B	37	40	61	18
	77643999	135046	PSW_125_05M	1258	116	Ala	1	1	AlaSer	Ala	0.101322	0.9884	0.979713	0.333035	Gr01	A	21	B	37	40	61	18
	83216770	135046	MED_18_05M	1258	116	Ala	1	1	AlaSer	Ser	0.258675	1	1	0.588703	Gr01	C	21	B	37	40	61	18
	84699633	135046	ASE_70_05M	1258	116	Ala	1	1	AlaSer	Ala	0.144068	1	1	0.41228	Gr01	B	21	B	37	40	61	18
	88565950	135046	PSE_93_05M	1258	116	Ala	1	1	AlaSer	Ala	0.351648	1	1	0.648461	Gr01	C	21	B	37	40	61	18
	97954004	135046	ASE_66_05M	1258	116	Ala	1	1	AlaSer	Ala	0.112481	1	1	0.351671	Gr02	F	28	B	37	40	61	18
	105313050	135046	ION_48_05M	1258	116	Ala	1	1	AlaSer	Ala	0.112769	1	1	0.352267	Gr02	E	28	B	37	40	61	18
	5136099	2425	IOS_56_05M	1259	29	Ile	3	3	IleVal	Ile	0.123611	2.79531	2.75719	0.404424	Gr02	F	28	B	174	177	244	97
	7146511	2425	PON_140_05M	1259	29	Ile	3	3	IleVal	Ile	0.150538	3	3	0.423641	Gr02	D	28	B	174	177	244	97
	8367903	2425	ANW_146_05M	1259	29	Ile	3	3	IleVal	Ile	0.304802	2.84063	2.81535	0.652289	Gr02	E	28	B	174	177	244	97
	9398314	2425	PSW_128_05M	1259	29	Ile	3	3	IleVal	Val	0.426117	2.92502	2.90908	0.722136	Gr01	A	21	B	174	177	244	97
	11356241	2425	IOS_65_05M	1259	29	Ile	3	3	IleVal	Ile	0.187865	2.92529	2.90245	0.49729	Gr02	F	28	B	174	177	244	97
	12366770	2425	ANE_151_05M	1259	29	Ile	3	3	IleVal	Val	0.24282	3	3	0.554309	Gr01	C	21	B	174	177	244	97
	17580984	2425	PSW_122_05M	1259	29	Ile	3	3	IleVal	Val	0.402062	3	3	0.673839	Gr01	A	21	B	174	177	244	97
	21739953	2425	PON_132_05M	1259	29	Ile	3	3	IleVal	Ile	0.214724	2.94196	2.9239	0.536226	Gr02	E	28	B	174	177	244	97
	22512162	2425	PSW_124_05M	1259	29	Ile	3	3	IleVal	Val	0.367213	3	3	0.657456	Gr01	A	21	B	174	177	244	97
	23528938	2425	IOS_52_05M	1259	29	Ile	3	3	IleVal	Ile	0.263959	3	3	0.577158	Gr02	E	28	B	174	177	244	97
	24374875	2425	ASE_68_05M	1259	29	Ile	3	3	IleVal	Ile	0.487805	2.91572	2.89175	0.725629	Gr01	C	21	B	174	177	244	97
	25531093	2425	ION_38_05M	1259	29	Ile	3	3	IleVal	Ile	0.298091	3	3	0.609238	Gr02	D	28	B	174	177	244	97
	33153948	2425	ASW_78_05M	1259	29	Ile	3	3	IleVal	Ile	0.457565	2.84292	2.79191	0.73147	Gr02	E	28	B	174	177	244	97
	34504671	2425	RED_31_05M	1259	29	Ile	3	3	IleVal	Ile	0.116723	2.96624	2.95416	0.372992	Gr02	F	28	B	174	177	244	97
	36470445	2425	ION_41_05M	1259	29	Ile	3	3	IleVal	Ile	0.101387	2.92987	2.91819	0.334042	Gr02	F	28	B	174	177	244	97
	39024490	2425	PSE_109_05M	1259	29	Ile	3	3	IleVal	Val	0.342246	2.85331	2.81236	0.673067	Gr01	B	21	B	174	177	244	97
	40508427	2425	ANE_150_05M	1259	29	Ile	3	3	IleVal	Val	0.377399	3	3	0.662776	Gr01	C	21	B	174	177	244	97
	42141598	2425	ANW_149_05M	1259	29	Ile	3	3	IleVal	Ile	0.393411	2.91952	2.90027	0.6947	Gr02	F	28	B	174	177	244	97
	43447466	2425	IOS_64_05M	1259	29	Ile	3	3	IleVal	Ile	0.213472	3	3	0.518521	Gr02	E	28	B	174	177	244	97
	46001713	2425	PSE_94_05M	1259	29	Ile	3	3	IleVal	Val	0.240741	2.9457	2.92894	0.568445	Gr01	C	21	B	174	177	244	97
	52122255	2425	ANW_148_05M	1259	29	Ile	3	3	IleVal	Ile	0.317568	3	3	0.625022	Gr02	E	28	B	174	177	244	97
	57295847	2425	ASW_76_05M	1259	29	Ile	3	3	IleVal	Ile	0.156098	2.74906	2.70684	0.454849	Gr02	E	28	B	174	177	244	97
	59072617	2425	ION_36_05M	1259	29	Ile	3	3	IleVal	Ile	0.328496	2.9328	2.91308	0.658879	Gr02	D	28	B	174	177	244	97
	60425037	2425	RED_32_05M	1259	29	Ile	3	3	IleVal	Ile	0.110491	3	3	0.347541	Gr02	F	28	B	174	177	244	97
	61373166	2425	PSE_102_05M	1259	29	Ile	3	3	IleVal	Val	0.175747	2.96164	2.95166	0.474725	Gr01	B	21	B	174	177	244	97
	63077109	2425	ANE_152_05M	1259	29	Ile	3	3	IleVal	Val	0.458333	2.8478	2.81138	0.72144	Gr01	C	21	B	174	177	244	97
	64710629	2425	ANW_145_05M	1259	29	Ile	3	3	IleVal	Ile	0.318033	3	3	0.625378	Gr02	F	28	B	174	177	244	97
	66587687	2425	PSW_123_05M	1259	29	Ile	3	3	IleVal	Val	0.385159	2.94998	2.9352	0.686628	Gr01	A	21	B	174	177	244	97
	67337519	2425	PON_138_05M	1259	29	Ile	3	3	IleVal	Ile	0.312903	2.94508	2.93019	0.63937	Gr01	A	21	B	174	177	244	97
	69772707	2425	PSE_111_05M	1259	29	Ile	3	3	IleVal	Val	0.224401	2.95986	2.9474	0.544687	Gr01	A	21	B	174	177	244	97
	72040806	2425	PSE_110_05M	1259	29	Ile	3	3	IleVal	Val	0.228846	2.91102	2.88347	0.560073	Gr01	B	21	B	174	177	244	97
	75925106	2425	ANE_004_05M	1259	29	Ile	3	3	IleVal	Val	0.183761	2.73807	2.65911	0.51754	Gr01	C	21	B	174	177	244	97
	77644040	2425	PSW_125_05M	1259	29	Ile	3	3	IleVal	Val	0.348611	3	3	0.646583	Gr01	A	21	B	174	177	244	97
	79918727	2425	ANW_142_05M	1259	29	Ile	3	3	IleVal	Ile	0.238698	3	3	0.549574	Gr02	E	28	B	174	177	244	97
	81567941	2425	PON_137_05M	1259	29	Ile	3	3	IleVal	Val	0.287248	2.91811	2.89577	0.614886	Gr01	B	21	B	174	177	244	97
	83216812	2425	MED_18_05M	1259	29	Ile	3	3	IleVal	Val	0.40239	3	3	0.673969	Gr01	C	21	B	174	177	244	97
	84699675	2425	ASE_70_05M	1259	29	Ile	3	3	IleVal	Val	0.293333	2.62595	2.50126	0.659349	Gr01	B	21	B	174	177	244	97
	86535897	2425	PSE_100_05M	1259	29	Ile	3	3	IleVal	Val	0.252055	2.73949	2.65736	0.606032	Gr01	A	21	B	174	177	244	97
	88565999	2425	PSE_93_05M	1259	29	Ile	3	3	IleVal	Val	0.40146	3	3	0.673599	Gr01	C	21	B	174	177	244	97
	97954039	2425	ASE_66_05M	1259	29	Ile	3	3	IleVal	Ile	0.287212	2.81217	2.76927	0.661497	Gr02	F	28	B	174	177	244	97
	105313083	2425	ION_48_05M	1259	29	Ile	3	3	IleVal	Ile	0.119281	2.907	2.8915	0.374123	Gr02	E	28	B	174	177	244	97
	106184764	2425	ION_45_05M	1259	29	Ile	3	3	IleVal	Ile	0.115479	2.87935	2.85285	0.384953	Gr02	E	28	B	174	177	244	97
	108356454	2425	ASW_72_05M	1259	29	Ile	3	3	IleVal	Ile	0.265432	3	3	0.578662	Gr02	E	28	B	174	177	244	97
	61373492	210477	PSE_102_05M	1259	558	Met	2	2	LeuMet	Met	0.142857	2	2	0.410116	Gr01	B	21	B	174	177	244	97
	63077176	2476	ANE_152_05M	1259	103	Ala	0	-1	AlaCys	Ala	0.121951	0	-1	0.370795	Gr01	C	21	B	174	177	244	97
	88566065	2476	PSE_93_05M	1259	103	Ala	0	-1	AlaCys	Ala	0.290323	0	-1	0.60244	Gr01	C	21	B	174	177	244	97
	12367389	2923	ANE_151_05M	1261	181	Thr	0	0	AlaThr	Thr	0.156863	0.0726096	0.0726096	0.471104	Gr01	C	21	B	41	44	90	61
	39025038	2923	PSE_109_05M	1261	181	Thr	0	0	AlaThr	Thr	0.194139	0.011659	0.011659	0.502533	Gr01	B	21	B	41	44	90	61
	46002330	2923	PSE_94_05M	1261	181	Thr	0	0	AlaThr	Thr	0.227273	0	0	0.53596	Gr01	C	21	B	41	44	90	61
	61373745	2923	PSE_102_05M	1261	181	Thr	0	0	AlaThr	Thr	0.483871	-0.0159571	-0.0236449	0.715947	Gr01	B	21	B	41	44	90	61
	63077611	2923	ANE_152_05M	1261	181	Thr	0	0	AlaThr	Thr	0.142857	0.125506	0.125506	0.459949	Gr01	C	21	B	41	44	90	61
	69773350	2923	PSE_111_05M	1261	181	Thr	0	0	AlaThr	Thr	0.11646	-0.00346207	-0.00346207	0.368058	Gr01	A	21	B	41	44	90	61
	72041443	2923	PSE_110_05M	1261	181	Thr	0	0	AlaThr	Thr	0.141956	-0.00362902	-0.00362902	0.417164	Gr01	B	21	B	41	44	90	61
	81568551	2923	PON_137_05M	1261	181	Thr	0	0	AlaThr	Thr	0.153355	0.0365332	0.0365332	0.44981	Gr01	B	21	B	41	44	90	61
	83217363	2923	MED_18_05M	1261	181	Thr	0	0	AlaThr	Thr	0.138462	0.125	0.125	0.450461	Gr01	C	21	B	41	44	90	61
	84700114	2923	ASE_70_05M	1261	181	Thr	0	0	AlaThr	Thr	0.138462	0	0	0.402161	Gr01	B	21	B	41	44	90	61
	88566485	2923	PSE_93_05M	1261	181	Thr	0	0	AlaThr	Thr	0.18	0	0	0.471393	Gr01	C	21	B	41	44	90	61
	88566410	160762	PSE_93_05M	1261	83	Phe	3	3	PheTyr	Phe	0.119048	2.32804	2.30688	0.424595	Gr01	C	21	B	41	44	90	61
	889937	3133	IOS_57_05M	1264	101	Ser	1	1	AlaSer	Ser	0.198483	0.974659	0.966719	0.5271	Gr02	F	28	B	55	43	123	58
	5136802	3133	IOS_56_05M	1264	101	Ser	1	1	AlaSer	Ser	0.240209	0.985737	0.980312	0.559431	Gr02	F	28	B	55	43	123	58
	7147104	3133	PON_140_05M	1264	101	Ser	1	1	AlaSer	Ser	0.128779	0.866613	0.818471	0.409893	Gr02	D	28	B	55	43	123	58
	8368699	3133	ANW_146_05M	1264	101	Ser	1	1	AlaSer	Ser	0.210884	0.983609	0.972886	0.527659	Gr02	E	28	B	55	43	123	58
	9399166	3133	PSW_128_05M	1264	101	Ser	1	1	AlaSer	Ser	0.320088	1	1	0.626936	Gr01	A	21	B	55	43	123	58
	11356920	3133	IOS_65_05M	1264	101	Ser	1	1	AlaSer	Ser	0.219024	1	1	0.52567	Gr02	F	28	B	55	43	123	58
	12367650	3133	ANE_151_05M	1264	101	Ser	1	1	AlaSer	Ser	0.303653	1	1	0.613928	Gr01	C	21	B	55	43	123	58
	16446795	3133	ANW_141_05M	1264	101	Ser	1	1	AlaSer	Ser	0.135204	0.937251	0.915373	0.416009	Gr02	D	28	B	55	43	123	58
	17581881	3133	PSW_122_05M	1264	101	Ser	1	1	AlaSer	Ser	0.29588	0.985834	0.979538	0.630016	Gr01	A	21	B	55	43	123	58
	21740818	3133	PON_132_05M	1264	101	Ser	1	1	AlaSer	Ser	0.272727	0.948327	0.929399	0.605914	Gr02	E	28	B	55	43	123	58
	22513059	3133	PSW_124_05M	1264	101	Ser	1	1	AlaSer	Ser	0.330669	0.994012	0.990995	0.641445	Gr01	A	21	B	55	43	123	58
	23529727	3133	IOS_52_05M	1264	101	Ser	1	1	AlaSer	Ser	0.284974	1	1	0.59759	Gr02	E	28	B	55	43	123	58
	24375677	3133	ASE_68_05M	1264	101	Ser	1	1	AlaSer	Ser	0.221154	0.977953	0.977953	0.593702	Gr01	C	21	B	55	43	123	58
	25531712	3133	ION_38_05M	1264	101	Ser	1	1	AlaSer	Ser	0.175799	0.908341	0.876885	0.510359	Gr02	D	28	B	55	43	123	58
	33154780	3133	ASW_78_05M	1264	101	Ser	1	1	AlaSer	Ser	0.307937	0.877736	0.831195	0.674106	Gr02	E	28	B	55	43	123	58
	34505297	3133	RED_31_05M	1264	101	Ser	1	1	AlaSer	Ser	0.265	1	1	0.578222	Gr02	F	28	B	55	43	123	58
	36471086	3133	ION_41_05M	1264	101	Ser	1	1	AlaSer	Ser	0.237576	0.998421	0.998421	0.569391	Gr02	F	28	B	55	43	123	58
	39025254	3133	PSE_109_05M	1264	101	Ser	1	1	AlaSer	Ser	0.187433	0.935286	0.910162	0.523343	Gr01	B	21	B	55	43	123	58
	40509319	3133	ANE_150_05M	1264	101	Ser	1	1	AlaSer	Ser	0.243421	1	1	0.554991	Gr01	C	21	B	55	43	123	58
	42142396	3133	ANW_149_05M	1264	101	Ser	1	1	AlaSer	Ser	0.259813	0.954229	0.937418	0.595019	Gr02	F	28	B	55	43	123	58
	43448224	3133	IOS_64_05M	1264	101	Ser	1	1	AlaSer	Ser	0.24382	0.983178	0.977078	0.56977	Gr02	E	28	B	55	43	123	58
	46002629	3133	PSE_94_05M	1264	101	Ser	1	1	AlaSer	Ser	0.179612	0.924403	0.870947	0.508573	Gr01	C	21	B	55	43	123	58
	52123090	3133	ANW_148_05M	1264	101	Ser	1	1	AlaSer	Ser	0.286885	0.996219	0.996219	0.614774	Gr02	E	28	B	55	43	123	58
	57296705	3133	ASW_76_05M	1264	101	Ser	1	1	AlaSer	Ser	0.213333	1	1	0.51834	Gr02	E	28	B	55	43	123	58
	57944991	3133	RED_33_05M	1264	101	Ser	1	1	AlaSer	Ser	0.150047	0.939505	0.913034	0.460311	Gr02	D	28	B	55	43	123	58
	59073224	3133	ION_36_05M	1264	101	Ser	1	1	AlaSer	Ser	0.171941	0.937178	0.914992	0.481134	Gr02	D	28	B	55	43	123	58
	60425632	3133	RED_32_05M	1264	101	Ser	1	1	AlaSer	Ser	0.244417	0.99676	0.99676	0.569976	Gr02	F	28	B	55	43	123	58
	63077891	3133	ANE_152_05M	1264	101	Ser	1	1	AlaSer	Ser	0.355556	1	1	0.650818	Gr01	C	21	B	55	43	123	58
	64711417	3133	ANW_145_05M	1264	101	Ser	1	1	AlaSer	Ser	0.290735	1	1	0.602808	Gr02	F	28	B	55	43	123	58
	66588572	3133	PSW_123_05M	1264	101	Ser	1	1	AlaSer	Ser	0.369412	1	1	0.658642	Gr01	A	21	B	55	43	123	58
	67338402	3133	PON_138_05M	1264	101	Ser	1	1	AlaSer	Ser	0.250896	0.953271	0.924963	0.595869	Gr01	A	21	B	55	43	123	58
	69773625	3133	PSE_111_05M	1264	101	Ser	1	1	AlaSer	Ser	0.261814	0.947725	0.921875	0.616202	Gr01	A	21	B	55	43	123	58
	72041702	3133	PSE_110_05M	1264	101	Ser	1	1	AlaSer	Ser	0.249686	0.92379	0.897293	0.608411	Gr01	B	21	B	55	43	123	58
	73829771	3133	IOS_62_05M	1264	101	Ser	1	1	AlaSer	Ser	0.199128	1	1	0.499191	Gr02	F	28	B	55	43	123	58
	75925958	3133	ANE_004_05M	1264	101	Ser	1	1	AlaSer	Ser	0.23445	1	1	0.544597	Gr01	C	21	B	55	43	123	58
	77644950	3133	PSW_125_05M	1264	101	Ser	1	1	AlaSer	Ser	0.300899	0.988161	0.985465	0.642319	Gr01	A	21	B	55	43	123	58
	79919479	3133	ANW_142_05M	1264	101	Ser	1	1	AlaSer	Ser	0.213178	0.995187	0.995187	0.53751	Gr02	E	28	B	55	43	123	58
	81568781	3133	PON_137_05M	1264	101	Ser	1	1	AlaSer	Ser	0.22043	0.967755	0.95737	0.558165	Gr01	B	21	B	55	43	123	58
	83217647	3133	MED_18_05M	1264	101	Ser	1	1	AlaSer	Ser	0.325581	1	1	0.631005	Gr01	C	21	B	55	43	123	58
	84700383	3133	ASE_70_05M	1264	101	Ser	1	1	AlaSer	Ser	0.147727	1	1	0.418746	Gr01	B	21	B	55	43	123	58
	86536768	3133	PSE_100_05M	1264	101	Ser	1	1	AlaSer	Ser	0.233628	1	1	0.543623	Gr01	A	21	B	55	43	123	58
	88566741	3133	PSE_93_05M	1264	101	Ser	1	1	AlaSer	Ser	0.193548	1	1	0.491327	Gr01	C	21	B	55	43	123	58
	94176357	3133	ION_42_05M	1264	101	Ser	1	1	AlaSer	Ser	0.201691	0.998498	0.998498	0.510123	Gr02	F	28	B	55	43	123	58
	95218866	3133	RED_34_05M	1264	101	Ser	1	1	AlaSer	Ser	0.110254	0.931694	0.908518	0.382386	Gr02	D	28	B	55	43	123	58
	97954807	3133	ASE_66_05M	1264	101	Ser	1	1	AlaSer	Ser	0.225	0.997546	0.997546	0.544237	Gr02	F	28	B	55	43	123	58
	105313863	3133	ION_48_05M	1264	101	Ser	1	1	AlaSer	Ser	0.246521	0.973259	0.970649	0.570044	Gr02	E	28	B	55	43	123	58
	106185476	3133	ION_45_05M	1264	101	Ser	1	1	AlaSer	Ser	0.234848	0.985988	0.98062	0.552926	Gr02	E	28	B	55	43	123	58
	108357246	3133	ASW_72_05M	1264	101	Ser	1	1	AlaSer	Ser	0.223776	0.944503	0.924532	0.549657	Gr02	E	28	B	55	43	123	58
	12367708	141485	ANE_151_05M	1264	187	Ala	1	1	AlaSer	Ala	0.187911	0.984434	0.982833	0.498832	Gr01	C	21	B	55	43	123	58
	21740871	141485	PON_132_05M	1264	187	Ala	1	1	AlaSer	Ala	0.105263	0.976822	0.974428	0.347155	Gr02	E	28	B	55	43	123	58
	24375729	141485	ASE_68_05M	1264	187	Ala	1	1	AlaSer	Ala	0.156425	1	1	0.433693	Gr01	C	21	B	55	43	123	58
	40509373	141485	ANE_150_05M	1264	187	Ala	1	1	AlaSer	Ala	0.127297	1	1	0.381215	Gr01	C	21	B	55	43	123	58
	46002692	141485	PSE_94_05M	1264	187	Ala	1	1	AlaSer	Ala	0.244986	0.980606	0.972886	0.565554	Gr01	C	21	B	55	43	123	58
	57296763	141485	ASW_76_05M	1264	187	Ala	1	1	AlaSer	Ala	0.107143	1	1	0.3405	Gr02	E	28	B	55	43	123	58
	63077945	141485	ANE_152_05M	1264	187	Ala	1	1	AlaSer	Ala	0.357143	1	1	0.651757	Gr01	C	21	B	55	43	123	58
	67338454	141485	PON_138_05M	1264	187	Ala	1	1	AlaSer	Ala	0.113821	1	1	0.354431	Gr01	A	21	B	55	43	123	58
	75926020	141485	ANE_004_05M	1264	187	Ala	1	1	AlaSer	Ala	0.189624	1	1	0.485678	Gr01	C	21	B	55	43	123	58
	83217704	141485	MED_18_05M	1264	187	Ala	1	1	AlaSer	Ala	0.209877	0.939349	0.927118	0.554849	Gr01	C	21	B	55	43	123	58
	84700444	141485	ASE_70_05M	1264	187	Ala	1	1	AlaSer	Ala	0.102564	1	1	0.330681	Gr01	B	21	B	55	43	123	58
	88566781	141485	PSE_93_05M	1264	187	Ala	1	1	AlaSer	Ala	0.214286	1	1	0.51958	Gr01	C	21	B	55	43	123	58
	21740824	141480	PON_132_05M	1264	115	Val	3	3	IleVal	Val	0.123418	3	3	0.37368	Gr02	E	28	B	55	43	123	58
	24375684	141480	ASE_68_05M	1264	115	Val	3	3	IleVal	Val	0.176471	3	3	0.465999	Gr01	C	21	B	55	43	123	58
	46002638	141480	PSE_94_05M	1264	115	Val	3	3	IleVal	Val	0.159624	2.78673	2.72283	0.460227	Gr01	C	21	B	55	43	123	58
	84700393	141480	ASE_70_05M	1264	115	Val	3	3	IleVal	Val	0.1375	3	3	0.400399	Gr01	B	21	B	55	43	123	58
	46002631	3135	PSE_94_05M	1264	103	Phe	0	0	LeuPhe	Phe	0.111111	0.474403	0.457338	0.398894	Gr01	C	21	B	55	43	123	58
	83217633	3121	MED_18_05M	1264	80	Ile	3	3	IleVal	Ile	0.217391	3	3	0.523586	Gr01	C	21	B	55	43	123	58
	12367798	3250	ANE_151_05M	1265	61	Val	3	3	IleVal	Val	0.103578	3	3	0.332875	Gr01	C	21	B	14	14	49	21
	46002797	3250	PSE_94_05M	1265	61	Val	3	3	IleVal	Val	0.174041	2.87417	2.83689	0.47719	Gr01	C	21	B	14	14	49	21
	63078057	3250	ANE_152_05M	1265	61	Val	3	3	IleVal	Val	0.252252	3	3	0.564796	Gr01	C	21	B	14	14	49	21
	75926112	3250	ANE_004_05M	1265	61	Val	3	3	IleVal	Val	0.291667	2.94936	2.93842	0.621283	Gr01	C	21	B	14	14	49	21
	83217803	3250	MED_18_05M	1265	61	Val	3	3	IleVal	Val	0.484444	3	3	0.692663	Gr01	C	21	B	14	14	49	21
	84700537	3250	ASE_70_05M	1265	61	Val	3	3	IleVal	Val	0.105263	3	3	0.336496	Gr01	B	21	B	14	14	49	21
	88566888	3250	PSE_93_05M	1265	61	Val	3	3	IleVal	Val	0.32381	3	3	0.629708	Gr01	C	21	B	14	14	49	21
	12367847	141495	ANE_151_05M	1266	54	Val	3	3	IleVal	Val	0.191304	3	3	0.488109	Gr01	C	21	B	26	35	66	5
	17582078	141495	PSW_122_05M	1266	54	Val	3	3	IleVal	Val	0.104478	2.93837	2.91851	0.34417	Gr01	A	21	B	26	35	66	5
	21741015	141495	PON_132_05M	1266	54	Val	3	3	IleVal	Val	0.108392	3	3	0.343139	Gr02	E	28	B	26	35	66	5
	24375881	141495	ASE_68_05M	1266	54	Val	3	3	IleVal	Val	0.174825	3	3	0.463455	Gr01	C	21	B	26	35	66	5
	40509514	141495	ANE_150_05M	1266	54	Val	3	3	IleVal	Val	0.106383	2.86631	2.82175	0.349315	Gr01	C	21	B	26	35	66	5
	46002859	141495	PSE_94_05M	1266	54	Val	3	3	IleVal	Val	0.327273	3	3	0.63223	Gr01	C	21	B	26	35	66	5
	63078116	141495	ANE_152_05M	1266	54	Val	3	3	IleVal	Val	0.296296	3	3	0.607693	Gr01	C	21	B	26	35	66	5
	64711578	141495	ANW_145_05M	1266	54	Val	3	3	IleVal	Val	0.104225	3	3	0.334269	Gr02	F	28	B	26	35	66	5
	67338598	141495	PON_138_05M	1266	54	Val	3	3	IleVal	Val	0.110687	3	3	0.347949	Gr01	A	21	B	26	35	66	5
	69773833	141495	PSE_111_05M	1266	54	Val	3	3	IleVal	Val	0.1133	2.96195	2.94972	0.360154	Gr01	A	21	B	26	35	66	5
	75926169	141495	ANE_004_05M	1266	54	Val	3	3	IleVal	Val	0.262172	2.87606	2.838	0.609331	Gr01	C	21	B	26	35	66	5
	83217858	141495	MED_18_05M	1266	54	Val	3	3	IleVal	Val	0.461538	3	3	0.690186	Gr01	C	21	B	26	35	66	5
	84700583	141495	ASE_70_05M	1266	54	Val	3	3	IleVal	Val	0.150943	3	3	0.424342	Gr01	B	21	B	26	35	66	5
	88566941	141495	PSE_93_05M	1266	54	Val	3	3	IleVal	Ile	0.388889	2.93721	2.89178	0.718703	Gr01	C	21	B	26	35	66	5
	97954983	141495	ASE_66_05M	1266	54	Val	3	3	IleVal	Val	0.119632	2.71091	2.62636	0.402766	Gr02	F	28	B	26	35	66	5
	105314050	141495	ION_48_05M	1266	54	Val	3	3	IleVal	Val	0.101664	2.96169	2.94153	0.337962	Gr02	E	28	B	26	35	66	5
	108357420	141495	ASW_72_05M	1266	54	Val	3	3	IleVal	Val	0.103448	3	3	0.332594	Gr02	E	28	B	26	35	66	5
	24375884	160798	ASE_68_05M	1266	58	Val	3	3	IleVal	Val	0.158273	2.80566	2.70084	0.485011	Gr01	C	21	B	26	35	66	5
	46002862	160798	PSE_94_05M	1266	58	Val	3	3	IleVal	Val	0.245342	2.87133	2.82167	0.590431	Gr01	C	21	B	26	35	66	5
	63078120	160798	ANE_152_05M	1266	58	Val	3	3	IleVal	Val	0.108108	2.74019	2.60374	0.383273	Gr01	C	21	B	26	35	66	5
	75926172	160798	ANE_004_05M	1266	58	Val	3	3	IleVal	Val	0.151163	2.71217	2.62351	0.473116	Gr01	C	21	B	26	35	66	5
	83217861	160798	MED_18_05M	1266	58	Val	3	3	IleVal	Val	0.298507	2.88217	2.81335	0.668853	Gr01	C	21	B	26	35	66	5
	88566945	160798	PSE_93_05M	1266	58	Val	3	3	IleVal	Ile	0.45283	2.92582	2.90922	0.734546	Gr01	C	21	B	26	35	66	5
	46002839	176995	PSE_94_05M	1266	21	Ile	3	3	IleVal	Ile	0.106509	3	3	0.339153	Gr01	C	21	B	26	35	66	5
	63078099	176995	ANE_152_05M	1266	21	Ile	3	3	IleVal	Ile	0.183673	3	3	0.476918	Gr01	C	21	B	26	35	66	5
	83217841	176995	MED_18_05M	1266	21	Ile	3	3	IleVal	Ile	0.282353	3	3	0.595162	Gr01	C	21	B	26	35	66	5
	12367983	3392	ANE_151_05M	1267	152	Val	3	3	IleVal	Val	0.137011	2.53221	2.41526	0.445201	Gr01	C	21	B	56	54	72	44
	24376016	3392	ASE_68_05M	1267	152	Val	3	3	IleVal	Val	0.135802	2.19797	1.99746	0.461659	Gr01	C	21	B	56	54	72	44
	46003009	3392	PSE_94_05M	1267	152	Val	3	3	IleVal	Val	0.149584	1.97848	1.69424	0.533131	Gr01	C	21	B	56	54	72	44
	63078266	3392	ANE_152_05M	1267	152	Val	3	3	IleVal	Val	0.492647	2.66854	2.58567	0.783113	Gr01	C	21	B	56	54	72	44
	64711692	3392	ANW_145_05M	1267	152	Val	3	3	IleVal	Val	0.18872	2.83239	2.79048	0.512669	Gr02	F	28	B	56	54	72	44
	75926307	3392	ANE_004_05M	1267	152	Val	3	3	IleVal	Val	0.218354	2.82184	2.76727	0.569912	Gr01	C	21	B	56	54	72	44
	83218012	3392	MED_18_05M	1267	152	Val	3	3	IleVal	Val	0.304636	2.42006	2.27507	0.719469	Gr01	C	21	B	56	54	72	44
	88567085	3392	PSE_93_05M	1267	152	Val	3	3	IleVal	Ile	0.311321	2.66329	2.57912	0.691331	Gr01	C	21	B	56	54	72	44
	88567073	3383	PSE_93_05M	1267	136	Ala	1	1	AlaSer	Ala	0.273973	1	1	0.58717	Gr01	C	21	B	56	54	72	44
	7147389	3475	PON_140_05M	1268	67	Ile	1	1	IleMet	Ile	0.109501	1.65635	1.62931	0.420477	Gr02	D	28	B	27	21	65	23
	8369072	3475	ANW_146_05M	1268	67	Ile	1	1	IleMet	Ile	0.225968	1.39632	1.34578	0.656252	Gr02	E	28	B	27	21	65	23
	12368081	3475	ANE_151_05M	1268	67	Ile	3	3	IleVal	Ile	0.145939	2.20401	2.16555	0.512066	Gr01	C	21	B	27	21	65	23
	21741248	3475	PON_132_05M	1268	67	Ile	1	1	IleMet	Ile	0.182927	1.81259	1.76061	0.600725	Gr02	E	28	B	27	21	65	23
	24376112	3475	ASE_68_05M	1268	67	Ile	1	1	IleMet	Ile	0.312757	1.78109	1.68053	0.835361	Gr01	C	21	B	27	21	65	23
	36471417	3475	ION_41_05M	1268	67	Ile	1	1	IleMet	Ile	0.100525	1.82276	1.78059	0.407255	Gr02	F	28	B	27	21	65	23
	39025623	3475	PSE_109_05M	1268	67	Ile	1	1	IleMet	Ile	0.121746	1.61975	1.58351	0.452215	Gr01	B	21	B	27	21	65	23
	40509744	3475	ANE_150_05M	1268	67	Ile	3	3	IleVal	Ile	0.181604	1.93664	1.8712	0.612221	Gr01	C	21	B	27	21	65	23
	42142761	3475	ANW_149_05M	1268	67	Ile	1	1	IleMet	Ile	0.156708	1.494	1.45326	0.528959	Gr02	F	28	B	27	21	65	23
	43448596	3475	IOS_64_05M	1268	67	Ile	1	1	IleMet	Ile	0.128125	1.59599	1.56566	0.461852	Gr02	E	28	B	27	21	65	23
	46003118	3475	PSE_94_05M	1268	67	Ile	3	3	IleVal	Ile	0.174894	2.92276	2.91619	0.488486	Gr01	C	21	B	27	21	65	23
	52123481	3475	ANW_148_05M	1268	67	Ile	1	1	IleMet	Ile	0.258457	1.47726	1.41089	0.725211	Gr02	E	28	B	27	21	65	23
	57297129	3475	ASW_76_05M	1268	67	Ile	3	3	IleVal	Ile	0.214744	2.20766	2.14851	0.660269	Gr02	E	28	B	27	21	65	23
	63078376	3475	ANE_152_05M	1268	67	Ile	3	3	IleVal	Ile	0.324759	1.95503	1.84816	0.85473	Gr01	C	21	B	27	21	65	23
	64711778	3475	ANW_145_05M	1268	67	Ile	3	3	IleVal	Ile	0.127208	2.12675	2.09254	0.467445	Gr02	F	28	B	27	21	65	23
	67338825	3475	PON_138_05M	1268	67	Ile	3	3	IleVal	Ile	0.171667	1.88694	1.82662	0.585737	Gr01	A	21	B	27	21	65	23
	73830086	3475	IOS_62_05M	1268	67	Ile	3	3	IleVal	Ile	0.100096	1.97294	1.94589	0.394676	Gr02	F	28	B	27	21	65	23
	75926405	3475	ANE_004_05M	1268	67	Ile	3	3	IleVal	Ile	0.1883	2.20816	2.13305	0.6212	Gr01	C	21	B	27	21	65	23
	79919850	3475	ANW_142_05M	1268	67	Ile	1	1	IleMet	Ile	0.149218	1.44658	1.40905	0.507746	Gr02	E	28	B	27	21	65	23
	83218117	3475	MED_18_05M	1268	67	Ile	3	3	IleVal	Ile	0.320084	2.19133	2.08976	0.837859	Gr01	C	21	B	27	21	65	23
	84700815	3475	ASE_70_05M	1268	67	Ile	3	3	IleVal	Ile	0.184713	2.11134	2.05924	0.60374	Gr01	B	21	B	27	21	65	23
	86537216	3475	PSE_100_05M	1268	67	Ile	1	1	IleMet	Ile	0.102538	1.88579	1.85824	0.401291	Gr01	A	21	B	27	21	65	23
	88567186	3475	PSE_93_05M	1268	67	Ile	3	3	IleVal	Ile	0.259155	2.91255	2.88339	0.58771	Gr01	C	21	B	27	21	65	23
	97955197	3475	ASE_66_05M	1268	67	Ile	3	3	IleVal	Ile	0.118959	2.02794	1.99541	0.44707	Gr02	F	28	B	27	21	65	23
	105314272	3475	ION_48_05M	1268	67	Ile	3	3	IleVal	Ile	0.164569	1.95181	1.89222	0.571478	Gr02	E	28	B	27	21	65	23
	108357633	3475	ASW_72_05M	1268	67	Ile	3	3	IleVal	Ile	0.118443	2.39045	2.36376	0.434673	Gr02	E	28	B	27	21	65	23
	63078354	3457	ANE_152_05M	1268	41	Val	3	3	IleVal	Val	0.122302	3	3	0.371487	Gr01	C	21	B	27	21	65	23
	75926384	3457	ANE_004_05M	1268	41	Val	3	3	IleVal	Val	0.105263	3	3	0.336496	Gr01	C	21	B	27	21	65	23
	83218096	3457	MED_18_05M	1268	41	Val	3	3	IleVal	Val	0.230769	3	3	0.540204	Gr01	C	21	B	27	21	65	23
	9399657	3521	PSW_128_05M	1270	18	Val	3	3	IleVal	Val	0.111111	3	3	0.348832	Gr01	A	21	B	12	20	35	11
	17582392	3521	PSW_122_05M	1270	18	Val	3	3	IleVal	Val	0.112903	3	3	0.352543	Gr01	A	21	B	12	20	35	11
	21741335	3521	PON_132_05M	1270	18	Val	3	3	IleVal	Val	0.143519	3	3	0.4113	Gr02	E	28	B	12	20	35	11
	22513566	3521	PSW_124_05M	1270	18	Val	3	3	IleVal	Val	0.114118	3	3	0.355039	Gr01	A	21	B	12	20	35	11
	66589083	3521	PSW_123_05M	1270	18	Val	3	3	IleVal	Val	0.152174	3	3	0.426461	Gr01	A	21	B	12	20	35	11
	69774152	3521	PSE_111_05M	1270	18	Val	3	3	IleVal	Val	0.115214	2.88804	2.85924	0.371019	Gr01	A	21	B	12	20	35	11
	77645458	3521	PSW_125_05M	1270	18	Val	3	3	IleVal	Val	0.115612	2.97434	2.9661	0.363082	Gr01	A	21	B	12	20	35	11
	108357703	3521	ASW_72_05M	1270	18	Val	3	3	IleVal	Val	0.126154	2.8925	2.86477	0.393475	Gr02	E	28	B	12	20	35	11
	9399679	3536	PSW_128_05M	1270	50	Phe	3	3	PheTyr	Phe	0.149701	2.95085	2.94854	0.43279	Gr01	A	21	B	12	20	35	11
	12368187	3536	ANE_151_05M	1270	50	Phe	3	3	PheTyr	Phe	0.240575	2.9683	2.95851	0.562323	Gr01	C	21	B	12	20	35	11
	17582412	3536	PSW_122_05M	1270	50	Phe	3	3	PheTyr	Phe	0.169844	3	3	0.455639	Gr01	A	21	B	12	20	35	11
	22513588	3536	PSW_124_05M	1270	50	Phe	3	3	PheTyr	Phe	0.140598	3	3	0.406047	Gr01	A	21	B	12	20	35	11
	24376218	3536	ASE_68_05M	1270	50	Phe	3	3	PheTyr	Phe	0.114504	2.70353	2.62144	0.383875	Gr01	C	21	B	12	20	35	11
	33155273	3536	ASW_78_05M	1270	50	Phe	3	3	PheTyr	Phe	0.10271	2.95214	2.9367	0.338515	Gr02	E	28	B	12	20	35	11
	39025703	3536	PSE_109_05M	1270	50	Phe	3	3	PheTyr	Phe	0.12377	2.89211	2.88186	0.391354	Gr01	B	21	B	12	20	35	11
	40509848	3536	ANE_150_05M	1270	50	Phe	3	3	PheTyr	Phe	0.18662	3	3	0.481284	Gr01	C	21	B	12	20	35	11
	43448688	3536	IOS_64_05M	1270	50	Phe	3	3	PheTyr	Phe	0.100083	2.91509	2.88768	0.336889	Gr02	E	28	B	12	20	35	11
	46003240	3536	PSE_94_05M	1270	50	Phe	3	3	PheTyr	Phe	0.330065	3	3	0.634225	Gr01	C	21	B	12	20	35	11
	61374452	3536	PSE_102_05M	1270	50	Phe	3	3	PheTyr	Phe	0.215985	3	3	0.521779	Gr01	B	21	B	12	20	35	11
	63078503	3536	ANE_152_05M	1270	50	Phe	3	3	PheTyr	Phe	0.182609	3	3	0.475326	Gr01	C	21	B	12	20	35	11
	66589104	3536	PSW_123_05M	1270	50	Phe	3	3	PheTyr	Phe	0.203463	2.86772	2.83598	0.526116	Gr01	A	21	B	12	20	35	11
	67338927	3536	PON_138_05M	1270	50	Phe	3	3	PheTyr	Phe	0.188406	3	3	0.483903	Gr01	A	21	B	12	20	35	11
	69774174	3536	PSE_111_05M	1270	50	Phe	3	3	PheTyr	Phe	0.231221	2.96707	2.95897	0.548119	Gr01	A	21	B	12	20	35	11
	72042226	3536	PSE_110_05M	1270	50	Phe	3	3	PheTyr	Phe	0.211814	2.95864	2.9475	0.527357	Gr01	B	21	B	12	20	35	11
	75926516	3536	ANE_004_05M	1270	50	Phe	3	3	PheTyr	Phe	0.197719	3	3	0.497223	Gr01	C	21	B	12	20	35	11
	77645481	3536	PSW_125_05M	1270	50	Phe	3	3	PheTyr	Phe	0.173047	2.92281	2.9015	0.475419	Gr01	A	21	B	12	20	35	11
	81569264	3536	PON_137_05M	1270	50	Phe	3	3	PheTyr	Phe	0.192608	2.84117	2.80414	0.524109	Gr01	B	21	B	12	20	35	11
	83218225	3536	MED_18_05M	1270	50	Phe	3	3	PheTyr	Phe	0.25	3	3	0.562335	Gr01	C	21	B	12	20	35	11
	84700919	3536	ASE_70_05M	1270	50	Phe	3	3	PheTyr	Phe	0.317308	2.52053	2.41133	0.753178	Gr01	B	21	B	12	20	35	11
	86537328	3536	PSE_100_05M	1270	50	Phe	3	3	PheTyr	Phe	0.195588	2.97024	2.96843	0.502882	Gr01	A	21	B	12	20	35	11
	88567306	3536	PSE_93_05M	1270	50	Phe	3	3	PheTyr	Phe	0.206278	3	3	0.508983	Gr01	C	21	B	12	20	35	11
	46003357	160832	PSE_94_05M	1272	9	Val	3	3	IleVal	Val	0.136364	2.70457	2.56811	0.450357	Gr01	C	21	B	8	22	46	5
	88567416	160832	PSE_93_05M	1272	9	Val	3	3	IleVal	Val	0.217573	2.92174	2.89739	0.544495	Gr01	C	21	B	8	22	46	5
	57297331	3620	ASW_76_05M	1272	31	Ala	0	-1	AlaVal	Ala	0.105263	0	-1	0.336496	Gr02	E	28	B	8	22	46	5
	61374557	3620	PSE_102_05M	1272	31	Ala	0	-1	AlaVal	Ala	0.111719	-0.00261779	-0.996503	0.35475	Gr01	B	21	B	8	22	46	5
	88567436	160834	PSE_93_05M	1272	33	Val	3	3	IleVal	Val	0.140496	3	3	0.405863	Gr01	C	21	B	8	22	46	5
	890463	3640	IOS_57_05M	1273	8	Phe	0	-1	IlePhe	Phe	0.113712	0.0470728	-0.635458	0.442423	Gr02	F	28	B	50	39	58	37
	16447227	3640	ANW_141_05M	1273	8	Phe	0	-1	IlePhe	Phe	0.162248	0.121911	-0.61402	0.550192	Gr02	D	28	B	50	39	58	37
	34505813	3640	RED_31_05M	1273	8	Phe	0	-1	IlePhe	Phe	0.115766	0.0550562	-0.501828	0.443772	Gr02	F	28	B	50	39	58	37
	57945429	3640	RED_33_05M	1273	8	Phe	0	-1	IlePhe	Phe	0.237245	0.0668324	-0.778528	0.658186	Gr02	D	28	B	50	39	58	37
	60426121	3640	RED_32_05M	1273	8	Phe	0	-1	IlePhe	Phe	0.158134	0.0991532	-0.597593	0.558772	Gr02	F	28	B	50	39	58	37
	73830281	3640	IOS_62_05M	1273	8	Phe	0	-1	IlePhe	Phe	0.12351	0.0769174	-0.658617	0.450922	Gr02	F	28	B	50	39	58	37
	94176881	3640	ION_42_05M	1273	8	Phe	0	0	LeuPhe	Phe	0.103408	0.147574	-0.323169	0.416942	Gr02	F	28	B	50	39	58	37
	95219304	3640	RED_34_05M	1273	8	Phe	0	-1	IlePhe	Phe	0.258449	0.10024	-0.756194	0.688519	Gr02	D	28	B	50	39	58	37
	890478	3651	IOS_57_05M	1273	28	Ala	0	0	AlaThr	Ala	0.207459	0.0913901	0.0535915	0.613907	Gr02	F	28	B	50	39	58	37
	5137365	3651	IOS_56_05M	1273	28	Ala	0	0	AlaThr	Ala	0.179916	0.066905	0.0184367	0.578037	Gr02	F	28	B	50	39	58	37
	7147574	3651	PON_140_05M	1273	28	Ala	0	0	AlaThr	Ala	0.184502	0.0847623	0.031258	0.617636	Gr02	D	28	B	50	39	58	37
	8369298	3651	ANW_146_05M	1273	28	Ala	0	0	AlaThr	Ala	0.111607	-0.00498927	-0.0519383	0.379456	Gr02	E	28	B	50	39	58	37
	9399844	3651	PSW_128_05M	1273	28	Ala	0	0	AlaThr	Ala	0.170396	0.0995513	-0.0708076	0.603276	Gr01	A	21	B	50	39	58	37
	11357477	3651	IOS_65_05M	1273	28	Ala	0	0	AlaThr	Ala	0.195304	0.0960617	0.0212432	0.625342	Gr02	F	28	B	50	39	58	37
	12368343	3651	ANE_151_05M	1273	28	Ala	0	0	AlaThr	Ala	0.108499	0.0147759	-0.0758496	0.442361	Gr01	C	21	B	50	39	58	37
	16447240	3651	ANW_141_05M	1273	28	Ala	0	0	AlaThr	Ala	0.280528	0.0260133	-0.0109827	0.655651	Gr02	D	28	B	50	39	58	37
	17582579	3651	PSW_122_05M	1273	28	Ala	0	0	AlaThr	Ala	0.129195	0.145505	0.0713174	0.482316	Gr01	A	21	B	50	39	58	37
	21741512	3651	PON_132_05M	1273	28	Ala	0	0	AlaThr	Ala	0.173285	0.0462618	-0.190418	0.615299	Gr02	E	28	B	50	39	58	37
	22513753	3651	PSW_124_05M	1273	28	Ala	0	0	AlaThr	Ala	0.164194	0.177204	0.0592312	0.598334	Gr01	A	21	B	50	39	58	37
	23530359	3651	IOS_52_05M	1273	28	Ala	0	0	AlaThr	Ala	0.127505	0.0868435	-0.127116	0.480151	Gr02	E	28	B	50	39	58	37
	24376381	3651	ASE_68_05M	1273	28	Ala	0	0	AlaThr	Ala	0.140127	-0.0265781	-0.0398671	0.447883	Gr01	C	21	B	50	39	58	37
	25532175	3651	ION_38_05M	1273	28	Ala	0	0	AlaThr	Ala	0.171858	0.0289857	-0.0225231	0.509597	Gr02	D	28	B	50	39	58	37
	33155421	3651	ASW_78_05M	1273	28	Ala	0	0	AlaThr	Ala	0.130372	-0.00344027	-0.174851	0.450713	Gr02	E	28	B	50	39	58	37
	34505827	3651	RED_31_05M	1273	28	Ala	0	0	AlaThr	Ala	0.191465	0.0481449	-0.011487	0.577382	Gr02	F	28	B	50	39	58	37
	36471628	3651	ION_41_05M	1273	28	Ala	0	0	AlaThr	Ala	0.187129	0.0469467	-0.0206856	0.587304	Gr02	F	28	B	50	39	58	37
	39025841	3651	PSE_109_05M	1273	28	Ala	0	0	AlaThr	Ala	0.111732	0.115707	-0.0041852	0.452208	Gr01	B	21	B	50	39	58	37
	40510000	3651	ANE_150_05M	1273	28	Ala	0	0	AlaThr	Ala	0.137011	0.0701993	0.00490977	0.491341	Gr01	C	21	B	50	39	58	37
	43448833	3651	IOS_64_05M	1273	28	Ala	0	0	AlaThr	Ala	0.152705	0.101154	0.0190347	0.543218	Gr02	E	28	B	50	39	58	37
	46003422	3651	PSE_94_05M	1273	28	Ala	0	0	AlaThr	Ala	0.121495	0.141176	0.0224759	0.490071	Gr01	C	21	B	50	39	58	37
	52123721	3651	ANW_148_05M	1273	28	Ala	0	0	AlaThr	Ala	0.175824	0.0553683	-0.0595176	0.556112	Gr02	E	28	B	50	39	58	37
	57297371	3651	ASW_76_05M	1273	28	Ala	0	0	AlaThr	Ala	0.132159	-0.02781	-0.115709	0.464839	Gr02	E	28	B	50	39	58	37
	57945442	3651	RED_33_05M	1273	28	Ala	0	0	AlaThr	Ala	0.315556	0.0383067	-0.00565802	0.734431	Gr02	D	28	B	50	39	58	37
	59073697	3651	ION_36_05M	1273	28	Ala	0	0	AlaThr	Ala	0.164218	0.0169536	-0.0682859	0.5483	Gr02	D	28	B	50	39	58	37
	60426135	3651	RED_32_05M	1273	28	Ala	0	0	AlaThr	Ala	0.217441	0.00549209	-0.0481637	0.6375	Gr02	F	28	B	50	39	58	37
	61374596	3651	PSE_102_05M	1273	28	Ala	0	0	AlaThr	Ala	0.131255	0.0478961	-0.0595104	0.514697	Gr01	B	21	B	50	39	58	37
	63078694	3651	ANE_152_05M	1273	28	Ala	0	0	AlaThr	Ala	0.111111	-0.0243902	-0.0365854	0.387591	Gr01	C	21	B	50	39	58	37
	64711989	3651	ANW_145_05M	1273	28	Ala	0	0	AlaThr	Ala	0.167568	0.079655	0.0364852	0.545622	Gr02	F	28	B	50	39	58	37
	66589271	3651	PSW_123_05M	1273	28	Ala	0	0	AlaThr	Ala	0.139706	0.0909436	-0.047165	0.531769	Gr01	A	21	B	50	39	58	37
	67339077	3651	PON_138_05M	1273	28	Ala	0	0	AlaThr	Ala	0.120141	0.083429	-0.0781501	0.466434	Gr01	A	21	B	50	39	58	37
	69774345	3651	PSE_111_05M	1273	28	Ala	0	0	AlaThr	Ala	0.108527	0.199082	0.129477	0.443523	Gr01	A	21	B	50	39	58	37
	72042393	3651	PSE_110_05M	1273	28	Ala	0	0	AlaThr	Ala	0.136882	0.115304	0.00193943	0.527	Gr01	B	21	B	50	39	58	37
	73830296	3651	IOS_62_05M	1273	28	Ala	0	0	AlaThr	Ala	0.227328	0.0668526	-0.00232328	0.654563	Gr02	F	28	B	50	39	58	37
	77645646	3651	PSW_125_05M	1273	28	Ala	0	0	AlaThr	Ala	0.156923	0.120328	-0.0578242	0.57602	Gr01	A	21	B	50	39	58	37
	79920074	3651	ANW_142_05M	1273	28	Ala	0	0	AlaThr	Ala	0.130856	0.0258095	-0.0852591	0.458876	Gr02	E	28	B	50	39	58	37
	81569407	3651	PON_137_05M	1273	28	Ala	0	0	AlaThr	Ala	0.108817	0.103237	0.0142565	0.426132	Gr01	B	21	B	50	39	58	37
	83218395	3651	MED_18_05M	1273	28	Ala	0	0	AlaThr	Ala	0.103825	-0.0990935	-0.120975	0.412931	Gr01	C	21	B	50	39	58	37
	84701078	3651	ASE_70_05M	1273	28	Ala	0	0	AlaThr	Ala	0.146341	0.0618825	-0.00104004	0.478629	Gr01	B	21	B	50	39	58	37
	86537497	3651	PSE_100_05M	1273	28	Ala	0	0	AlaThr	Ala	0.113737	0.197725	0.151406	0.445603	Gr01	A	21	B	50	39	58	37
	88567481	3651	PSE_93_05M	1273	28	Ala	0	0	AlaThr	Ala	0.12	0	-0.182156	0.420992	Gr01	C	21	B	50	39	58	37
	94176895	3651	ION_42_05M	1273	28	Ala	0	0	AlaThr	Ala	0.177602	0.093597	0.0274171	0.556537	Gr02	F	28	B	50	39	58	37
	95219317	3651	RED_34_05M	1273	28	Ala	0	0	AlaThr	Ala	0.328921	0.0251258	0.0031641	0.736476	Gr02	D	28	B	50	39	58	37
	97955424	3651	ASE_66_05M	1273	28	Ala	0	0	AlaThr	Ala	0.175389	0.00116821	-0.127617	0.566055	Gr02	F	28	B	50	39	58	37
	105314507	3651	ION_48_05M	1273	28	Ala	0	0	AlaThr	Ala	0.19211	0.107335	-0.0150006	0.614118	Gr02	E	28	B	50	39	58	37
	106186073	3651	ION_45_05M	1273	28	Ala	0	0	AlaThr	Ala	0.159756	0.0853506	0.0206472	0.534758	Gr02	E	28	B	50	39	58	37
	108357868	3651	ASW_72_05M	1273	28	Ala	0	0	AlaThr	Ala	0.151934	0.0801065	-0.00185217	0.50438	Gr02	E	28	B	50	39	58	37
	890484	3655	IOS_57_05M	1273	35	Val	3	3	IleVal	Val	0.252772	3	3	0.56536	Gr02	F	28	B	50	39	58	37
	5137371	3655	IOS_56_05M	1273	35	Val	3	3	IleVal	Val	0.275229	3	3	0.588391	Gr02	F	28	B	50	39	58	37
	7147580	3655	PON_140_05M	1273	35	Val	3	3	IleVal	Val	0.43957	3	3	0.685826	Gr02	D	28	B	50	39	58	37
	8369303	3655	ANW_146_05M	1273	35	Val	3	3	IleVal	Val	0.275168	3	3	0.588331	Gr02	E	28	B	50	39	58	37
	9399850	3655	PSW_128_05M	1273	35	Val	3	3	IleVal	Val	0.383446	2.93181	2.91763	0.687417	Gr01	A	21	B	50	39	58	37
	11357483	3655	IOS_65_05M	1273	35	Val	3	3	IleVal	Val	0.240326	2.89894	2.86702	0.569771	Gr02	F	28	B	50	39	58	37
	12368347	3655	ANE_151_05M	1273	35	Val	3	3	IleVal	Val	0.424779	3	3	0.681788	Gr01	C	21	B	50	39	58	37
	16447247	3655	ANW_141_05M	1273	35	Val	3	3	IleVal	Val	0.273495	2.94709	2.93265	0.600544	Gr02	D	28	B	50	39	58	37
	17582586	3655	PSW_122_05M	1273	35	Val	3	3	IleVal	Val	0.319536	3	3	0.62652	Gr01	A	21	B	50	39	58	37
	21741518	3655	PON_132_05M	1273	35	Val	3	3	IleVal	Val	0.259516	2.88824	2.85711	0.590926	Gr02	E	28	B	50	39	58	37
	22513759	3655	PSW_124_05M	1273	35	Val	3	3	IleVal	Val	0.319816	2.9467	2.93252	0.638073	Gr01	A	21	B	50	39	58	37
	23530363	3655	IOS_52_05M	1273	35	Val	3	3	IleVal	Val	0.302207	2.94948	2.93586	0.623213	Gr02	E	28	B	50	39	58	37
	24376386	3655	ASE_68_05M	1273	35	Val	3	3	IleVal	Val	0.348993	3	3	0.646821	Gr01	C	21	B	50	39	58	37
	25532181	3655	ION_38_05M	1273	35	Val	3	3	IleVal	Val	0.459144	2.96135	2.95323	0.703725	Gr02	D	28	B	50	39	58	37
	33155426	3655	ASW_78_05M	1273	35	Val	3	3	IleVal	Val	0.264666	2.95808	2.9441	0.586428	Gr02	E	28	B	50	39	58	37
	34505834	3655	RED_31_05M	1273	35	Val	3	3	IleVal	Val	0.272527	2.95584	2.94079	0.600063	Gr02	F	28	B	50	39	58	37
	36471634	3655	ION_41_05M	1273	35	Val	3	3	IleVal	Val	0.302583	2.96349	2.95349	0.630545	Gr02	F	28	B	50	39	58	37
	39025846	3655	PSE_109_05M	1273	35	Val	3	3	IleVal	Ile	0.491679	3	3	0.693009	Gr01	B	21	B	50	39	58	37
	40510005	3655	ANE_150_05M	1273	35	Val	3	3	IleVal	Val	0.332753	2.93512	2.91691	0.657878	Gr01	C	21	B	50	39	58	37
	42142986	3655	ANW_149_05M	1273	35	Val	3	3	IleVal	Val	0.299353	2.98692	2.97924	0.620376	Gr02	F	28	B	50	39	58	37
	43448839	3655	IOS_64_05M	1273	35	Val	3	3	IleVal	Val	0.236568	2.95574	2.9435	0.557811	Gr02	E	28	B	50	39	58	37
	46003427	3655	PSE_94_05M	1273	35	Val	3	3	IleVal	Val	0.365079	3	3	0.656285	Gr01	C	21	B	50	39	58	37
	52123726	3655	ANW_148_05M	1273	35	Val	3	3	IleVal	Val	0.230769	3	3	0.540204	Gr02	E	28	B	50	39	58	37
	57297377	3655	ASW_76_05M	1273	35	Val	3	3	IleVal	Val	0.248869	3	3	0.561089	Gr02	E	28	B	50	39	58	37
	57945449	3655	RED_33_05M	1273	35	Val	3	3	IleVal	Val	0.292398	2.9678	2.95691	0.615738	Gr02	D	28	B	50	39	58	37
	59073703	3655	ION_36_05M	1273	35	Val	3	3	IleVal	Val	0.479325	2.95976	2.94781	0.715894	Gr02	D	28	B	50	39	58	37
	60426142	3655	RED_32_05M	1273	35	Val	3	3	IleVal	Val	0.24973	3	3	0.562038	Gr02	F	28	B	50	39	58	37
	61374602	3655	PSE_102_05M	1273	35	Val	3	3	IleVal	Ile	0.452956	2.97805	2.97318	0.694791	Gr01	B	21	B	50	39	58	37
	63078700	3655	ANE_152_05M	1273	35	Val	3	3	IleVal	Val	0.464789	3	3	0.690665	Gr01	C	21	B	50	39	58	37
	64711992	3655	ANW_145_05M	1273	35	Val	3	3	IleVal	Val	0.318538	2.92126	2.89751	0.652408	Gr02	F	28	B	50	39	58	37
	66589278	3655	PSW_123_05M	1273	35	Val	3	3	IleVal	Val	0.325744	3	3	0.631124	Gr01	A	21	B	50	39	58	37
	67339082	3655	PON_138_05M	1273	35	Val	3	3	IleVal	Val	0.298182	3	3	0.609316	Gr01	A	21	B	50	39	58	37
	69774351	3655	PSE_111_05M	1273	35	Val	3	3	IleVal	Val	0.428571	2.96859	2.96091	0.691163	Gr01	A	21	B	50	39	58	37
	72042398	3655	PSE_110_05M	1273	35	Val	3	3	IleVal	Val	0.488953	3	3	0.692903	Gr01	B	21	B	50	39	58	37
	73830302	3655	IOS_62_05M	1273	35	Val	3	3	IleVal	Val	0.2237	3	3	0.531551	Gr02	F	28	B	50	39	58	37
	75926688	3655	ANE_004_05M	1273	35	Val	3	3	IleVal	Val	0.361404	3	3	0.654221	Gr01	C	21	B	50	39	58	37
	77645652	3655	PSW_125_05M	1273	35	Val	3	3	IleVal	Val	0.353912	2.98949	2.98636	0.655003	Gr01	A	21	B	50	39	58	37
	79920079	3655	ANW_142_05M	1273	35	Val	3	3	IleVal	Val	0.24025	3	3	0.551367	Gr02	E	28	B	50	39	58	37
	81569413	3655	PON_137_05M	1273	35	Val	3	3	IleVal	Val	0.485782	3	3	0.692743	Gr01	B	21	B	50	39	58	37
	83218400	3655	MED_18_05M	1273	35	Val	3	3	IleVal	Val	0.183432	3	3	0.476558	Gr01	C	21	B	50	39	58	37
	84701084	3655	ASE_70_05M	1273	35	Val	3	3	IleVal	Val	0.33871	2.87059	2.83529	0.678286	Gr01	B	21	B	50	39	58	37
	86537504	3655	PSE_100_05M	1273	35	Val	3	3	IleVal	Val	0.392562	3	3	0.66988	Gr01	A	21	B	50	39	58	37
	88567487	3655	PSE_93_05M	1273	35	Val	3	3	IleVal	Val	0.328125	2.65872	2.63705	0.69566	Gr01	C	21	B	50	39	58	37
	94176902	3655	ION_42_05M	1273	35	Val	3	3	IleVal	Val	0.284492	2.96707	2.95807	0.604185	Gr02	F	28	B	50	39	58	37
	95219324	3655	RED_34_05M	1273	35	Val	3	3	IleVal	Val	0.291707	2.9812	2.97453	0.615388	Gr02	D	28	B	50	39	58	37
	97955429	3655	ASE_66_05M	1273	35	Val	3	3	IleVal	Val	0.278075	2.95833	2.94689	0.599595	Gr02	F	28	B	50	39	58	37
	105314512	3655	ION_48_05M	1273	35	Val	3	3	IleVal	Val	0.244444	2.94244	2.92625	0.566336	Gr02	E	28	B	50	39	58	37
	106186077	3655	ION_45_05M	1273	35	Val	3	3	IleVal	Val	0.230492	3	3	0.53987	Gr02	E	28	B	50	39	58	37
	108357873	3655	ASW_72_05M	1273	35	Val	3	3	IleVal	Val	0.284264	2.9752	2.9663	0.611438	Gr02	E	28	B	50	39	58	37
	12368346	141533	ANE_151_05M	1273	34	Val	3	3	IleVal	Val	0.10582	3	3	0.337686	Gr01	C	21	B	50	39	58	37
	17582585	141533	PSW_122_05M	1273	34	Val	3	3	IleVal	Val	0.107383	3	3	0.341008	Gr01	A	21	B	50	39	58	37
	22513758	141533	PSW_124_05M	1273	34	Val	3	3	IleVal	Val	0.105119	3	3	0.336187	Gr01	A	21	B	50	39	58	37
	40510004	141533	ANE_150_05M	1273	34	Val	3	3	IleVal	Val	0.106195	2.77407	2.70384	0.354004	Gr01	C	21	B	50	39	58	37
	46003426	141533	PSE_94_05M	1273	34	Val	3	3	IleVal	Val	0.210863	2.92428	2.89422	0.543731	Gr01	C	21	B	50	39	58	37
	57297376	141533	ASW_76_05M	1273	34	Val	3	3	IleVal	Val	0.122727	3	3	0.372324	Gr02	E	28	B	50	39	58	37
	61374601	141533	PSE_102_05M	1273	34	Val	3	3	IleVal	Val	0.144737	2.86609	2.83308	0.43373	Gr01	B	21	B	50	39	58	37
	63078699	141533	ANE_152_05M	1273	34	Val	3	3	IleVal	Val	0.26087	3	3	0.573964	Gr01	C	21	B	50	39	58	37
	69774350	141533	PSE_111_05M	1273	34	Val	3	3	IleVal	Val	0.117085	2.93083	2.90778	0.367743	Gr01	A	21	B	50	39	58	37
	75926687	141533	ANE_004_05M	1273	34	Val	3	3	IleVal	Val	0.225455	2.96329	2.94264	0.55234	Gr01	C	21	B	50	39	58	37
	77645651	141533	PSW_125_05M	1273	34	Val	3	3	IleVal	Val	0.108225	3	3	0.342788	Gr01	A	21	B	50	39	58	37
	83218399	141533	MED_18_05M	1273	34	Val	3	3	IleVal	Val	0.403727	2.83756	2.79695	0.706585	Gr01	C	21	B	50	39	58	37
	84701083	141533	ASE_70_05M	1273	34	Val	3	3	IleVal	Val	0.115702	3	3	0.358274	Gr01	B	21	B	50	39	58	37
	86537503	141533	PSE_100_05M	1273	34	Val	3	3	IleVal	Val	0.133609	2.92882	2.91695	0.400861	Gr01	A	21	B	50	39	58	37
	88567486	141533	PSE_93_05M	1273	34	Val	3	3	IleVal	Val	0.184615	3	3	0.47832	Gr01	C	21	B	50	39	58	37
	24376474	3719	ASE_68_05M	1273	160	Ala	1	1	AlaSer	Ala	0.188679	0.775986	0.775986	0.586806	Gr01	C	21	B	50	39	58	37
	63078794	3719	ANE_152_05M	1273	160	Ala	1	1	AlaSer	Ala	0.166667	0.945021	0.945021	0.486321	Gr01	C	21	B	50	39	58	37
	67339160	3719	PON_138_05M	1273	160	Ala	1	1	AlaSer	Ala	0.136929	0.591848	0.572306	0.527099	Gr01	A	21	B	50	39	58	37
	75926774	3719	ANE_004_05M	1273	160	Ala	1	1	AlaSer	Ala	0.141994	0.707155	0.703827	0.505932	Gr01	C	21	B	50	39	58	37
	83218490	3719	MED_18_05M	1273	160	Ala	1	1	AlaSer	Ala	0.239437	0.904616	0.904616	0.62723	Gr01	C	21	B	50	39	58	37
	46003443	177023	PSE_94_05M	1273	57	Met	2	2	LeuMet	Met	0.137615	1.89493	1.87995	0.447328	Gr01	C	21	B	50	39	58	37
	83218413	177023	MED_18_05M	1273	57	Met	2	2	LeuMet	Met	0.148615	1.8022	1.7747	0.495359	Gr01	C	21	B	50	39	58	37
	88567502	177023	PSE_93_05M	1273	57	Met	2	2	LeuMet	Met	0.206186	1.85481	1.82275	0.596015	Gr01	C	21	B	50	39	58	37
	46003496	119930	PSE_94_05M	1273	132	Ile	3	3	IleVal	Ile	0.11396	3	3	0.354716	Gr01	C	21	B	50	39	58	37
	83218470	119930	MED_18_05M	1273	132	Ile	3	3	IleVal	Ile	0.10274	3	3	0.331061	Gr01	C	21	B	50	39	58	37
	16447300	3746	ANW_141_05M	1274	35	Ile	2	1	IleLeu	Ile	0.121577	2.01553	1.03351	0.381025	Gr02	D	28	B	9	17	49	26
	84701197	3746	ASE_70_05M	1274	35	Ile	2	1	IleLeu	Ile	0.103093	1.55806	0.656144	0.397705	Gr01	B	21	B	9	17	49	26
	95219373	3746	RED_34_05M	1274	35	Ile	2	1	IleLeu	Ile	0.101101	1.86305	0.902496	0.359994	Gr02	D	28	B	9	17	49	26
	21741732	3823	PON_132_05M	1275	104	Val	3	3	IleVal	Val	0.212418	3	3	0.517143	Gr02	E	28	B	40	30	43	18
	24376606	3823	ASE_68_05M	1275	104	Val	3	3	IleVal	Val	0.130137	2.63472	2.52283	0.41348	Gr01	C	21	B	40	30	43	18
	46003667	3823	PSE_94_05M	1275	104	Val	3	3	IleVal	Val	0.175214	2.87087	2.82707	0.495635	Gr01	C	21	B	40	30	43	18
	52123902	3823	ANW_148_05M	1275	104	Val	3	3	IleVal	Val	0.100775	2.65602	2.54859	0.347167	Gr02	E	28	B	40	30	43	18
	57297572	3823	ASW_76_05M	1275	104	Val	3	3	IleVal	Val	0.192029	2.79517	2.68281	0.549154	Gr02	E	28	B	40	30	43	18
	63078944	3823	ANE_152_05M	1275	104	Val	3	3	IleVal	Val	0.206897	2.85282	2.77125	0.560491	Gr01	C	21	B	40	30	43	18
	67339286	3823	PON_138_05M	1275	104	Val	3	3	IleVal	Val	0.101911	3	3	0.329261	Gr01	A	21	B	40	30	43	18
	75926907	3823	ANE_004_05M	1275	104	Val	3	3	IleVal	Val	0.152493	2.80202	2.73508	0.470309	Gr01	C	21	B	40	30	43	18
	83218635	3823	MED_18_05M	1275	104	Val	3	3	IleVal	Val	0.180617	2.76548	2.6828	0.513638	Gr01	C	21	B	40	30	43	18
	84701301	3823	ASE_70_05M	1275	104	Val	3	3	IleVal	Val	0.165354	3	3	0.448443	Gr01	B	21	B	40	30	43	18
	88567727	3823	PSE_93_05M	1275	104	Val	3	3	IleVal	Val	0.141304	2.37159	2.04045	0.494543	Gr01	C	21	B	40	30	43	18
	108358056	3823	ASW_72_05M	1275	104	Val	3	3	IleVal	Val	0.101648	2.83083	2.74207	0.357294	Gr02	E	28	B	40	30	43	18
	21741773	160863	PON_132_05M	1276	36	Val	3	3	IleVal	Val	0.11157	3	3	0.349786	Gr02	E	28	B	39	48	66	26
	24376647	160863	ASE_68_05M	1276	36	Val	3	3	IleVal	Val	0.102041	3	3	0.329544	Gr01	C	21	B	39	48	66	26
	46003711	160863	PSE_94_05M	1276	36	Val	3	3	IleVal	Val	0.320755	2.80651	2.69254	0.718685	Gr01	C	21	B	39	48	66	26
	63078988	160863	ANE_152_05M	1276	36	Val	3	3	IleVal	Val	0.196429	3	3	0.495411	Gr01	C	21	B	39	48	66	26
	75926947	160863	ANE_004_05M	1276	36	Val	3	3	IleVal	Val	0.236422	2.87799	2.8092	0.596636	Gr01	C	21	B	39	48	66	26
	83218674	160863	MED_18_05M	1276	36	Val	3	3	IleVal	Val	0.336134	3	3	0.638438	Gr01	C	21	B	39	48	66	26
	57297630	195499	ASW_76_05M	1276	72	Leu	2	1	IleLeu	Leu	0.125628	2	1	0.377991	Gr02	E	28	B	39	48	66	26
	83218708	3880	MED_18_05M	1276	97	Ala	0	0	AlaGly	Ala	0.12963	0	0	0.385682	Gr01	C	21	B	39	48	66	26
	63079227	204653	ANE_152_05M	1278	142	Met	1	1	IleMet	Met	0.121495	0.819277	0.725301	0.435011	Gr01	C	21	B	42	31	62	36
	88568001	204653	PSE_93_05M	1278	142	Met	1	1	IleMet	Met	0.161616	1	1	0.44234	Gr01	C	21	B	42	31	62	36
	63079310	141583	ANE_152_05M	1279	93	Leu	2	1	IleLeu	Leu	0.109091	0.990164	0.0163934	0.454945	Gr01	C	21	B	18	28	74	30
	891078	4290	IOS_57_05M	1280	233	Ile	3	3	IleVal	Ile	0.169202	2.94635	2.94189	0.472809	Gr02	F	28	B	71	52	135	168
	5138001	4290	IOS_56_05M	1280	233	Ile	3	3	IleVal	Ile	0.130536	3	3	0.387405	Gr02	F	28	B	71	52	135	168
	8369978	4290	ANW_146_05M	1280	233	Ile	3	3	IleVal	Ile	0.128788	2.93302	2.92882	0.401165	Gr02	E	28	B	71	52	135	168
	11358104	4290	IOS_65_05M	1280	233	Ile	3	3	IleVal	Ile	0.124542	2.81858	2.78724	0.394943	Gr02	F	28	B	71	52	135	168
	21742294	4290	PON_132_05M	1280	233	Ile	3	3	IleVal	Ile	0.12931	3	3	0.385074	Gr02	E	28	B	71	52	135	168
	23531077	4290	IOS_52_05M	1280	233	Ile	3	3	IleVal	Ile	0.138528	2.95921	2.92327	0.421546	Gr02	E	28	B	71	52	135	168
	24377121	4290	ASE_68_05M	1280	233	Ile	3	3	IleVal	Ile	0.188679	3	3	0.484302	Gr01	C	21	B	71	52	135	168
	25532699	4290	ION_38_05M	1280	233	Ile	3	3	IleVal	Ile	0.110803	2.76581	2.73638	0.370476	Gr02	D	28	B	71	52	135	168
	33156144	4290	ASW_78_05M	1280	233	Ile	3	3	IleVal	Ile	0.13164	3	3	0.389492	Gr02	E	28	B	71	52	135	168
	34506420	4290	RED_31_05M	1280	233	Ile	3	3	IleVal	Ile	0.189753	2.92626	2.91397	0.496492	Gr02	F	28	B	71	52	135	168
	36472226	4290	ION_41_05M	1280	233	Ile	3	3	IleVal	Ile	0.164706	2.98584	2.97367	0.456769	Gr02	F	28	B	71	52	135	168
	39026507	4290	PSE_109_05M	1280	233	Ile	3	3	IleVal	Ile	0.117986	2.79447	2.75805	0.381408	Gr01	B	21	B	71	52	135	168
	40510723	4290	ANE_150_05M	1280	233	Ile	3	3	IleVal	Ile	0.11041	3	3	0.347372	Gr01	C	21	B	71	52	135	168
	42143643	4290	ANW_149_05M	1280	233	Ile	3	3	IleVal	Ile	0.123596	2.90001	2.89688	0.387435	Gr02	F	28	B	71	52	135	168
	43449524	4290	IOS_64_05M	1280	233	Ile	3	3	IleVal	Ile	0.121311	3	3	0.36953	Gr02	E	28	B	71	52	135	168
	52124407	4290	ANW_148_05M	1280	233	Ile	3	3	IleVal	Ile	0.127358	3	3	0.381334	Gr02	E	28	B	71	52	135	168
	57298094	4290	ASW_76_05M	1280	233	Ile	3	3	IleVal	Ile	0.125628	3	3	0.377991	Gr02	E	28	B	71	52	135	168
	57945939	4290	RED_33_05M	1280	233	Ile	3	3	IleVal	Ile	0.106043	2.96274	2.95074	0.344465	Gr02	D	28	B	71	52	135	168
	60426718	4290	RED_32_05M	1280	233	Ile	3	3	IleVal	Ile	0.178125	3	3	0.468538	Gr02	F	28	B	71	52	135	168
	64712621	4290	ANW_145_05M	1280	233	Ile	3	3	IleVal	Ile	0.165354	3	3	0.448443	Gr02	F	28	B	71	52	135	168
	73830888	4290	IOS_62_05M	1280	233	Ile	3	3	IleVal	Ile	0.133681	3	3	0.393324	Gr02	F	28	B	71	52	135	168
	79920751	4290	ANW_142_05M	1280	233	Ile	3	3	IleVal	Ile	0.196364	2.95428	2.94986	0.513428	Gr02	E	28	B	71	52	135	168
	81570119	4290	PON_137_05M	1280	233	Ile	3	3	IleVal	Ile	0.156061	2.87425	2.85313	0.450125	Gr01	B	21	B	71	52	135	168
	84701814	4290	ASE_70_05M	1280	233	Ile	3	3	IleVal	Ile	0.136364	3	3	0.398307	Gr01	B	21	B	71	52	135	168
	94177491	4290	ION_42_05M	1280	233	Ile	3	3	IleVal	Ile	0.20777	2.83595	2.8016	0.544581	Gr02	F	28	B	71	52	135	168
	97956092	4290	ASE_66_05M	1280	233	Ile	3	3	IleVal	Ile	0.127717	3	3	0.382024	Gr02	F	28	B	71	52	135	168
	105315223	4290	ION_48_05M	1280	233	Ile	3	3	IleVal	Ile	0.113095	2.82308	2.79685	0.366701	Gr02	E	28	B	71	52	135	168
	106186740	4290	ION_45_05M	1280	233	Ile	3	3	IleVal	Ile	0.161417	3	3	0.442013	Gr02	E	28	B	71	52	135	168
	108358577	4290	ASW_72_05M	1280	233	Ile	3	3	IleVal	Ile	0.115183	3	3	0.357217	Gr02	E	28	B	71	52	135	168
	46004171	119971	PSE_94_05M	1280	79	Ala	1	1	AlaSer	Ala	0.157303	0.929445	0.929445	0.475648	Gr01	C	21	B	71	52	135	168
	63079386	119971	ANE_152_05M	1280	79	Ala	1	1	AlaSer	Ala	0.116279	1	1	0.359445	Gr01	C	21	B	71	52	135	168
	83219070	119971	MED_18_05M	1280	79	Ala	1	1	AlaSer	Ala	0.102564	1	1	0.330681	Gr01	C	21	B	71	52	135	168
	88568160	119971	PSE_93_05M	1280	79	Ala	1	1	AlaSer	Ala	0.4375	0.873935	0.839864	0.769071	Gr01	C	21	B	71	52	135	168
	83219264	4368	MED_18_05M	1280	391	Ile	3	3	IleVal	Ile	0.105882	3	3	0.337819	Gr01	C	21	B	71	52	135	168
	21742419	4399	PON_132_05M	1281	25	Ala	1	1	AlaSer	Ala	0.111111	0.828338	0.811989	0.397295	Gr02	E	28	B	55	56	64	12
	57298213	4399	ASW_76_05M	1281	25	Ala	1	1	AlaSer	Ala	0.114504	0.481069	0.320713	0.4544	Gr02	E	28	B	55	56	64	12
	63079581	4399	ANE_152_05M	1281	25	Ala	1	1	AlaSer	Ala	0.266667	0.769852	0.717362	0.708603	Gr01	C	21	B	55	56	64	12
	66590208	4399	PSW_123_05M	1281	25	Ala	1	1	AlaSer	Ala	0.103679	0.736569	0.62771	0.404461	Gr01	A	21	B	55	56	64	12
	67339961	4399	PON_138_05M	1281	25	Ala	1	1	AlaSer	Ala	0.121019	0.869025	0.809936	0.418503	Gr01	A	21	B	55	56	64	12
	69775304	4399	PSE_111_05M	1281	25	Ala	1	1	AlaSer	Ala	0.14123	0.912202	0.893606	0.442059	Gr01	A	21	B	55	56	64	12
	77646571	4399	PSW_125_05M	1281	25	Ala	1	1	AlaSer	Ala	0.141145	0.743801	0.629006	0.498125	Gr01	A	21	B	55	56	64	12
	79920875	4399	ANW_142_05M	1281	25	Ala	1	1	AlaSer	Ala	0.126829	0.537184	0.446463	0.491529	Gr02	E	28	B	55	56	64	12
	83219311	4399	MED_18_05M	1281	25	Ala	1	1	AlaSer	Ala	0.189655	0.60367	0.552294	0.610038	Gr01	C	21	B	55	56	64	12
	86538440	4399	PSE_100_05M	1281	25	Ala	1	1	AlaSer	Ala	0.111111	0.789761	0.773695	0.403309	Gr01	A	21	B	55	56	64	12
	105315357	4399	ION_48_05M	1281	25	Ala	1	1	AlaSer	Ala	0.117801	0.589767	0.496258	0.463226	Gr02	E	28	B	55	56	64	12
	106186881	4399	ION_45_05M	1281	25	Ala	1	1	AlaSer	Ala	0.11204	0.630334	0.519314	0.44401	Gr02	E	28	B	55	56	64	12
	108358697	4399	ASW_72_05M	1281	25	Ala	1	1	AlaSer	Ala	0.127208	0.530179	0.389777	0.48482	Gr02	E	28	B	55	56	64	12
	21742516	4487	PON_132_05M	1281	184	Ile	-1	-1	IleThr	Ile	0.128571	0.217753	-0.113753	0.495559	Gr02	E	28	B	55	56	64	12
	67340068	4487	PON_138_05M	1281	184	Ile	2	1	IleLeu	Ile	0.144781	1.30257	0.552062	0.52842	Gr01	A	21	B	55	56	64	12
	88568360	4487	PSE_93_05M	1281	184	Ile	3	3	IleVal	Ile	0.114286	0.96875	0.9375	0.4346	Gr01	C	21	B	55	56	64	12
	105315448	4487	ION_48_05M	1281	184	Ile	2	1	IleLeu	Ile	0.190731	0.853311	0.303207	0.675973	Gr02	E	28	B	55	56	64	12
	57298209	4396	ASW_76_05M	1281	19	Leu	2	1	IleLeu	Leu	0.155844	2	1	0.432714	Gr02	E	28	B	55	56	64	12
	63079576	4396	ANE_152_05M	1281	19	Leu	2	1	IleLeu	Leu	0.118421	2	1	0.363767	Gr01	C	21	B	55	56	64	12
	88568332	194118	PSE_93_05M	1281	3	Ile	3	3	IleVal	Ile	0.131579	1.68639	1.46746	0.45522	Gr01	C	21	B	55	56	64	12
	83219430	4534	MED_18_05M	1282	85	Cys	-1	-2	CysSer	Cys	0.145503	-1	-2	0.414828	Gr01	C	21	B	24	16	58	29
	88568607	4683	PSE_93_05M	1284	110	Ala	0	0	AlaThr	Ala	0.12	0	0	0.366925	Gr01	C	21	B	77	79	140	46
	88568618	141646	PSE_93_05M	1284	127	Val	3	3	IleVal	Val	0.115385	3	3	0.357627	Gr01	C	21	B	77	79	140	46
	892242	5461	IOS_57_05M	1289	111	Pro	-1	-2	ProSer	Ser	0.20935	-0.777244	-1.6702	0.663519	Gr02	F	28	B	83	70	86	42
	5139195	5461	IOS_56_05M	1289	111	Pro	-1	-2	ProSer	Ser	0.145161	-0.623685	-1.45028	0.512277	Gr02	F	28	B	83	70	86	42
	7149079	5461	PON_140_05M	1289	111	Pro	-1	-2	ProSer	Ser	0.118812	-0.706917	-1.58366	0.442688	Gr02	D	28	B	83	70	86	42
	8371202	5461	ANW_146_05M	1289	111	Pro	-1	-2	ProSer	Ser	0.197842	-0.642685	-1.46403	0.60845	Gr02	E	28	B	83	70	86	42
	9402031	5461	PSW_128_05M	1289	111	Pro	-1	-2	ProSer	Ser	0.162879	-0.244444	-0.866667	0.553718	Gr01	A	21	B	83	70	86	42
	11359280	5461	IOS_65_05M	1289	111	Pro	-1	-2	ProSer	Ser	0.16311	-0.60657	-1.42485	0.560767	Gr02	F	28	B	83	70	86	42
	12370352	5461	ANE_151_05M	1289	111	Pro	-1	-2	ProSer	Ser	0.162791	-0.639707	-1.45435	0.558389	Gr01	C	21	B	83	70	86	42
	16448688	5461	ANW_141_05M	1289	111	Pro	-1	-2	ProSer	Ser	0.131367	-0.801352	-1.69845	0.454226	Gr02	D	28	B	83	70	86	42
	17584820	5461	PSW_122_05M	1289	111	Pro	1	1	SerThr	Ser	0.157534	0.0960908	-0.38058	0.573651	Gr01	A	21	B	83	70	86	42
	22515977	5461	PSW_124_05M	1289	111	Pro	-1	-2	ProSer	Ser	0.144254	-0.0728477	-0.609272	0.523216	Gr01	A	21	B	83	70	86	42
	23532395	5461	IOS_52_05M	1289	111	Pro	1	1	SerThr	Ser	0.121457	0.0613606	-0.421669	0.468322	Gr02	E	28	B	83	70	86	42
	24378378	5461	ASE_68_05M	1289	111	Pro	-1	-2	ProSer	Ser	0.132353	-0.254513	-0.929603	0.514835	Gr01	C	21	B	83	70	86	42
	25533688	5461	ION_38_05M	1289	111	Pro	-1	-2	ProSer	Ser	0.160556	-0.612774	-1.43358	0.550373	Gr02	D	28	B	83	70	86	42
	33157438	5461	ASW_78_05M	1289	111	Pro	-1	-2	ProSer	Ser	0.223602	-0.477279	-1.23074	0.692274	Gr02	E	28	B	83	70	86	42
	34507550	5461	RED_31_05M	1289	111	Pro	-1	-2	ProSer	Ser	0.231441	-0.894801	-1.86659	0.645073	Gr02	F	28	B	83	70	86	42
	36473375	5461	ION_41_05M	1289	111	Pro	-1	-2	ProSer	Ser	0.202703	-0.8491	-1.78079	0.609126	Gr02	F	28	B	83	70	86	42
	40511997	5461	ANE_150_05M	1289	111	Pro	-1	-2	ProSer	Ser	0.113475	-0.692686	-1.53903	0.4029	Gr01	C	21	B	83	70	86	42
	42144833	5461	ANW_149_05M	1289	111	Pro	-1	-2	ProSer	Ser	0.138643	-0.687807	-1.53861	0.483105	Gr02	F	28	B	83	70	86	42
	43450786	5461	IOS_64_05M	1289	111	Pro	-1	-2	ProSer	Ser	0.156406	-0.528296	-1.28748	0.5723	Gr02	E	28	B	83	70	86	42
	46005792	5461	PSE_94_05M	1289	111	Pro	-1	-2	ProSer	Ser	0.151515	-0.424658	-1.16591	0.547043	Gr01	C	21	B	83	70	86	42
	52125653	5461	ANW_148_05M	1289	111	Pro	-1	-2	ProSer	Ser	0.177778	-0.613375	-1.42006	0.556967	Gr02	E	28	B	83	70	86	42
	57299380	5461	ASW_76_05M	1289	111	Pro	-1	-2	ProSer	Ser	0.471338	-0.483076	-1.22989	1.03233	Gr02	E	28	B	83	70	86	42
	57946919	5461	RED_33_05M	1289	111	Pro	-1	-2	ProSer	Ser	0.220145	-0.890026	-1.83881	0.591622	Gr02	D	28	B	83	70	86	42
	59075213	5461	ION_36_05M	1289	111	Pro	-1	-2	ProSer	Ser	0.171923	-0.455802	-1.16896	0.615111	Gr02	D	28	B	83	70	86	42
	60427817	5461	RED_32_05M	1289	111	Pro	-1	-2	ProSer	Ser	0.223926	-0.83328	-1.75109	0.642332	Gr02	F	28	B	83	70	86	42
	63080749	5461	ANE_152_05M	1289	111	Pro	-1	-2	ProSer	Ser	0.150943	-0.446154	-1.16923	0.56023	Gr01	C	21	B	83	70	86	42
	64713793	5461	ANW_145_05M	1289	111	Pro	-1	-2	ProSer	Ser	0.19917	-0.876795	-1.81519	0.545814	Gr02	F	28	B	83	70	86	42
	66591481	5461	PSW_123_05M	1289	111	Pro	-1	-2	ProSer	Ser	0.147727	-0.189853	-0.795308	0.534332	Gr01	A	21	B	83	70	86	42
	67341207	5461	PON_138_05M	1289	111	Pro	1	1	SerThr	Ser	0.139535	0.0683349	-0.397498	0.499973	Gr01	A	21	B	83	70	86	42
	69776626	5461	PSE_111_05M	1289	111	Pro	1	1	SerThr	Ser	0.147959	-0.0288635	-0.571357	0.569752	Gr01	A	21	B	83	70	86	42
	72044549	5461	PSE_110_05M	1289	111	Pro	1	1	SerThr	Ser	0.129934	0.11037	-0.339507	0.482482	Gr01	B	21	B	83	70	86	42
	73832017	5461	IOS_62_05M	1289	111	Pro	-1	-2	ProSer	Ser	0.186691	-0.815693	-1.72819	0.547682	Gr02	F	28	B	83	70	86	42
	77647856	5461	PSW_125_05M	1289	111	Pro	-1	-2	ProSer	Ser	0.134228	-0.179125	-0.762847	0.521253	Gr01	A	21	B	83	70	86	42
	79922014	5461	ANW_142_05M	1289	111	Pro	-1	-2	ProSer	Ser	0.20202	-0.80849	-1.74262	0.598489	Gr02	E	28	B	83	70	86	42
	81571384	5461	PON_137_05M	1289	111	Pro	-1	-2	ProSer	Ser	0.126911	-0.248058	-0.876065	0.491547	Gr01	B	21	B	83	70	86	42
	83220524	5461	MED_18_05M	1289	111	Pro	1	1	SerThr	Ser	0.166667	-0.0559441	-0.62704	0.611388	Gr01	C	21	B	83	70	86	42
	84703072	5461	ASE_70_05M	1289	111	Pro	-1	-2	ProSer	Ser	0.175	-0.590909	-1.45041	0.603081	Gr01	B	21	B	83	70	86	42
	86539734	5461	PSE_100_05M	1289	111	Pro	1	1	SerThr	Ser	0.144928	0.480034	0.197432	0.536549	Gr01	A	21	B	83	70	86	42
	94178651	5461	ION_42_05M	1289	111	Pro	-1	-2	ProSer	Ser	0.222047	-0.850903	-1.77976	0.618057	Gr02	F	28	B	83	70	86	42
	95220783	5461	RED_34_05M	1289	111	Pro	-1	-2	ProSer	Ser	0.225426	-0.959334	-1.94188	0.569559	Gr02	D	28	B	83	70	86	42
	97957306	5461	ASE_66_05M	1289	111	Pro	-1	-2	ProSer	Ser	0.180851	-0.535382	-1.32104	0.621437	Gr02	F	28	B	83	70	86	42
	105316572	5461	ION_48_05M	1289	111	Pro	-1	-2	ProSer	Ser	0.127907	-0.326873	-1.00351	0.47957	Gr02	E	28	B	83	70	86	42
	106188020	5461	ION_45_05M	1289	111	Pro	-1	-2	ProSer	Ser	0.136264	-0.500119	-1.26461	0.494742	Gr02	E	28	B	83	70	86	42
	108359870	5461	ASW_72_05M	1289	111	Pro	-1	-2	ProSer	Ser	0.114286	-0.434405	-1.1894	0.44955	Gr02	E	28	B	83	70	86	42
	892258	5479	IOS_57_05M	1289	145	Ile	3	3	IleVal	Ile	0.39243	2.97001	2.9617	0.682334	Gr02	F	28	B	83	70	86	42
	5139212	5479	IOS_56_05M	1289	145	Ile	3	3	IleVal	Ile	0.408389	2.87721	2.84652	0.731096	Gr02	F	28	B	83	70	86	42
	7149095	5479	PON_140_05M	1289	145	Ile	3	3	IleVal	Ile	0.457746	2.90929	2.8736	0.745014	Gr02	D	28	B	83	70	86	42
	8371222	5479	ANW_146_05M	1289	145	Ile	3	3	IleVal	Ile	0.34507	3	3	0.644342	Gr02	E	28	B	83	70	86	42
	9402051	5479	PSW_128_05M	1289	145	Ile	3	3	IleVal	Ile	0.331361	2.97349	2.96912	0.652044	Gr01	A	21	B	83	70	86	42
	11359295	5479	IOS_65_05M	1289	145	Ile	3	3	IleVal	Ile	0.369287	3	3	0.658575	Gr02	F	28	B	83	70	86	42
	12370371	5479	ANE_151_05M	1289	145	Ile	3	3	IleVal	Ile	0.297806	3	3	0.608994	Gr01	C	21	B	83	70	86	42
	16448699	5479	ANW_141_05M	1289	145	Ile	3	3	IleVal	Ile	0.422151	3	3	0.680977	Gr02	D	28	B	83	70	86	42
	17584841	5479	PSW_122_05M	1289	145	Ile	3	3	IleVal	Ile	0.304094	2.98214	2.96842	0.630783	Gr01	A	21	B	83	70	86	42
	21743668	5479	PON_132_05M	1289	145	Ile	3	3	IleVal	Val	0.475806	3	3	0.691976	Gr02	E	28	B	83	70	86	42
	22516000	5479	PSW_124_05M	1289	145	Ile	3	3	IleVal	Ile	0.29291	3	3	0.604737	Gr01	A	21	B	83	70	86	42
	23532415	5479	IOS_52_05M	1289	145	Ile	3	3	IleVal	Ile	0.39485	3	3	0.670868	Gr02	E	28	B	83	70	86	42
	24378393	5479	ASE_68_05M	1289	145	Ile	3	3	IleVal	Ile	0.479452	2.851	2.74928	0.797318	Gr01	C	21	B	83	70	86	42
	25533704	5479	ION_38_05M	1289	145	Ile	3	3	IleVal	Ile	0.416546	2.96677	2.94325	0.709725	Gr02	D	28	B	83	70	86	42
	33157457	5479	ASW_78_05M	1289	145	Ile	3	3	IleVal	Ile	0.338877	2.93008	2.89366	0.684009	Gr02	E	28	B	83	70	86	42
	34507565	5479	RED_31_05M	1289	145	Ile	3	3	IleVal	Ile	0.457766	3	3	0.689575	Gr02	F	28	B	83	70	86	42
	36473392	5479	ION_41_05M	1289	145	Ile	3	3	IleVal	Ile	0.358491	2.95247	2.93889	0.672749	Gr02	F	28	B	83	70	86	42
	39027721	5479	PSE_109_05M	1289	145	Ile	3	3	IleVal	Ile	0.430556	2.98538	2.97515	0.698965	Gr01	B	21	B	83	70	86	42
	40512011	5479	ANE_150_05M	1289	145	Ile	3	3	IleVal	Ile	0.345794	3	3	0.644804	Gr01	C	21	B	83	70	86	42
	42144851	5479	ANW_149_05M	1289	145	Ile	3	3	IleVal	Ile	0.338798	2.91561	2.89151	0.671995	Gr02	F	28	B	83	70	86	42
	43450802	5479	IOS_64_05M	1289	145	Ile	3	3	IleVal	Ile	0.316667	3	3	0.624331	Gr02	E	28	B	83	70	86	42
	46005811	5479	PSE_94_05M	1289	145	Ile	3	3	IleVal	Ile	0.359649	2.85412	2.82872	0.723315	Gr01	C	21	B	83	70	86	42
	52125669	5479	ANW_148_05M	1289	145	Ile	3	3	IleVal	Ile	0.313725	2.97052	2.94802	0.647299	Gr02	E	28	B	83	70	86	42
	57299400	5479	ASW_76_05M	1289	145	Ile	3	3	IleVal	Ile	0.3	3	3	0.610864	Gr02	E	28	B	83	70	86	42
	57946933	5479	RED_33_05M	1289	145	Ile	3	3	IleVal	Ile	0.489906	2.94167	2.91786	0.725609	Gr02	D	28	B	83	70	86	42
	59075228	5479	ION_36_05M	1289	145	Ile	3	3	IleVal	Ile	0.446882	3	3	0.687494	Gr02	D	28	B	83	70	86	42
	60427833	5479	RED_32_05M	1289	145	Ile	3	3	IleVal	Ile	0.433781	2.97332	2.96554	0.696671	Gr02	F	28	B	83	70	86	42
	61376552	5479	PSE_102_05M	1289	145	Ile	3	3	IleVal	Ile	0.422034	2.92185	2.89564	0.722722	Gr01	B	21	B	83	70	86	42
	63080764	5479	ANE_152_05M	1289	145	Ile	3	3	IleVal	Ile	0.234043	3	3	0.544115	Gr01	C	21	B	83	70	86	42
	64713811	5479	ANW_145_05M	1289	145	Ile	3	3	IleVal	Ile	0.373832	2.97296	2.95324	0.686084	Gr02	F	28	B	83	70	86	42
	66591501	5479	PSW_123_05M	1289	145	Ile	3	3	IleVal	Ile	0.334586	2.97772	2.96099	0.657992	Gr01	A	21	B	83	70	86	42
	67341226	5479	PON_138_05M	1289	145	Ile	3	3	IleVal	Ile	0.398649	2.84479	2.8171	0.70671	Gr01	A	21	B	83	70	86	42
	69776644	5479	PSE_111_05M	1289	145	Ile	3	3	IleVal	Ile	0.283368	2.96259	2.95975	0.608269	Gr01	A	21	B	83	70	86	42
	72044567	5479	PSE_110_05M	1289	145	Ile	3	3	IleVal	Ile	0.341716	3	3	0.642167	Gr01	B	21	B	83	70	86	42
	73832032	5479	IOS_62_05M	1289	145	Ile	3	3	IleVal	Ile	0.357708	2.95735	2.9403	0.676566	Gr02	F	28	B	83	70	86	42
	75928788	5479	ANE_004_05M	1289	145	Ile	3	3	IleVal	Ile	0.416058	3	3	0.678988	Gr01	C	21	B	83	70	86	42
	77647878	5479	PSW_125_05M	1289	145	Ile	3	3	IleVal	Ile	0.331316	2.93036	2.90795	0.671617	Gr01	A	21	B	83	70	86	42
	79922028	5479	ANW_142_05M	1289	145	Ile	3	3	IleVal	Ile	0.303502	3	3	0.613802	Gr02	E	28	B	83	70	86	42
	81571401	5479	PON_137_05M	1289	145	Ile	3	3	IleVal	Ile	0.33515	2.9696	2.9615	0.65548	Gr01	B	21	B	83	70	86	42
	83220538	5479	MED_18_05M	1289	145	Ile	3	3	IleVal	Ile	0.40678	3	3	0.675665	Gr01	C	21	B	83	70	86	42
	84703092	5479	ASE_70_05M	1289	145	Ile	3	3	IleVal	Val	0.507937	2.8251	2.70913	0.811773	Gr01	B	21	B	83	70	86	42
	86539752	5479	PSE_100_05M	1289	145	Ile	3	3	IleVal	Ile	0.358056	3	3	0.652292	Gr01	A	21	B	83	70	86	42
	88569378	5479	PSE_93_05M	1289	145	Ile	3	3	IleVal	Ile	0.259259	3	3	0.572281	Gr01	C	21	B	83	70	86	42
	94178668	5479	ION_42_05M	1289	145	Ile	3	3	IleVal	Ile	0.334443	2.94804	2.9332	0.65824	Gr02	F	28	B	83	70	86	42
	95220795	5479	RED_34_05M	1289	145	Ile	3	3	IleVal	Ile	0.433544	2.96432	2.9588	0.715654	Gr02	D	28	B	83	70	86	42
	97957321	5479	ASE_66_05M	1289	145	Ile	3	3	IleVal	Ile	0.321429	2.91604	2.88579	0.664753	Gr02	F	28	B	83	70	86	42
	105316593	5479	ION_48_05M	1289	145	Ile	3	3	IleVal	Ile	0.40678	3	3	0.675665	Gr02	E	28	B	83	70	86	42
	106188040	5479	ION_45_05M	1289	145	Ile	3	3	IleVal	Ile	0.424165	3	3	0.681601	Gr02	E	28	B	83	70	86	42
	108359889	5479	ASW_72_05M	1289	145	Ile	3	3	IleVal	Ile	0.345972	3	3	0.644917	Gr02	E	28	B	83	70	86	42
	9401984	5420	PSW_128_05M	1289	29	Leu	1	0	LeuVal	Leu	0.1417	1.26249	0.445528	0.580088	Gr01	A	21	B	83	70	86	42
	22515933	5420	PSW_124_05M	1289	29	Leu	2	1	IleLeu	Leu	0.118537	1.42186	0.565559	0.501426	Gr01	A	21	B	83	70	86	42
	61376493	5420	PSE_102_05M	1289	29	Leu	2	1	IleLeu	Leu	0.134897	1.80765	0.913355	0.498782	Gr01	B	21	B	83	70	86	42
	63080703	5420	ANE_152_05M	1289	29	Leu	2	1	IleLeu	Leu	0.109756	2	1	0.346005	Gr01	C	21	B	83	70	86	42
	66591436	5420	PSW_123_05M	1289	29	Leu	2	1	IleLeu	Leu	0.111354	1.31505	0.457032	0.480952	Gr01	A	21	B	83	70	86	42
	72044505	5420	PSE_110_05M	1289	29	Leu	2	1	IleLeu	Leu	0.107143	1.43705	0.546421	0.467262	Gr01	B	21	B	83	70	86	42
	77647810	5420	PSW_125_05M	1289	29	Leu	2	1	IleLeu	Leu	0.101425	1.42744	0.587529	0.453367	Gr01	A	21	B	83	70	86	42
	105316525	5420	ION_48_05M	1289	29	Leu	2	1	IleLeu	Leu	0.120083	1.84375	0.873171	0.422857	Gr02	E	28	B	83	70	86	42
	108359822	5420	ASW_72_05M	1289	29	Leu	2	1	IleLeu	Leu	0.106195	1.79578	0.873212	0.41599	Gr02	E	28	B	83	70	86	42
	17584796	5436	PSW_122_05M	1289	62	Val	3	3	IleVal	Val	0.103448	2.90005	2.84748	0.352399	Gr01	A	21	B	83	70	86	42
	24378355	5436	ASE_68_05M	1289	62	Val	3	3	IleVal	Val	0.153846	2.84693	2.76444	0.468911	Gr01	C	21	B	83	70	86	42
	40511972	5436	ANE_150_05M	1289	62	Val	3	3	IleVal	Val	0.102778	2.50291	2.24404	0.388164	Gr01	C	21	B	83	70	86	42
	46005770	5436	PSE_94_05M	1289	62	Val	3	3	IleVal	Val	0.133333	2.60102	2.38986	0.457948	Gr01	C	21	B	83	70	86	42
	67341183	5436	PON_138_05M	1289	62	Val	3	3	IleVal	Val	0.10582	2.48915	2.22287	0.397192	Gr01	A	21	B	83	70	86	42
	75928744	5436	ANE_004_05M	1289	62	Val	3	3	IleVal	Val	0.107527	2.79142	2.68176	0.376268	Gr01	C	21	B	83	70	86	42
	77647831	5436	PSW_125_05M	1289	62	Val	3	3	IleVal	Val	0.104442	2.78462	2.67157	0.369471	Gr01	A	21	B	83	70	86	42
	83220500	5436	MED_18_05M	1289	62	Val	3	3	IleVal	Val	0.128571	2.10721	1.64323	0.471986	Gr01	C	21	B	83	70	86	42
	84703050	5436	ASE_70_05M	1289	62	Val	3	3	IleVal	Val	0.186667	2.84429	2.75894	0.529386	Gr01	B	21	B	83	70	86	42
	108359844	5436	ASW_72_05M	1289	62	Val	3	3	IleVal	Val	0.133065	2.02918	1.52532	0.484343	Gr02	E	28	B	83	70	86	42
	21743640	182951	PON_132_05M	1289	96	Val	3	3	IleVal	Val	0.134454	3	3	0.394766	Gr02	E	28	B	83	70	86	42
	57299332	141722	ASW_76_05M	1289	23	Leu	2	1	IleLeu	Leu	0.106599	2	1	0.339345	Gr02	E	28	B	83	70	86	42
	79922034	5486	ANW_142_05M	1289	160	Leu	0	0	LeuPhe	Leu	0.118919	0	0	0.364765	Gr02	E	28	B	83	70	86	42
	83220520	120154	MED_18_05M	1289	104	Ile	3	3	IleVal	Ile	0.113208	3	3	0.353169	Gr01	C	21	B	83	70	86	42
	88569384	120157	PSE_93_05M	1289	144	Ile	-3	-4	AsnIle	Ile	0.178571	-2.42017	-3.42017	0.558578	Gr01	C	21	B	83	70	86	42
	892941	5728	IOS_57_05M	1294	365	Val	3	3	IleVal	Val	0.297561	2.84845	2.78046	0.671788	Gr02	F	28	B	208	178	360	115
	5139880	5728	IOS_56_05M	1294	365	Val	3	3	IleVal	Val	0.253859	2.72687	2.58244	0.663577	Gr02	F	28	B	208	178	360	115
	7149763	5728	PON_140_05M	1294	365	Val	3	3	IleVal	Val	0.258191	2.94114	2.90744	0.6017	Gr02	D	28	B	208	178	360	115
	8371864	5728	ANW_146_05M	1294	365	Val	3	3	IleVal	Val	0.263323	2.73438	2.5835	0.672623	Gr02	E	28	B	208	178	360	115
	9402681	5728	PSW_128_05M	1294	365	Val	3	3	IleVal	Val	0.143731	2.77487	2.65445	0.460387	Gr01	A	21	B	208	178	360	115
	11359962	5728	IOS_65_05M	1294	365	Val	3	3	IleVal	Val	0.330028	2.8238	2.7267	0.722065	Gr02	F	28	B	208	178	360	115
	12371051	5728	ANE_151_05M	1294	365	Val	3	3	IleVal	Val	0.132743	2.38358	2.06566	0.486548	Gr01	C	21	B	208	178	360	115
	16449348	5728	ANW_141_05M	1294	365	Val	3	3	IleVal	Val	0.332308	2.90978	2.85594	0.688442	Gr02	D	28	B	208	178	360	115
	17585523	5728	PSW_122_05M	1294	365	Val	3	3	IleVal	Val	0.164609	2.83539	2.7622	0.490867	Gr01	A	21	B	208	178	360	115
	21744251	5728	PON_132_05M	1294	365	Val	3	3	IleVal	Val	0.186275	2.14955	1.6979	0.60756	Gr02	E	28	B	208	178	360	115
	22516731	5728	PSW_124_05M	1294	365	Val	3	3	IleVal	Val	0.161629	2.8088	2.73286	0.490717	Gr01	A	21	B	208	178	360	115
	23532997	5728	IOS_52_05M	1294	365	Val	3	3	IleVal	Val	0.221574	2.65268	2.48788	0.648087	Gr02	E	28	B	208	178	360	115
	24378903	5728	ASE_68_05M	1294	365	Val	3	3	IleVal	Val	0.252336	2.75269	2.6129	0.652911	Gr01	C	21	B	208	178	360	115
	25534372	5728	ION_38_05M	1294	365	Val	3	3	IleVal	Val	0.222517	2.94609	2.91583	0.555111	Gr02	D	28	B	208	178	360	115
	33158149	5728	ASW_78_05M	1294	365	Val	3	3	IleVal	Val	0.245081	2.81976	2.71794	0.625361	Gr02	E	28	B	208	178	360	115
	34508204	5728	RED_31_05M	1294	365	Val	3	3	IleVal	Val	0.317684	2.62525	2.41766	0.767796	Gr02	F	28	B	208	178	360	115
	36474049	5728	ION_41_05M	1294	365	Val	3	3	IleVal	Val	0.310345	2.84888	2.76017	0.693272	Gr02	F	28	B	208	178	360	115
	39028440	5728	PSE_109_05M	1294	365	Val	3	3	IleVal	Val	0.199458	2.80255	2.69377	0.560224	Gr01	B	21	B	208	178	360	115
	40512706	5728	ANE_150_05M	1294	365	Val	3	3	IleVal	Val	0.187243	2.51731	2.25631	0.58335	Gr01	C	21	B	208	178	360	115
	42145531	5728	ANW_149_05M	1294	365	Val	3	3	IleVal	Val	0.252137	2.76395	2.65765	0.645787	Gr02	F	28	B	208	178	360	115
	43451504	5728	IOS_64_05M	1294	365	Val	3	3	IleVal	Val	0.25537	2.7856	2.67082	0.65753	Gr02	E	28	B	208	178	360	115
	46006491	5728	PSE_94_05M	1294	365	Val	3	3	IleVal	Val	0.144105	2.6822	2.51271	0.473637	Gr01	C	21	B	208	178	360	115
	52126324	5728	ANW_148_05M	1294	365	Val	3	3	IleVal	Val	0.26087	2.68851	2.51227	0.680092	Gr02	E	28	B	208	178	360	115
	57299949	5728	ASW_76_05M	1294	365	Val	1	0	LeuVal	Val	0.108108	1.60993	0.902482	0.408581	Gr02	E	28	B	208	178	360	115
	57947540	5728	RED_33_05M	1294	365	Val	3	3	IleVal	Val	0.369338	2.75281	2.63215	0.777771	Gr02	D	28	B	208	178	360	115
	59075889	5728	ION_36_05M	1294	365	Val	3	3	IleVal	Val	0.253136	2.85479	2.77897	0.626219	Gr02	D	28	B	208	178	360	115
	60428480	5728	RED_32_05M	1294	365	Val	3	3	IleVal	Val	0.338558	2.6498	2.44971	0.789069	Gr02	F	28	B	208	178	360	115
	61377309	5728	PSE_102_05M	1294	365	Val	3	3	IleVal	Val	0.104339	2.79103	2.69444	0.372221	Gr01	B	21	B	208	178	360	115
	64714416	5728	ANW_145_05M	1294	365	Val	3	3	IleVal	Val	0.255474	2.58334	2.40679	0.680539	Gr02	F	28	B	208	178	360	115
	66592165	5728	PSW_123_05M	1294	365	Val	3	3	IleVal	Val	0.137592	2.92072	2.88247	0.425174	Gr01	A	21	B	208	178	360	115
	67341760	5728	PON_138_05M	1294	365	Val	3	3	IleVal	Val	0.209677	2.61692	2.40658	0.612206	Gr01	A	21	B	208	178	360	115
	69777352	5728	PSE_111_05M	1294	365	Val	3	3	IleVal	Val	0.114241	2.48636	2.23039	0.43703	Gr01	A	21	B	208	178	360	115
	72045314	5728	PSE_110_05M	1294	365	Val	3	3	IleVal	Val	0.166065	2.68734	2.53755	0.518541	Gr01	B	21	B	208	178	360	115
	73832678	5728	IOS_62_05M	1294	365	Val	3	3	IleVal	Val	0.31672	2.92641	2.88286	0.66755	Gr02	F	28	B	208	178	360	115
	75929426	5728	ANE_004_05M	1294	365	Val	3	3	IleVal	Val	0.144737	2.21851	1.80847	0.510023	Gr01	C	21	B	208	178	360	115
	77648641	5728	PSW_125_05M	1294	365	Val	3	3	IleVal	Val	0.201883	2.82145	2.758	0.5514	Gr01	A	21	B	208	178	360	115
	79922666	5728	ANW_142_05M	1294	365	Val	3	3	IleVal	Val	0.241645	2.69384	2.5269	0.65914	Gr02	E	28	B	208	178	360	115
	81572132	5728	PON_137_05M	1294	365	Val	3	3	IleVal	Val	0.194308	2.83883	2.75943	0.544959	Gr01	B	21	B	208	178	360	115
	83221132	5728	MED_18_05M	1294	365	Val	1	0	LeuVal	Val	0.149606	1.8486	1.25234	0.523852	Gr01	C	21	B	208	178	360	115
	86540412	5728	PSE_100_05M	1294	365	Val	3	3	IleVal	Val	0.115453	2.5808	2.37096	0.429792	Gr01	A	21	B	208	178	360	115
	94179301	5728	ION_42_05M	1294	365	Val	3	3	IleVal	Val	0.353285	2.86668	2.80108	0.724419	Gr02	F	28	B	208	178	360	115
	95221407	5728	RED_34_05M	1294	365	Val	3	3	IleVal	Val	0.358389	2.8024	2.69256	0.749719	Gr02	D	28	B	208	178	360	115
	97958015	5728	ASE_66_05M	1294	365	Val	3	3	IleVal	Val	0.333333	2.68764	2.55859	0.767478	Gr02	F	28	B	208	178	360	115
	105317224	5728	ION_48_05M	1294	365	Val	3	3	IleVal	Val	0.23608	2.66626	2.48787	0.660124	Gr02	E	28	B	208	178	360	115
	106188702	5728	ION_45_05M	1294	365	Val	3	3	IleVal	Val	0.225908	2.68719	2.53135	0.641797	Gr02	E	28	B	208	178	360	115
	108360458	5728	ASW_72_05M	1294	365	Val	3	3	IleVal	Val	0.23871	2.51722	2.27739	0.676994	Gr02	E	28	B	208	178	360	115
	21744178	194132	PON_132_05M	1294	232	Ala	0	0	AlaThr	Ala	0.103774	0	-0.289055	0.394103	Gr02	E	28	B	208	178	360	115
	24378833	194132	ASE_68_05M	1294	232	Ala	0	-1	AlaVal	Ala	0.103448	-0.0473186	-0.899054	0.379204	Gr01	C	21	B	208	178	360	115
	21744283	120187	PON_132_05M	1294	425	Val	3	3	IleVal	Val	0.149635	3	3	0.422075	Gr02	E	28	B	208	178	360	115
	57299983	120187	ASW_76_05M	1294	425	Val	3	3	IleVal	Val	0.13278	2.86174	2.82602	0.410102	Gr02	E	28	B	208	178	360	115
	106188730	120187	ION_45_05M	1294	425	Val	3	3	IleVal	Val	0.101611	2.91877	2.89169	0.3353	Gr02	E	28	B	208	178	360	115
	21744307	5773	PON_132_05M	1294	464	Tyr	3	3	PheTyr	Tyr	0.134615	2.51635	2.31489	0.446289	Gr02	E	28	B	208	178	360	115
	23533042	5773	IOS_52_05M	1294	464	Tyr	3	3	PheTyr	Tyr	0.111111	2.80758	2.76909	0.365498	Gr02	E	28	B	208	178	360	115
	43451546	5773	IOS_64_05M	1294	464	Tyr	3	3	PheTyr	Tyr	0.100494	3	3	0.326168	Gr02	E	28	B	208	178	360	115
	57300006	5773	ASW_76_05M	1294	464	Tyr	3	3	PheTyr	Tyr	0.102273	3	3	0.330048	Gr02	E	28	B	208	178	360	115
	105317273	5773	ION_48_05M	1294	464	Tyr	3	3	PheTyr	Tyr	0.15411	3	3	0.446195	Gr02	E	28	B	208	178	360	115
	106188749	5773	ION_45_05M	1294	464	Tyr	3	3	PheTyr	Tyr	0.116803	2.88133	2.85928	0.370823	Gr02	E	28	B	208	178	360	115
	108360507	5773	ASW_72_05M	1294	464	Tyr	3	3	PheTyr	Tyr	0.114894	2.8341	2.75576	0.374826	Gr02	E	28	B	208	178	360	115
	24379096	120202	ASE_68_05M	1294	712	Leu	2	1	IleLeu	Leu	0.178571	2	1	0.46922	Gr01	C	21	B	208	178	360	115
	63081476	120202	ANE_152_05M	1294	712	Leu	2	1	IleLeu	Leu	0.145833	2	1	0.415413	Gr01	C	21	B	208	178	360	115
	83221325	120202	MED_18_05M	1294	712	Leu	2	1	IleLeu	Leu	0.2	2	1	0.500402	Gr01	C	21	B	208	178	360	115
	63081295	182967	ANE_152_05M	1294	410	Cys	-2	-3	CysPhe	Cys	0.10219	-2	-3	0.329868	Gr01	C	21	B	208	178	360	115
	75929622	5898	ANE_004_05M	1294	715	Ile	3	3	IleVal	Ile	0.10687	3	3	0.339921	Gr01	C	21	B	208	178	360	115
	83221034	200772	MED_18_05M	1294	196	Ile	3	3	IleVal	Ile	0.181102	3	3	0.473061	Gr01	C	21	B	208	178	360	115
	83221041	182961	MED_18_05M	1294	208	Ala	1	1	AlaSer	Ala	0.114035	1	1	0.354869	Gr01	C	21	B	208	178	360	115
	88569676	120176	PSE_93_05M	1294	206	Ile	2	1	IleLeu	Ile	0.111111	2	1	0.348832	Gr01	C	21	B	208	178	360	115
	9403056	6060	PSW_128_05M	1296	34	Ile	3	3	IleVal	Ile	0.107759	2.53543	2.17774	0.427141	Gr01	A	21	B	171	77	111	69
	12371441	6060	ANE_151_05M	1296	34	Ile	3	3	IleVal	Ile	0.111283	3	3	0.349189	Gr01	C	21	B	171	77	111	69
	17585906	6060	PSW_122_05M	1296	34	Ile	3	3	IleVal	Ile	0.141156	2.62914	2.29244	0.494811	Gr01	A	21	B	171	77	111	69
	22517112	6060	PSW_124_05M	1296	34	Ile	3	3	IleVal	Ile	0.125821	2.83954	2.69513	0.427083	Gr01	A	21	B	171	77	111	69
	39028792	6060	PSE_109_05M	1296	34	Ile	3	3	IleVal	Ile	0.116071	2.7966	2.63425	0.411767	Gr01	B	21	B	171	77	111	69
	46006889	6060	PSE_94_05M	1296	34	Ile	3	3	IleVal	Ile	0.162319	2.50024	2.04578	0.554344	Gr01	C	21	B	171	77	111	69
	57300323	6060	ASW_76_05M	1296	34	Ile	3	3	IleVal	Ile	0.162791	2.55928	2.21679	0.564938	Gr02	E	28	B	171	77	111	69
	61377657	6060	PSE_102_05M	1296	34	Ile	3	3	IleVal	Ile	0.188474	2.9122	2.83772	0.527801	Gr01	B	21	B	171	77	111	69
	66592546	6060	PSW_123_05M	1296	34	Ile	3	3	IleVal	Ile	0.121681	2.80219	2.62299	0.424489	Gr01	A	21	B	171	77	111	69
	69777731	6060	PSE_111_05M	1296	34	Ile	3	3	IleVal	Ile	0.134472	2.77628	2.57522	0.458704	Gr01	A	21	B	171	77	111	69
	72045688	6060	PSE_110_05M	1296	34	Ile	3	3	IleVal	Ile	0.164931	2.6985	2.53232	0.540799	Gr01	B	21	B	171	77	111	69
	75929807	6060	ANE_004_05M	1296	34	Ile	3	3	IleVal	Ile	0.127451	2.81501	2.68486	0.4389	Gr01	C	21	B	171	77	111	69
	77649027	6060	PSW_125_05M	1296	34	Ile	3	3	IleVal	Ile	0.126149	2.74019	2.53725	0.443095	Gr01	A	21	B	171	77	111	69
	81572484	6060	PON_137_05M	1296	34	Ile	3	3	IleVal	Ile	0.106445	2.67876	2.51368	0.39915	Gr01	B	21	B	171	77	111	69
	83221517	6060	MED_18_05M	1296	34	Ile	3	3	IleVal	Ile	0.135021	2.63274	2.29794	0.479681	Gr01	C	21	B	171	77	111	69
	84703737	6060	ASE_70_05M	1296	34	Ile	3	3	IleVal	Ile	0.105769	2.89061	2.7909	0.369799	Gr01	B	21	B	171	77	111	69
	86540796	6060	PSE_100_05M	1296	34	Ile	3	3	IleVal	Ile	0.109819	2.80466	2.62602	0.395269	Gr01	A	21	B	171	77	111	69
	88570065	6060	PSE_93_05M	1296	34	Ile	3	3	IleVal	Ile	0.285714	2.78879	2.77307	0.647757	Gr01	C	21	B	171	77	111	69
	9403139	6127	PSW_128_05M	1296	181	Ile	3	3	IleVal	Ile	0.145695	3	3	0.415169	Gr01	A	21	B	171	77	111	69
	17585988	6127	PSW_122_05M	1296	181	Ile	3	3	IleVal	Ile	0.158771	2.98893	2.97937	0.445073	Gr01	A	21	B	171	77	111	69
	22517195	6127	PSW_124_05M	1296	181	Ile	3	3	IleVal	Ile	0.142061	2.96661	2.9601	0.41748	Gr01	A	21	B	171	77	111	69
	23533418	6127	IOS_52_05M	1296	181	Ile	3	3	IleVal	Ile	0.104712	3	3	0.335315	Gr02	E	28	B	171	77	111	69
	66592625	6127	PSW_123_05M	1296	181	Ile	3	3	IleVal	Ile	0.116086	2.96779	2.96594	0.367746	Gr01	A	21	B	171	77	111	69
	67342211	6127	PON_138_05M	1296	181	Ile	3	3	IleVal	Ile	0.104956	3	3	0.335838	Gr01	A	21	B	171	77	111	69
	69777811	6127	PSE_111_05M	1296	181	Ile	3	3	IleVal	Ile	0.181305	2.98723	2.97642	0.482583	Gr01	A	21	B	171	77	111	69
	72045765	6127	PSE_110_05M	1296	181	Ile	3	3	IleVal	Ile	0.127548	2.98673	2.97494	0.389022	Gr01	B	21	B	171	77	111	69
	77649110	6127	PSW_125_05M	1296	181	Ile	3	3	IleVal	Ile	0.128863	2.96954	2.96435	0.387949	Gr01	A	21	B	171	77	111	69
	86540879	6127	PSE_100_05M	1296	181	Ile	3	3	IleVal	Ile	0.178332	2.95545	2.94777	0.474821	Gr01	A	21	B	171	77	111	69
	105317690	6127	ION_48_05M	1296	181	Ile	3	3	IleVal	Ile	0.10961	2.94032	2.93865	0.353632	Gr02	E	28	B	171	77	111	69
	9403177	6154	PSW_128_05M	1296	254	Val	3	3	IleVal	Val	0.100179	2.7174	2.58341	0.368356	Gr01	A	21	B	171	77	111	69
	12371546	6154	ANE_151_05M	1296	254	Val	3	3	IleVal	Val	0.111908	2.62999	2.51687	0.401415	Gr01	C	21	B	171	77	111	69
	17586025	6154	PSW_122_05M	1296	254	Val	3	3	IleVal	Val	0.137521	2.56878	2.38152	0.481787	Gr01	A	21	B	171	77	111	69
	22517234	6154	PSW_124_05M	1296	254	Val	3	3	IleVal	Val	0.137041	2.25483	1.9614	0.519364	Gr01	A	21	B	171	77	111	69
	46007023	6154	PSE_94_05M	1296	254	Val	3	3	IleVal	Val	0.154047	2.84743	2.8078	0.452471	Gr01	C	21	B	171	77	111	69
	52126804	6154	ANW_148_05M	1296	254	Val	3	3	IleVal	Val	0.102381	2.56163	2.41021	0.378094	Gr02	E	28	B	171	77	111	69
	57300440	6154	ASW_76_05M	1296	254	Val	3	3	IleVal	Val	0.116197	2.89405	2.86001	0.375058	Gr02	E	28	B	171	77	111	69
	66592664	6154	PSW_123_05M	1296	254	Val	3	3	IleVal	Val	0.163673	2.42058	2.19442	0.563775	Gr01	A	21	B	171	77	111	69
	67342247	6154	PON_138_05M	1296	254	Val	3	3	IleVal	Val	0.111111	2.0815	1.85528	0.435871	Gr01	A	21	B	171	77	111	69
	69777847	6154	PSE_111_05M	1296	254	Val	3	3	IleVal	Val	0.110542	2.34933	2.12357	0.433925	Gr01	A	21	B	171	77	111	69
	77649147	6154	PSW_125_05M	1296	254	Val	3	3	IleVal	Val	0.143333	2.45457	2.2363	0.51179	Gr01	A	21	B	171	77	111	69
	79923134	6154	ANW_142_05M	1296	254	Val	3	3	IleVal	Val	0.115214	2.48572	2.29006	0.42995	Gr02	E	28	B	171	77	111	69
	108360921	6154	ASW_72_05M	1296	254	Val	3	3	IleVal	Val	0.108434	2.73494	2.63702	0.385775	Gr02	E	28	B	171	77	111	69
	9403225	6188	PSW_128_05M	1296	348	Val	1	0	LeuVal	Val	0.220159	1.24369	0.36034	0.622117	Gr01	A	21	B	171	77	111	69
	12371584	6188	ANE_151_05M	1296	348	Val	1	0	LeuVal	Val	0.108163	1.47786	0.719126	0.421949	Gr01	C	21	B	171	77	111	69
	17586074	6188	PSW_122_05M	1296	348	Val	1	0	LeuVal	Val	0.186992	1.25712	0.373856	0.550281	Gr01	A	21	B	171	77	111	69
	21744788	6188	PON_132_05M	1296	348	Val	1	0	LeuVal	Val	0.109541	1.40133	0.615669	0.460536	Gr02	E	28	B	171	77	111	69
	22517280	6188	PSW_124_05M	1296	348	Val	1	0	LeuVal	Val	0.197044	1.31805	0.474727	0.601414	Gr01	A	21	B	171	77	111	69
	23533492	6188	IOS_52_05M	1296	348	Val	1	0	LeuVal	Val	0.140394	1.12568	0.246521	0.54278	Gr02	E	28	B	171	77	111	69
	24379424	6188	ASE_68_05M	1296	348	Val	1	0	LeuVal	Val	0.144928	1.43888	0.672326	0.58659	Gr01	C	21	B	171	77	111	69
	39028930	6188	PSE_109_05M	1296	348	Val	1	0	LeuVal	Val	0.127547	1.21366	0.329754	0.438338	Gr01	B	21	B	171	77	111	69
	46007085	6188	PSE_94_05M	1296	348	Val	1	0	LeuVal	Val	0.178322	1.21122	0.307409	0.526036	Gr01	C	21	B	171	77	111	69
	57300491	6188	ASW_76_05M	1296	348	Val	3	3	IleVal	Val	0.158824	2.14834	1.74563	0.587476	Gr02	E	28	B	171	77	111	69
	61377791	6188	PSE_102_05M	1296	348	Val	1	0	LeuVal	Val	0.10479	1.0926	0.158525	0.377828	Gr01	B	21	B	171	77	111	69
	63081835	6188	ANE_152_05M	1296	348	Val	1	0	LeuVal	Val	0.219298	1.73702	1.07514	0.669312	Gr01	C	21	B	171	77	111	69
	66592715	6188	PSW_123_05M	1296	348	Val	1	0	LeuVal	Val	0.207547	1.18437	0.304468	0.632532	Gr01	A	21	B	171	77	111	69
	67342293	6188	PON_138_05M	1296	348	Val	1	0	LeuVal	Val	0.195455	1.31379	0.475164	0.622281	Gr01	A	21	B	171	77	111	69
	69777898	6188	PSE_111_05M	1296	348	Val	1	0	LeuVal	Val	0.178707	1.28212	0.452237	0.593047	Gr01	A	21	B	171	77	111	69
	72045847	6188	PSE_110_05M	1296	348	Val	1	0	LeuVal	Val	0.113082	1.22393	0.359491	0.425419	Gr01	B	21	B	171	77	111	69
	77649195	6188	PSW_125_05M	1296	348	Val	1	0	LeuVal	Val	0.223148	1.252	0.380034	0.63866	Gr01	A	21	B	171	77	111	69
	83221692	6188	MED_18_05M	1296	348	Val	1	0	LeuVal	Val	0.131579	1.61233	0.903084	0.469754	Gr01	C	21	B	171	77	111	69
	84703899	6188	ASE_70_05M	1296	348	Val	1	0	LeuVal	Val	0.166667	1.68085	1	0.556647	Gr01	B	21	B	171	77	111	69
	86540965	6188	PSE_100_05M	1296	348	Val	1	0	LeuVal	Val	0.101644	1.23662	0.381247	0.386201	Gr01	A	21	B	171	77	111	69
	88570255	6188	PSE_93_05M	1296	348	Val	1	0	LeuVal	Val	0.261905	1.20513	0.293447	0.654825	Gr01	C	21	B	171	77	111	69
	105317769	6188	ION_48_05M	1296	348	Val	1	0	LeuVal	Val	0.107273	1.55066	0.86478	0.473298	Gr02	E	28	B	171	77	111	69
	108360958	6188	ASW_72_05M	1296	348	Val	1	0	LeuVal	Val	0.109551	1.39553	0.658236	0.484641	Gr02	E	28	B	171	77	111	69
	24379285	6073	ASE_68_05M	1296	57	Ile	2	1	IleLeu	Ile	0.125	2	1	0.37677	Gr01	C	21	B	171	77	111	69
	46006902	6073	PSE_94_05M	1296	57	Ile	2	1	IleLeu	Ile	0.226667	2.0023	1.08219	0.605974	Gr01	C	21	B	171	77	111	69
	63081684	6073	ANE_152_05M	1296	57	Ile	2	1	IleLeu	Ile	0.201835	2.09436	1.32002	0.634065	Gr01	C	21	B	171	77	111	69
	66592557	6073	PSW_123_05M	1296	57	Ile	2	1	IleLeu	Ile	0.10411	1.83078	1.35684	0.441515	Gr01	A	21	B	171	77	111	69
	83221532	6073	MED_18_05M	1296	57	Ile	2	1	IleLeu	Ile	0.187135	2	1	0.482041	Gr01	C	21	B	171	77	111	69
	88570080	6073	PSE_93_05M	1296	57	Ile	2	1	IleLeu	Ile	0.118644	2	1	0.364215	Gr01	C	21	B	171	77	111	69
	24379288	6075	ASE_68_05M	1296	61	Ile	2	1	IleLeu	Ile	0.114504	1.6374	0.6374	0.383875	Gr01	C	21	B	171	77	111	69
	83221536	6075	MED_18_05M	1296	61	Ile	2	1	IleLeu	Ile	0.157576	2.22418	1.48385	0.527415	Gr01	C	21	B	171	77	111	69
	84703750	6075	ASE_70_05M	1296	61	Ile	2	1	IleLeu	Ile	0.11828	2	1	0.363483	Gr01	B	21	B	171	77	111	69
	88570084	6075	PSE_93_05M	1296	61	Ile	2	1	IleLeu	Ile	0.338983	1.90441	1.04412	0.750556	Gr01	C	21	B	171	77	111	69
	57300306	6046	ASW_76_05M	1296	3	Gln	1	1	GlnLys	Gln	0.121864	1	1	0.370622	Gr02	E	28	B	171	77	111	69
	108360804	6046	ASW_72_05M	1296	3	Gln	1	1	GlnLys	Gln	0.104508	1.00224	1.00224	0.344963	Gr02	E	28	B	171	77	111	69
	88570079	211651	PSE_93_05M	1296	56	Tyr	2	1	HisTyr	Tyr	0.163636	2.11682	1.33178	0.53233	Gr01	C	21	B	171	77	111	69
	88570274	214279	PSE_93_05M	1296	380	Phe	0	0	LeuPhe	Phe	0.11828	0.0219298	-0.0679825	0.399515	Gr01	C	21	B	171	77	111	69
	9403375	6301	PSW_128_05M	1297	220	Leu	1	0	LeuVal	Leu	0.264762	0.853497	-0.146503	0.616806	Gr01	A	21	B	126	66	87	34
	17586220	6301	PSW_122_05M	1297	220	Leu	1	0	LeuVal	Leu	0.312987	1.01574	0.0194738	0.636502	Gr01	A	21	B	126	66	87	34
	22517426	6301	PSW_124_05M	1297	220	Leu	1	0	LeuVal	Leu	0.302393	1.00892	0.0109805	0.62207	Gr01	A	21	B	126	66	87	34
	46007268	6301	PSE_94_05M	1297	220	Leu	1	0	LeuVal	Leu	0.118881	0.917018	-0.068304	0.382888	Gr01	C	21	B	126	66	87	34
	66592865	6301	PSW_123_05M	1297	220	Leu	1	0	LeuVal	Leu	0.294118	1.01042	0.0127861	0.616154	Gr01	A	21	B	126	66	87	34
	67342448	6301	PON_138_05M	1297	220	Leu	1	0	LeuVal	Leu	0.21978	1.05102	0.0600186	0.558749	Gr01	A	21	B	126	66	87	34
	69778049	6301	PSE_111_05M	1297	220	Leu	1	0	LeuVal	Leu	0.132198	1.0791	0.102749	0.442727	Gr01	A	21	B	126	66	87	34
	72045997	6301	PSE_110_05M	1297	220	Leu	1	0	LeuVal	Leu	0.107116	1.04289	0.046919	0.356682	Gr01	B	21	B	126	66	87	34
	77649342	6301	PSW_125_05M	1297	220	Leu	1	0	LeuVal	Leu	0.322373	1.00778	0.00966769	0.637052	Gr01	A	21	B	126	66	87	34
	88570455	6318	PSE_93_05M	1297	266	Leu	2	1	IleLeu	Leu	0.102041	1.78178	0.880765	0.362716	Gr01	C	21	B	126	66	87	34
	893600	6360	IOS_57_05M	1298	69	Ile	3	3	IleVal	Ile	0.166881	2.85638	2.83655	0.473457	Gr02	F	28	B	43	35	55	18
	5140556	6360	IOS_56_05M	1298	69	Ile	3	3	IleVal	Ile	0.174815	2.96751	2.95728	0.471982	Gr02	F	28	B	43	35	55	18
	8372576	6360	ANW_146_05M	1298	69	Ile	3	3	IleVal	Ile	0.191398	3	3	0.488244	Gr02	E	28	B	43	35	55	18
	9403460	6360	PSW_128_05M	1298	69	Ile	3	3	IleVal	Ile	0.266892	3	3	0.580143	Gr01	A	21	B	43	35	55	18
	11360611	6360	IOS_65_05M	1298	69	Ile	3	3	IleVal	Ile	0.143333	3	3	0.410969	Gr02	F	28	B	43	35	55	18
	12371810	6360	ANE_151_05M	1298	69	Ile	3	3	IleVal	Ile	0.272887	2.89674	2.87912	0.607366	Gr01	C	21	B	43	35	55	18
	16449965	6360	ANW_141_05M	1298	69	Ile	3	3	IleVal	Ile	0.136476	2.8342	2.81192	0.417962	Gr02	D	28	B	43	35	55	18
	17586314	6360	PSW_122_05M	1298	69	Ile	3	3	IleVal	Ile	0.348432	2.94909	2.93388	0.665983	Gr01	A	21	B	43	35	55	18
	21745027	6360	PON_132_05M	1298	69	Ile	3	3	IleVal	Ile	0.29368	2.89343	2.87566	0.625351	Gr02	E	28	B	43	35	55	18
	22517516	6360	PSW_124_05M	1298	69	Ile	3	3	IleVal	Ile	0.366142	3	3	0.65687	Gr01	A	21	B	43	35	55	18
	23533716	6360	IOS_52_05M	1298	69	Ile	3	3	IleVal	Ile	0.237569	3	3	0.548262	Gr02	E	28	B	43	35	55	18
	24379671	6360	ASE_68_05M	1298	69	Ile	3	3	IleVal	Ile	0.208	2.76145	2.72336	0.545204	Gr01	C	21	B	43	35	55	18
	25534980	6360	ION_38_05M	1298	69	Ile	3	3	IleVal	Ile	0.134066	3	3	0.394043	Gr02	D	28	B	43	35	55	18
	33158908	6360	ASW_78_05M	1298	69	Ile	3	3	IleVal	Ile	0.180534	3	3	0.472202	Gr02	E	28	B	43	35	55	18
	34508840	6360	RED_31_05M	1298	69	Ile	3	3	IleVal	Ile	0.128173	2.96458	2.95326	0.390018	Gr02	F	28	B	43	35	55	18
	36474696	6360	ION_41_05M	1298	69	Ile	3	3	IleVal	Ile	0.111498	2.8718	2.84848	0.368969	Gr02	F	28	B	43	35	55	18
	39029141	6360	PSE_109_05M	1298	69	Ile	3	3	IleVal	Ile	0.237132	3	3	0.547752	Gr01	B	21	B	43	35	55	18
	40513436	6360	ANE_150_05M	1298	69	Ile	3	3	IleVal	Ile	0.236264	2.96194	2.95184	0.55746	Gr01	C	21	B	43	35	55	18
	42146230	6360	ANW_149_05M	1298	69	Ile	3	3	IleVal	Ile	0.171474	2.93256	2.92132	0.4673	Gr02	F	28	B	43	35	55	18
	43452185	6360	IOS_64_05M	1298	69	Ile	3	3	IleVal	Ile	0.189827	2.92939	2.91285	0.497485	Gr02	E	28	B	43	35	55	18
	46007380	6360	PSE_94_05M	1298	69	Ile	3	3	IleVal	Ile	0.37551	3	3	0.661823	Gr01	C	21	B	43	35	55	18
	52127058	6360	ANW_148_05M	1298	69	Ile	3	3	IleVal	Ile	0.228365	2.9081	2.89146	0.550632	Gr02	E	28	B	43	35	55	18
	57300735	6360	ASW_76_05M	1298	69	Ile	3	3	IleVal	Ile	0.195122	3	3	0.493565	Gr02	E	28	B	43	35	55	18
	59076497	6360	ION_36_05M	1298	69	Ile	3	3	IleVal	Ile	0.133571	2.95392	2.94624	0.398468	Gr02	D	28	B	43	35	55	18
	60429107	6360	RED_32_05M	1298	69	Ile	3	3	IleVal	Ile	0.142019	2.85078	2.80321	0.433056	Gr02	F	28	B	43	35	55	18
	61378006	6360	PSE_102_05M	1298	69	Ile	3	3	IleVal	Ile	0.326087	2.97757	2.97455	0.63809	Gr01	B	21	B	43	35	55	18
	63082121	6360	ANE_152_05M	1298	69	Ile	3	3	IleVal	Ile	0.405941	3	3	0.675347	Gr01	C	21	B	43	35	55	18
	64715141	6360	ANW_145_05M	1298	69	Ile	3	3	IleVal	Ile	0.160105	2.92543	2.92237	0.453237	Gr02	F	28	B	43	35	55	18
	66592958	6360	PSW_123_05M	1298	69	Ile	3	3	IleVal	Ile	0.329114	3	3	0.633549	Gr01	A	21	B	43	35	55	18
	67342544	6360	PON_138_05M	1298	69	Ile	3	3	IleVal	Ile	0.325	3	3	0.630581	Gr01	A	21	B	43	35	55	18
	69778149	6360	PSE_111_05M	1298	69	Ile	3	3	IleVal	Ile	0.222018	2.90746	2.88869	0.550689	Gr01	A	21	B	43	35	55	18
	72046079	6360	PSE_110_05M	1298	69	Ile	3	3	IleVal	Ile	0.297483	3	3	0.608716	Gr01	B	21	B	43	35	55	18
	73833296	6360	IOS_62_05M	1298	69	Ile	3	3	IleVal	Ile	0.15515	3	3	0.431539	Gr02	F	28	B	43	35	55	18
	75930186	6360	ANE_004_05M	1298	69	Ile	3	3	IleVal	Ile	0.287313	2.9768	2.95874	0.619644	Gr01	C	21	B	43	35	55	18
	77649429	6360	PSW_125_05M	1298	69	Ile	3	3	IleVal	Ile	0.380386	2.93977	2.92488	0.683692	Gr01	A	21	B	43	35	55	18
	79923371	6360	ANW_142_05M	1298	69	Ile	3	3	IleVal	Ile	0.22449	2.93259	2.92092	0.544156	Gr02	E	28	B	43	35	55	18
	81572820	6360	PON_137_05M	1298	69	Ile	3	3	IleVal	Ile	0.244552	3	3	0.55627	Gr01	B	21	B	43	35	55	18
	83221961	6360	MED_18_05M	1298	69	Ile	3	3	IleVal	Ile	0.444444	3	3	0.686962	Gr01	C	21	B	43	35	55	18
	84704131	6360	ASE_70_05M	1298	69	Ile	3	3	IleVal	Ile	0.329114	3	3	0.633549	Gr01	B	21	B	43	35	55	18
	86541217	6360	PSE_100_05M	1298	69	Ile	3	3	IleVal	Ile	0.193684	3	3	0.491521	Gr01	A	21	B	43	35	55	18
	88570539	6360	PSE_93_05M	1298	69	Ile	3	3	IleVal	Val	0.275862	3	3	0.589003	Gr01	C	21	B	43	35	55	18
	94179957	6360	ION_42_05M	1298	69	Ile	3	3	IleVal	Ile	0.119527	2.93024	2.90786	0.377607	Gr02	F	28	B	43	35	55	18
	97958730	6360	ASE_66_05M	1298	69	Ile	3	3	IleVal	Ile	0.139259	2.95242	2.95072	0.411821	Gr02	F	28	B	43	35	55	18
	105317998	6360	ION_48_05M	1298	69	Ile	3	3	IleVal	Ile	0.262357	3	3	0.575508	Gr02	E	28	B	43	35	55	18
	106189408	6360	ION_45_05M	1298	69	Ile	3	3	IleVal	Ile	0.221467	2.95286	2.93715	0.537034	Gr02	E	28	B	43	35	55	18
	108361166	6360	ASW_72_05M	1298	69	Ile	3	3	IleVal	Ile	0.221498	3	3	0.528798	Gr02	E	28	B	43	35	55	18
	7150360	6369	PON_140_05M	1298	90	Val	3	3	IleVal	Val	0.110521	2.95695	2.93777	0.358105	Gr02	D	28	B	43	35	55	18
	25534985	6369	ION_38_05M	1298	90	Val	3	3	IleVal	Val	0.104494	2.97728	2.9653	0.341058	Gr02	D	28	B	43	35	55	18
	39029149	6369	PSE_109_05M	1298	90	Val	3	3	IleVal	Val	0.116123	2.94424	2.91952	0.372616	Gr01	B	21	B	43	35	55	18
	59076501	6369	ION_36_05M	1298	90	Val	3	3	IleVal	Val	0.107438	2.76969	2.69878	0.371603	Gr02	D	28	B	43	35	55	18
	9403482	6375	PSW_128_05M	1298	100	Val	3	3	IleVal	Val	0.133047	2.79578	2.68705	0.434439	Gr01	A	21	B	43	35	55	18
	12371830	6375	ANE_151_05M	1298	100	Val	3	3	IleVal	Val	0.123752	2.59412	2.4337	0.440842	Gr01	C	21	B	43	35	55	18
	17586337	6375	PSW_122_05M	1298	100	Val	3	3	IleVal	Val	0.144796	2.25568	1.88679	0.521914	Gr01	A	21	B	43	35	55	18
	21745044	6375	PON_132_05M	1298	100	Val	3	3	IleVal	Val	0.125506	2.17773	1.89909	0.461624	Gr02	E	28	B	43	35	55	18
	39029157	6375	PSE_109_05M	1298	100	Val	3	3	IleVal	Val	0.10123	2.45586	2.21577	0.395367	Gr01	B	21	B	43	35	55	18
	40513456	6375	ANE_150_05M	1298	100	Val	3	3	IleVal	Val	0.107143	2.40929	2.11414	0.411094	Gr01	C	21	B	43	35	55	18
	57948135	6375	RED_33_05M	1298	100	Val	3	3	IleVal	Val	0.110512	2.27758	1.95828	0.434419	Gr02	D	28	B	43	35	55	18
	61378025	6375	PSE_102_05M	1298	100	Val	3	3	IleVal	Val	0.117078	2.71313	2.58147	0.411394	Gr01	B	21	B	43	35	55	18
	63082141	6375	ANE_152_05M	1298	100	Val	3	3	IleVal	Val	0.128788	2.67069	2.53927	0.441227	Gr01	C	21	B	43	35	55	18
	66592980	6375	PSW_123_05M	1298	100	Val	3	3	IleVal	Val	0.1133	2.46676	2.18812	0.418391	Gr01	A	21	B	43	35	55	18
	67342563	6375	PON_138_05M	1298	100	Val	3	3	IleVal	Val	0.104046	2.76896	2.64777	0.370178	Gr01	A	21	B	43	35	55	18
	75930205	6375	ANE_004_05M	1298	100	Val	3	3	IleVal	Val	0.108696	2.47085	2.25501	0.407966	Gr01	C	21	B	43	35	55	18
	81572837	6375	PON_137_05M	1298	100	Val	3	3	IleVal	Val	0.103783	2.67762	2.54509	0.381669	Gr01	B	21	B	43	35	55	18
	83221980	6375	MED_18_05M	1298	100	Val	3	3	IleVal	Val	0.121429	2.51657	2.26272	0.436012	Gr01	C	21	B	43	35	55	18
	84704150	6375	ASE_70_05M	1298	100	Val	3	3	IleVal	Val	0.16129	3	3	0.441803	Gr01	B	21	B	43	35	55	18
	105318015	6375	ION_48_05M	1298	100	Val	3	3	IleVal	Val	0.124717	2.53507	2.35684	0.451491	Gr02	E	28	B	43	35	55	18
	106189423	6375	ION_45_05M	1298	100	Val	3	3	IleVal	Val	0.111266	2.61314	2.43613	0.408299	Gr02	E	28	B	43	35	55	18
	108361184	6375	ASW_72_05M	1298	100	Val	3	3	IleVal	Val	0.110714	2.0094	1.53978	0.444734	Gr02	E	28	B	43	35	55	18
	108361167	120293	ASW_72_05M	1298	70	Ile	3	3	IleVal	Ile	0.108197	2.83195	2.79489	0.372011	Gr02	E	28	B	43	35	55	18
	5140630	6398	IOS_56_05M	1300	41	Ala	0	0	AlaThr	Ala	0.119155	0.0597143	-0.321809	0.468086	Gr02	F	28	B	218	94	110	63
	8372657	6398	ANW_146_05M	1300	41	Ala	0	0	AlaThr	Ala	0.160804	0.0163711	-0.193143	0.531017	Gr02	E	28	B	218	94	110	63
	9403550	6398	PSW_128_05M	1300	41	Ala	0	-1	AlaVal	Ala	0.226876	0.00196758	-0.521377	0.717336	Gr01	A	21	B	218	94	110	63
	11360679	6398	IOS_65_05M	1300	41	Ala	0	0	AlaThr	Ala	0.125866	0.0638812	-0.19962	0.476531	Gr02	F	28	B	218	94	110	63
	12371905	6398	ANE_151_05M	1300	41	Ala	0	0	AlaThr	Ala	0.20104	0	-0.371501	0.630202	Gr01	C	21	B	218	94	110	63
	16450028	6398	ANW_141_05M	1300	41	Ala	0	0	AlaThr	Ala	0.128535	0.0329157	-0.0453137	0.433228	Gr02	D	28	B	218	94	110	63
	17586407	6398	PSW_122_05M	1300	41	Ala	0	-1	AlaVal	Ala	0.284884	0.0179834	-0.529501	0.823463	Gr01	A	21	B	218	94	110	63
	21745124	6398	PON_132_05M	1300	41	Ala	0	0	AlaThr	Ala	0.198276	0	-0.360825	0.623189	Gr02	E	28	B	218	94	110	63
	22517610	6398	PSW_124_05M	1300	41	Ala	0	0	AlaThr	Ala	0.270457	0.0290829	-0.468952	0.815071	Gr01	A	21	B	218	94	110	63
	23533795	6398	IOS_52_05M	1300	41	Ala	0	0	AlaThr	Ala	0.190931	0.022332	-0.40622	0.635911	Gr02	E	28	B	218	94	110	63
	24379765	6398	ASE_68_05M	1300	41	Ala	0	0	AlaThr	Ala	0.147059	0.0441376	-0.0463038	0.482765	Gr01	C	21	B	218	94	110	63
	33158991	6398	ASW_78_05M	1300	41	Ala	0	0	AlaThr	Ala	0.113416	0.0470406	-0.297359	0.445293	Gr02	E	28	B	218	94	110	63
	34508909	6398	RED_31_05M	1300	41	Ala	0	0	AlaThr	Ala	0.105919	0.0145109	-0.295687	0.409634	Gr02	F	28	B	218	94	110	63
	39029215	6398	PSE_109_05M	1300	41	Ala	0	0	AlaThr	Ala	0.174952	0.0437344	-0.22679	0.590441	Gr01	B	21	B	218	94	110	63
	40513522	6398	ANE_150_05M	1300	41	Ala	0	0	AlaThr	Ala	0.14684	-0.00254723	-0.329256	0.525902	Gr01	C	21	B	218	94	110	63
	42146301	6398	ANW_149_05M	1300	41	Ala	0	0	AlaThr	Ala	0.105364	0.0154056	-0.289905	0.424162	Gr02	F	28	B	218	94	110	63
	43452259	6398	IOS_64_05M	1300	41	Ala	0	0	AlaThr	Ala	0.129338	0.105587	-0.127527	0.493225	Gr02	E	28	B	218	94	110	63
	46007510	6398	PSE_94_05M	1300	41	Ala	0	0	AlaThr	Ala	0.205479	0.135503	0.0580158	0.631812	Gr01	C	21	B	218	94	110	63
	52127136	6398	ANW_148_05M	1300	41	Ala	0	0	AlaThr	Ala	0.144	0.0561404	-0.184461	0.517256	Gr02	E	28	B	218	94	110	63
	57300820	6398	ASW_76_05M	1300	41	Ala	0	-1	AlaVal	Ala	0.147239	0	-0.52069	0.519949	Gr02	E	28	B	218	94	110	63
	60429172	6398	RED_32_05M	1300	41	Ala	0	0	AlaThr	Ala	0.100894	0.0259612	-0.176684	0.387448	Gr02	F	28	B	218	94	110	63
	61378090	6398	PSE_102_05M	1300	41	Ala	0	0	AlaThr	Ala	0.258299	0.061767	0.0357561	0.646308	Gr01	B	21	B	218	94	110	63
	63082244	6398	ANE_152_05M	1300	41	Ala	0	0	AlaThr	Ala	0.248677	0.0168322	-0.487031	0.754955	Gr01	C	21	B	218	94	110	63
	66593049	6398	PSW_123_05M	1300	41	Ala	0	-1	AlaVal	Ala	0.274725	0.0185094	-0.547806	0.805797	Gr01	A	21	B	218	94	110	63
	67342638	6398	PON_138_05M	1300	41	Ala	0	0	AlaThr	Ala	0.215613	0.056744	-0.414656	0.714416	Gr01	A	21	B	218	94	110	63
	69778246	6398	PSE_111_05M	1300	41	Ala	0	0	AlaThr	Ala	0.202532	0.0373413	-0.316887	0.662072	Gr01	A	21	B	218	94	110	63
	72046167	6398	PSE_110_05M	1300	41	Ala	0	0	AlaThr	Ala	0.258333	0.0655826	-0.267716	0.797551	Gr01	B	21	B	218	94	110	63
	75930289	6398	ANE_004_05M	1300	41	Ala	0	0	AlaThr	Ala	0.200528	0.0125786	-0.336663	0.639232	Gr01	C	21	B	218	94	110	63
	77649522	6398	PSW_125_05M	1300	41	Ala	0	-1	AlaVal	Ala	0.264896	0.0155491	-0.543711	0.784705	Gr01	A	21	B	218	94	110	63
	79923451	6398	ANW_142_05M	1300	41	Ala	0	0	AlaThr	Ala	0.117925	0.121687	-0.0692463	0.458615	Gr02	E	28	B	218	94	110	63
	81572897	6398	PON_137_05M	1300	41	Ala	0	0	AlaThr	Ala	0.207477	0.0284139	-0.159887	0.63621	Gr01	B	21	B	218	94	110	63
	83222080	6398	MED_18_05M	1300	41	Ala	0	0	AlaThr	Ala	0.271357	0.041696	-0.243951	0.811543	Gr01	C	21	B	218	94	110	63
	84704218	6398	ASE_70_05M	1300	41	Ala	0	0	AlaThr	Ala	0.419753	0	-0.525757	0.968251	Gr01	B	21	B	218	94	110	63
	86541314	6398	PSE_100_05M	1300	41	Ala	0	0	AlaThr	Ala	0.193548	0.0124599	-0.366102	0.628833	Gr01	A	21	B	218	94	110	63
	88570645	6398	PSE_93_05M	1300	41	Ala	0	0	AlaThr	Ala	0.182927	0.206409	0.061263	0.633275	Gr01	C	21	B	218	94	110	63
	97958806	6398	ASE_66_05M	1300	41	Ala	0	0	AlaThr	Ala	0.139571	0.0108512	-0.296885	0.495608	Gr02	F	28	B	218	94	110	63
	105318084	6398	ION_48_05M	1300	41	Ala	0	0	AlaThr	Ala	0.173653	0.0361368	-0.170298	0.569316	Gr02	E	28	B	218	94	110	63
	106189481	6398	ION_45_05M	1300	41	Ala	0	0	AlaThr	Ala	0.114855	0.0138634	-0.174005	0.417348	Gr02	E	28	B	218	94	110	63
	108361249	6398	ASW_72_05M	1300	41	Ala	0	0	AlaThr	Ala	0.163399	0.0836845	-0.0933173	0.56027	Gr02	E	28	B	218	94	110	63
	8372744	6475	ANW_146_05M	1300	223	Gln	0	1	GlnHis	Gln	0.100386	-0.122647	0.639132	0.379246	Gr02	E	28	B	218	94	110	63
	21745223	6475	PON_132_05M	1300	223	Gln	0	1	GlnHis	Gln	0.16954	-0.621018	-0.34287	0.590995	Gr02	E	28	B	218	94	110	63
	24379872	6475	ASE_68_05M	1300	223	Gln	0	1	GlnHis	Gln	0.136905	-0.0930233	0.699735	0.463682	Gr01	C	21	B	218	94	110	63
	40513616	6475	ANE_150_05M	1300	223	Gln	0	1	GlnHis	Gln	0.109924	-0.391264	0.082349	0.431233	Gr01	C	21	B	218	94	110	63
	43452346	6475	IOS_64_05M	1300	223	Gln	0	1	GlnHis	Gln	0.122664	-0.36911	0.280105	0.430661	Gr02	E	28	B	218	94	110	63
	46007635	6475	PSE_94_05M	1300	223	Gln	0	1	GlnHis	Gln	0.100279	-0.626037	-0.327218	0.408445	Gr01	C	21	B	218	94	110	63
	52127233	6475	ANW_148_05M	1300	223	Gln	0	1	GlnHis	Gln	0.114486	-0.265709	0.303443	0.44299	Gr02	E	28	B	218	94	110	63
	67342743	6475	PON_138_05M	1300	223	Gln	-2	-3	GlnLeu	Gln	0.12406	-1.07533	-1.28944	0.497833	Gr01	A	21	B	218	94	110	63
	69778357	6475	PSE_111_05M	1300	223	Gln	0	1	GlnHis	Gln	0.100118	-0.628097	-0.343254	0.401264	Gr01	A	21	B	218	94	110	63
	75930402	6475	ANE_004_05M	1300	223	Gln	0	1	GlnHis	Gln	0.139037	-0.0386023	0.807815	0.455744	Gr01	C	21	B	218	94	110	63
	83222199	6475	MED_18_05M	1300	223	Gln	0	1	GlnHis	Gln	0.195918	-0.0571736	0.890596	0.534284	Gr01	C	21	B	218	94	110	63
	105318173	6475	ION_48_05M	1300	223	Gln	0	1	GlnHis	Gln	0.116906	-0.820122	-0.688053	0.461207	Gr02	E	28	B	218	94	110	63
	9403593	120303	PSW_128_05M	1300	115	Met	1	0	MetVal	Met	0.276224	1.23122	0.69597	0.874385	Gr01	A	21	B	218	94	110	63
	12371951	120303	ANE_151_05M	1300	115	Met	2	2	LeuMet	Met	0.11236	1.73177	1.70715	0.417507	Gr01	C	21	B	218	94	110	63
	17586445	120303	PSW_122_05M	1300	115	Met	1	0	MetVal	Met	0.238544	1.14754	0.479619	0.761381	Gr01	A	21	B	218	94	110	63
	22517650	120303	PSW_124_05M	1300	115	Met	1	0	MetVal	Met	0.250401	1.1799	0.50542	0.769512	Gr01	A	21	B	218	94	110	63
	24379812	120303	ASE_68_05M	1300	115	Met	2	2	LeuMet	Met	0.154589	1.78788	1.75758	0.511797	Gr01	C	21	B	218	94	110	63
	33159030	120303	ASW_78_05M	1300	115	Met	2	2	LeuMet	Met	0.102343	1.47737	1.44973	0.410863	Gr02	E	28	B	218	94	110	63
	39029253	120303	PSE_109_05M	1300	115	Met	2	2	LeuMet	Met	0.14701	1.6105	1.38271	0.557217	Gr01	B	21	B	218	94	110	63
	40513561	120303	ANE_150_05M	1300	115	Met	2	2	LeuMet	Met	0.129187	1.59614	1.5632	0.48071	Gr01	C	21	B	218	94	110	63
	46007559	120303	PSE_94_05M	1300	115	Met	2	2	LeuMet	Met	0.328054	1.57346	1.24507	0.956513	Gr01	C	21	B	218	94	110	63
	61378135	120303	PSE_102_05M	1300	115	Met	2	2	LeuMet	Met	0.173415	1.77304	1.70913	0.571598	Gr01	B	21	B	218	94	110	63
	63082291	120303	ANE_152_05M	1300	115	Met	2	2	LeuMet	Met	0.179775	1.80453	1.77797	0.556486	Gr01	C	21	B	218	94	110	63
	64715247	120303	ANW_145_05M	1300	115	Met	2	2	LeuMet	Met	0.107143	1.79706	1.75275	0.403148	Gr02	F	28	B	218	94	110	63
	66593090	120303	PSW_123_05M	1300	115	Met	1	0	MetVal	Met	0.25641	1.22997	0.608445	0.799988	Gr01	A	21	B	218	94	110	63
	67342679	120303	PON_138_05M	1300	115	Met	1	0	MetVal	Met	0.291391	1.2593	0.701228	0.916099	Gr01	A	21	B	218	94	110	63
	69778293	120303	PSE_111_05M	1300	115	Met	1	0	MetVal	Met	0.150926	1.22883	0.800586	0.591703	Gr01	A	21	B	218	94	110	63
	72046213	120303	PSE_110_05M	1300	115	Met	2	2	LeuMet	Met	0.152482	1.41027	1.12112	0.601678	Gr01	B	21	B	218	94	110	63
	75930335	120303	ANE_004_05M	1300	115	Met	2	2	LeuMet	Met	0.187032	1.73554	1.69529	0.594592	Gr01	C	21	B	218	94	110	63
	77649564	120303	PSW_125_05M	1300	115	Met	1	0	MetVal	Met	0.246144	1.16136	0.46808	0.749509	Gr01	A	21	B	218	94	110	63
	81572938	120303	PON_137_05M	1300	115	Met	2	2	LeuMet	Met	0.13891	1.57659	1.31284	0.539816	Gr01	B	21	B	218	94	110	63
	83222128	120303	MED_18_05M	1300	115	Met	2	2	LeuMet	Met	0.234266	1.84244	1.80215	0.648987	Gr01	C	21	B	218	94	110	63
	84704262	120303	ASE_70_05M	1300	115	Met	2	2	LeuMet	Met	0.181818	1.37409	1.10902	0.690497	Gr01	B	21	B	218	94	110	63
	86541359	120303	PSE_100_05M	1300	115	Met	2	2	LeuMet	Met	0.133409	1.37464	1.01503	0.543903	Gr01	A	21	B	218	94	110	63
	88570689	120303	PSE_93_05M	1300	115	Met	2	2	LeuMet	Met	0.5	1.92614	1.89914	0.767111	Gr01	C	21	B	218	94	110	63
	97958844	120303	ASE_66_05M	1300	115	Met	2	2	LeuMet	Met	0.117737	1.57249	1.49056	0.462025	Gr02	F	28	B	218	94	110	63
	108361288	120303	ASW_72_05M	1300	115	Met	2	2	LeuMet	Met	0.108939	1.4701	1.34137	0.457341	Gr02	E	28	B	218	94	110	63
	9403743	6539	PSW_128_05M	1300	387	Ala	0	-1	AlaVal	Ala	0.126697	-0.0152918	-1.00341	0.388241	Gr01	A	21	B	218	94	110	63
	17586590	6539	PSW_122_05M	1300	387	Ala	0	-1	AlaVal	Ala	0.122727	0.0337343	-0.914115	0.395331	Gr01	A	21	B	218	94	110	63
	22517796	6539	PSW_124_05M	1300	387	Ala	0	-1	AlaVal	Ala	0.109552	0.0371509	-0.908669	0.366931	Gr01	A	21	B	218	94	110	63
	46007737	6539	PSE_94_05M	1300	387	Ala	0	-1	AlaVal	Ala	0.121094	0.0474904	-0.880279	0.398066	Gr01	C	21	B	218	94	110	63
	57300996	6539	ASW_76_05M	1300	387	Ala	0	-1	AlaVal	Ala	0.142857	0.0149254	-0.959324	0.42534	Gr02	E	28	B	218	94	110	63
	67342834	6539	PON_138_05M	1300	387	Ala	0	-1	AlaVal	Ala	0.112088	0.0295624	-0.926674	0.369403	Gr01	A	21	B	218	94	110	63
	69778451	6539	PSE_111_05M	1300	387	Ala	0	-1	AlaVal	Ala	0.172809	0.0429067	-0.873363	0.504629	Gr01	A	21	B	218	94	110	63
	86541509	6539	PSE_100_05M	1300	387	Ala	0	-1	AlaVal	Ala	0.213768	0.0244322	-0.908317	0.56768	Gr01	A	21	B	218	94	110	63
	88570851	6539	PSE_93_05M	1300	387	Ala	1	1	AlaSer	Ala	0.107784	0.538238	0.160203	0.413885	Gr01	C	21	B	218	94	110	63
	12371899	177139	ANE_151_05M	1300	25	Val	3	3	IleVal	Val	0.124606	1.57591	1.11196	0.482363	Gr01	C	21	B	218	94	110	63
	24379760	177139	ASE_68_05M	1300	25	Val	3	3	IleVal	Val	0.208333	1.34568	0.814815	0.656146	Gr01	C	21	B	218	94	110	63
	40513518	177139	ANE_150_05M	1300	25	Val	3	3	IleVal	Val	0.10678	1.82644	1.44424	0.409807	Gr01	C	21	B	218	94	110	63
	63082235	177139	ANE_152_05M	1300	25	Val	0	-1	AlaVal	Val	0.26943	1.08183	0.46997	0.766245	Gr01	C	21	B	218	94	110	63
	75930280	177139	ANE_004_05M	1300	25	Val	3	3	IleVal	Val	0.168618	1.75183	1.31913	0.609965	Gr01	C	21	B	218	94	110	63
	83222072	177139	MED_18_05M	1300	25	Val	3	3	IleVal	Val	0.292576	1.71684	1.31755	0.792625	Gr01	C	21	B	218	94	110	63
	84704214	177139	ASE_70_05M	1300	25	Val	3	3	IleVal	Val	0.137255	1.82537	1.44558	0.489406	Gr01	B	21	B	218	94	110	63
	22517711	141829	PSW_124_05M	1300	225	Val	3	3	IleVal	Val	0.120767	3	3	0.368451	Gr01	A	21	B	218	94	110	63
	66593150	141829	PSW_123_05M	1300	225	Val	3	3	IleVal	Val	0.127877	3	3	0.382331	Gr01	A	21	B	218	94	110	63
	67342745	141829	PON_138_05M	1300	225	Val	3	3	IleVal	Val	0.100746	3	3	0.32672	Gr01	A	21	B	218	94	110	63
	69778358	141829	PSE_111_05M	1300	225	Val	3	3	IleVal	Val	0.111633	3	3	0.349917	Gr01	A	21	B	218	94	110	63
	77649624	141829	PSW_125_05M	1300	225	Val	3	3	IleVal	Val	0.108108	2.96896	2.95897	0.348057	Gr01	A	21	B	218	94	110	63
	86541419	141829	PSE_100_05M	1300	225	Val	3	3	IleVal	Val	0.12596	2.95655	2.94264	0.38693	Gr01	A	21	B	218	94	110	63
	88570759	141829	PSE_93_05M	1300	225	Val	3	3	IleVal	Val	0.148148	3	3	0.419483	Gr01	C	21	B	218	94	110	63
	46007496	141819	PSE_94_05M	1300	15	Ile	3	3	IleVal	Ile	0.111111	2.75769	2.65262	0.389726	Gr01	C	21	B	218	94	110	63
	88570633	141819	PSE_93_05M	1300	15	Ile	3	3	IleVal	Ile	0.2	3	3	0.500402	Gr01	C	21	B	218	94	110	63
	46007608	141827	PSE_94_05M	1300	184	Thr	-1	-1	IleThr	Thr	0.123711	-1	-1	0.374255	Gr01	C	21	B	218	94	110	63
	83222171	141827	MED_18_05M	1300	184	Thr	-1	-1	IleThr	Thr	0.131455	-1	-1	0.389144	Gr01	C	21	B	218	94	110	63
	46007668	120311	PSE_94_05M	1300	283	Ala	0	-1	AlaVal	Ala	0.132576	0.0610282	-0.842436	0.430033	Gr01	C	21	B	218	94	110	63
	83222237	120311	MED_18_05M	1300	283	Ala	0	-1	AlaVal	Ala	0.263158	0	-0.851415	0.690078	Gr01	C	21	B	218	94	110	63
	57300825	6402	ASW_76_05M	1300	50	Ala	0	-1	AlaVal	Ala	0.105556	0	-0.844545	0.38316	Gr02	E	28	B	218	94	110	63
	57300887	161121	ASW_76_05M	1300	158	Val	1	0	LeuVal	Val	0.117424	1.84377	1.24997	0.44162	Gr02	E	28	B	218	94	110	63
	83222153	156517	MED_18_05M	1300	155	Ser	1	1	AlaSer	Ser	0.124464	1	1	0.375725	Gr01	C	21	B	218	94	110	63
	88570641	161113	PSE_93_05M	1300	30	Val	3	3	IleVal	Val	0.205128	3	3	0.50743	Gr01	C	21	B	218	94	110	63
	88570754	6471	PSE_93_05M	1300	213	Ala	1	1	AlaSer	Ala	0.111111	1	1	0.348832	Gr01	C	21	B	218	94	110	63
	17586855	6738	PSW_122_05M	1301	465	Val	3	3	IleVal	Val	0.109223	3	3	0.344888	Gr01	A	21	B	152	107	155	73
	46008076	6738	PSE_94_05M	1301	465	Val	3	3	IleVal	Val	0.17734	2.894	2.86059	0.489846	Gr01	C	21	B	152	107	155	73
	66593515	6738	PSW_123_05M	1301	465	Val	3	3	IleVal	Val	0.130719	3	3	0.387751	Gr01	A	21	B	152	107	155	73
	86541800	6738	PSE_100_05M	1301	465	Val	3	3	IleVal	Val	0.124214	3	3	0.375238	Gr01	A	21	B	152	107	155	73
	21745407	156532	PON_132_05M	1301	129	Val	3	3	IleVal	Val	0.145401	3	3	0.414647	Gr02	E	28	B	152	107	155	73
	57301100	156532	ASW_76_05M	1301	129	Val	3	3	IleVal	Val	0.105634	3	3	0.337288	Gr02	E	28	B	152	107	155	73
	86541622	156532	PSE_100_05M	1301	129	Val	3	3	IleVal	Val	0.121923	2.97815	2.96855	0.37735	Gr01	A	21	B	152	107	155	73
	894052	6782	IOS_57_05M	1302	63	Ile	3	3	IleVal	Ile	0.313978	2.9835	2.97852	0.629424	Gr02	F	28	B	78	50	71	17
	5141043	6782	IOS_56_05M	1302	63	Ile	3	3	IleVal	Ile	0.341591	2.94435	2.92906	0.667753	Gr02	F	28	B	78	50	71	17
	7150763	6782	PON_140_05M	1302	63	Ile	3	3	IleVal	Ile	0.188182	2.95954	2.95249	0.489331	Gr02	D	28	B	78	50	71	17
	8373095	6782	ANW_146_05M	1302	63	Ile	3	3	IleVal	Val	0.500891	2.9506	2.9365	0.714328	Gr02	E	28	B	78	50	71	17
	9404060	6782	PSW_128_05M	1302	63	Ile	3	3	IleVal	Val	0.424561	3	3	0.681722	Gr01	A	21	B	78	50	71	17
	11361081	6782	IOS_65_05M	1302	63	Ile	3	3	IleVal	Ile	0.350638	2.98639	2.98266	0.653815	Gr02	F	28	B	78	50	71	17
	12372397	6782	ANE_151_05M	1302	63	Ile	3	3	IleVal	Val	0.440585	2.90862	2.88245	0.709765	Gr01	C	21	B	78	50	71	17
	16450389	6782	ANW_141_05M	1302	63	Ile	3	3	IleVal	Ile	0.288054	3	3	0.6004	Gr02	D	28	B	78	50	71	17
	17586898	6782	PSW_122_05M	1302	63	Ile	3	3	IleVal	Val	0.36039	3	3	0.653642	Gr01	A	21	B	78	50	71	17
	21745580	6782	PON_132_05M	1302	63	Ile	3	3	IleVal	Val	0.216524	2.93683	2.92014	0.537642	Gr02	E	28	B	78	50	71	17
	22518113	6782	PSW_124_05M	1302	63	Ile	3	3	IleVal	Val	0.267932	3	3	0.581192	Gr01	A	21	B	78	50	71	17
	23534239	6782	IOS_52_05M	1302	63	Ile	3	3	IleVal	Ile	0.481395	3	3	0.692455	Gr02	E	28	B	78	50	71	17
	24380300	6782	ASE_68_05M	1302	63	Ile	3	3	IleVal	Val	0.455026	2.86436	2.83182	0.717925	Gr01	C	21	B	78	50	71	17
	25535399	6782	ION_38_05M	1302	63	Ile	3	3	IleVal	Ile	0.211519	2.98093	2.97498	0.522278	Gr02	D	28	B	78	50	71	17
	33159452	6782	ASW_78_05M	1302	63	Ile	3	3	IleVal	Val	0.410286	2.92795	2.9103	0.708403	Gr02	E	28	B	78	50	71	17
	34509272	6782	RED_31_05M	1302	63	Ile	3	3	IleVal	Ile	0.206368	2.95691	2.94255	0.516371	Gr02	F	28	B	78	50	71	17
	36475144	6782	ION_41_05M	1302	63	Ile	3	3	IleVal	Ile	0.259835	2.92203	2.90663	0.59112	Gr02	F	28	B	78	50	71	17
	39029637	6782	PSE_109_05M	1302	63	Ile	3	3	IleVal	Ile	0.340726	2.97173	2.95836	0.660739	Gr01	B	21	B	78	50	71	17
	40513982	6782	ANE_150_05M	1302	63	Ile	3	3	IleVal	Val	0.462617	3	3	0.69035	Gr01	C	21	B	78	50	71	17
	42146740	6782	ANW_149_05M	1302	63	Ile	3	3	IleVal	Ile	0.419304	3	3	0.680066	Gr02	F	28	B	78	50	71	17
	43452690	6782	IOS_64_05M	1302	63	Ile	3	3	IleVal	Ile	0.441649	2.92138	2.907	0.710397	Gr02	E	28	B	78	50	71	17
	46008131	6782	PSE_94_05M	1302	63	Ile	3	3	IleVal	Val	0.215827	2.74022	2.66535	0.553118	Gr01	C	21	B	78	50	71	17
	52127586	6782	ANW_148_05M	1302	63	Ile	3	3	IleVal	Val	0.493802	3	3	0.69307	Gr02	E	28	B	78	50	71	17
	57301291	6782	ASW_76_05M	1302	63	Ile	3	3	IleVal	Val	0.364486	3	3	0.655956	Gr02	E	28	B	78	50	71	17
	57948515	6782	RED_33_05M	1302	63	Ile	3	3	IleVal	Ile	0.166255	2.95758	2.93982	0.460274	Gr02	D	28	B	78	50	71	17
	59076903	6782	ION_36_05M	1302	63	Ile	3	3	IleVal	Ile	0.220562	2.89958	2.88324	0.550527	Gr02	D	28	B	78	50	71	17
	60429522	6782	RED_32_05M	1302	63	Ile	3	3	IleVal	Ile	0.226725	2.93511	2.91649	0.556073	Gr02	F	28	B	78	50	71	17
	61378500	6782	PSE_102_05M	1302	63	Ile	3	3	IleVal	Ile	0.487216	2.93232	2.91541	0.712237	Gr01	B	21	B	78	50	71	17
	63082809	6782	ANE_152_05M	1302	63	Ile	3	3	IleVal	Val	0.157895	3	3	0.436162	Gr01	C	21	B	78	50	71	17
	64715635	6782	ANW_145_05M	1302	63	Ile	3	3	IleVal	Ile	0.335802	3	3	0.638212	Gr02	F	28	B	78	50	71	17
	66593559	6782	PSW_123_05M	1302	63	Ile	3	3	IleVal	Val	0.314516	3	3	0.622667	Gr01	A	21	B	78	50	71	17
	67343141	6782	PON_138_05M	1302	63	Ile	3	3	IleVal	Val	0.38172	3	3	0.6649	Gr01	A	21	B	78	50	71	17
	69778787	6782	PSE_111_05M	1302	63	Ile	3	3	IleVal	Val	0.261905	3	3	0.57504	Gr01	A	21	B	78	50	71	17
	72046669	6782	PSE_110_05M	1302	63	Ile	3	3	IleVal	Val	0.392265	3	3	0.669751	Gr01	B	21	B	78	50	71	17
	73833727	6782	IOS_62_05M	1302	63	Ile	3	3	IleVal	Ile	0.285124	3	3	0.597728	Gr02	F	28	B	78	50	71	17
	75930817	6782	ANE_004_05M	1302	63	Ile	3	3	IleVal	Val	0.386581	3	3	0.667194	Gr01	C	21	B	78	50	71	17
	77650010	6782	PSW_125_05M	1302	63	Ile	3	3	IleVal	Val	0.314371	2.9654	2.96323	0.632052	Gr01	A	21	B	78	50	71	17
	79923872	6782	ANW_142_05M	1302	63	Ile	3	3	IleVal	Val	0.446458	2.9471	2.93682	0.709144	Gr02	E	28	B	78	50	71	17
	81573331	6782	PON_137_05M	1302	63	Ile	3	3	IleVal	Ile	0.400591	2.95269	2.94453	0.687042	Gr01	B	21	B	78	50	71	17
	83222656	6782	MED_18_05M	1302	63	Ile	3	3	IleVal	Val	0.404255	2.55098	2.42156	0.781428	Gr01	C	21	B	78	50	71	17
	84704717	6782	ASE_70_05M	1302	63	Ile	3	3	IleVal	Val	0.348315	3	3	0.646397	Gr01	B	21	B	78	50	71	17
	86541848	6782	PSE_100_05M	1302	63	Ile	3	3	IleVal	Val	0.244344	3	3	0.556036	Gr01	A	21	B	78	50	71	17
	88571169	6782	PSE_93_05M	1302	63	Ile	3	3	IleVal	Val	0.290323	3	3	0.60244	Gr01	C	21	B	78	50	71	17
	94180395	6782	ION_42_05M	1302	63	Ile	3	3	IleVal	Ile	0.239325	2.97568	2.96482	0.563171	Gr02	F	28	B	78	50	71	17
	95222385	6782	RED_34_05M	1302	63	Ile	3	3	IleVal	Ile	0.143545	2.92982	2.91982	0.428671	Gr02	D	28	B	78	50	71	17
	97959245	6782	ASE_66_05M	1302	63	Ile	3	3	IleVal	Ile	0.391553	2.98276	2.97798	0.677241	Gr02	F	28	B	78	50	71	17
	105318519	6782	ION_48_05M	1302	63	Ile	3	3	IleVal	Ile	0.477658	2.96615	2.95711	0.712898	Gr02	E	28	B	78	50	71	17
	106189884	6782	ION_45_05M	1302	63	Ile	3	3	IleVal	Ile	0.394432	2.94688	2.93429	0.686527	Gr02	E	28	B	78	50	71	17
	108361687	6782	ASW_72_05M	1302	63	Ile	3	3	IleVal	Val	0.483221	2.96869	2.95979	0.706841	Gr02	E	28	B	78	50	71	17
	9404038	6754	PSW_128_05M	1302	24	Val	3	3	IleVal	Val	0.14759	3	3	0.418506	Gr01	A	21	B	78	50	71	17
	17586877	6754	PSW_122_05M	1302	24	Val	3	3	IleVal	Val	0.218354	2.9408	2.92636	0.541358	Gr01	A	21	B	78	50	71	17
	22518090	6754	PSW_124_05M	1302	24	Val	3	3	IleVal	Val	0.219802	2.96301	2.95151	0.537954	Gr01	A	21	B	78	50	71	17
	46008106	6754	PSE_94_05M	1302	24	Val	3	3	IleVal	Val	0.172414	3	3	0.459693	Gr01	C	21	B	78	50	71	17
	63082792	6754	ANE_152_05M	1302	24	Val	3	3	IleVal	Val	0.135678	3	3	0.39704	Gr01	C	21	B	78	50	71	17
	66593538	6754	PSW_123_05M	1302	24	Val	3	3	IleVal	Val	0.14876	3	3	0.420553	Gr01	A	21	B	78	50	71	17
	69778764	6754	PSE_111_05M	1302	24	Val	3	3	IleVal	Val	0.24622	2.92769	2.90737	0.570524	Gr01	A	21	B	78	50	71	17
	77649988	6754	PSW_125_05M	1302	24	Val	3	3	IleVal	Val	0.213115	3	3	0.518054	Gr01	A	21	B	78	50	71	17
	86541825	6754	PSE_100_05M	1302	24	Val	3	3	IleVal	Val	0.184932	2.90682	2.87944	0.491092	Gr01	A	21	B	78	50	71	17
	9404051	156553	PSW_128_05M	1302	48	Ser	-1	-2	CysSer	Ser	0.112179	-0.943057	-1.91459	0.365602	Gr01	A	21	B	78	50	71	17
	17586890	156553	PSW_122_05M	1302	48	Ser	-1	-2	CysSer	Ser	0.209524	-0.955068	-1.92499	0.55813	Gr01	A	21	B	78	50	71	17
	22518104	156553	PSW_124_05M	1302	48	Ser	-1	-2	CysSer	Ser	0.214815	-1	-2	0.520266	Gr01	A	21	B	78	50	71	17
	46008121	156553	PSE_94_05M	1302	48	Ser	-1	-2	CysSer	Ser	0.158537	-1	-2	0.437235	Gr01	C	21	B	78	50	71	17
	66593550	156553	PSW_123_05M	1302	48	Ser	-1	-2	CysSer	Ser	0.183594	-1.00938	-2.00938	0.514522	Gr01	A	21	B	78	50	71	17
	69778778	156553	PSE_111_05M	1302	48	Ser	-1	-2	CysSer	Ser	0.178309	-1.01469	-2.01469	0.496928	Gr01	A	21	B	78	50	71	17
	72046662	156553	PSE_110_05M	1302	48	Ser	-1	-2	CysSer	Ser	0.111396	-1.09186	-2.09312	0.413457	Gr01	B	21	B	78	50	71	17
	77650001	156553	PSW_125_05M	1302	48	Ser	-1	-2	CysSer	Ser	0.190345	-1	-2	0.486723	Gr01	A	21	B	78	50	71	17
	83222650	156553	MED_18_05M	1302	48	Ser	-1	-2	CysSer	Ser	0.121387	-0.535452	-1.30318	0.436306	Gr01	C	21	B	78	50	71	17
	86541840	156553	PSE_100_05M	1302	48	Ser	-1	-2	CysSer	Ser	0.12297	-0.967522	-1.93251	0.395776	Gr01	A	21	B	78	50	71	17
	88571161	156553	PSE_93_05M	1302	48	Ser	-1	-2	CysSer	Ser	0.184211	-1	-2	0.477718	Gr01	C	21	B	78	50	71	17
	16450365	153263	ANW_141_05M	1302	151	Ser	1	1	SerThr	Ser	0.126566	0.977389	0.966084	0.386837	Gr02	D	28	B	78	50	71	17
	57301332	153263	ASW_76_05M	1302	151	Ser	1	1	SerThr	Ser	0.115789	1	1	0.358451	Gr02	E	28	B	78	50	71	17
	17586974	6787	PSW_122_05M	1302	198	Val	3	3	IleVal	Val	0.103774	3	3	0.333296	Gr01	A	21	B	78	50	71	17
	66593632	6787	PSW_123_05M	1302	198	Val	3	3	IleVal	Val	0.112676	3	3	0.352074	Gr01	A	21	B	78	50	71	17
	69778864	6787	PSE_111_05M	1302	198	Val	3	3	IleVal	Val	0.12766	3	3	0.381913	Gr01	A	21	B	78	50	71	17
	83222726	6787	MED_18_05M	1302	198	Val	3	3	IleVal	Val	0.109589	1.34895	1.32319	0.41372	Gr01	C	21	B	78	50	71	17
	86541927	6787	PSE_100_05M	1302	198	Val	3	3	IleVal	Val	0.109375	3	3	0.345207	Gr01	A	21	B	78	50	71	17
	17586976	161230	PSW_122_05M	1302	203	Ile	3	3	IleVal	Ile	0.158371	3	3	0.436959	Gr01	A	21	B	78	50	71	17
	22518189	161230	PSW_124_05M	1302	203	Ile	3	3	IleVal	Ile	0.148289	3	3	0.41973	Gr01	A	21	B	78	50	71	17
	46008214	161230	PSE_94_05M	1302	203	Ile	3	3	IleVal	Ile	0.14	3	3	0.404963	Gr01	C	21	B	78	50	71	17
	66593634	161230	PSW_123_05M	1302	203	Ile	3	3	IleVal	Ile	0.141935	2.89549	2.88836	0.434706	Gr01	A	21	B	78	50	71	17
	69778867	161230	PSE_111_05M	1302	203	Ile	3	3	IleVal	Ile	0.14956	3	3	0.421945	Gr01	A	21	B	78	50	71	17
	77650084	161230	PSW_125_05M	1302	203	Ile	3	3	IleVal	Ile	0.155606	3	3	0.432312	Gr01	A	21	B	78	50	71	17
	63082803	161208	ANE_152_05M	1302	50	Phe	0	0	LeuPhe	Phe	0.157609	0	0	0.435683	Gr01	C	21	B	78	50	71	17
	84704789	183030	ASE_70_05M	1302	211	Val	3	3	IleVal	Val	0.13253	2.22222	2.02222	0.454006	Gr01	B	21	B	78	50	71	17
	894576	7100	IOS_57_05M	1307	73	Ile	3	3	IleVal	Val	0.306452	2.87082	2.82361	0.667323	Gr02	F	28	B	279	235	321	166
	5141574	7100	IOS_56_05M	1307	73	Ile	3	3	IleVal	Val	0.335453	2.8306	2.76806	0.703518	Gr02	F	28	B	279	235	321	166
	7151282	7100	PON_140_05M	1307	73	Ile	3	3	IleVal	Val	0.269179	2.95312	2.9261	0.608831	Gr02	D	28	B	279	235	321	166
	8373692	7100	ANW_146_05M	1307	73	Ile	3	3	IleVal	Val	0.50591	2.93151	2.88584	0.749162	Gr02	E	28	B	279	235	321	166
	9404708	7100	PSW_128_05M	1307	73	Ile	3	3	IleVal	Ile	0.120996	2.83469	2.79783	0.400908	Gr01	A	21	B	279	235	321	166
	11361610	7100	IOS_65_05M	1307	73	Ile	3	3	IleVal	Val	0.37858	2.94845	2.92238	0.698232	Gr02	F	28	B	279	235	321	166
	12373069	7100	ANE_151_05M	1307	73	Ile	3	3	IleVal	Ile	0.416226	2.97967	2.96529	0.699385	Gr01	C	21	B	279	235	321	166
	16450907	7100	ANW_141_05M	1307	73	Ile	3	3	IleVal	Val	0.187339	2.89398	2.83573	0.518573	Gr02	D	28	B	279	235	321	166
	21746109	7100	PON_132_05M	1307	73	Ile	3	3	IleVal	Ile	0.338346	2.97778	2.96114	0.660587	Gr02	E	28	B	279	235	321	166
	23534819	7100	IOS_52_05M	1307	73	Ile	3	3	IleVal	Val	0.49354	2.88889	2.84356	0.749061	Gr02	E	28	B	279	235	321	166
	24380922	7100	ASE_68_05M	1307	73	Ile	3	3	IleVal	Ile	0.363636	2.75854	2.65941	0.75818	Gr01	C	21	B	279	235	321	166
	25535911	7100	ION_38_05M	1307	73	Ile	3	3	IleVal	Val	0.211172	2.89999	2.85967	0.549007	Gr02	D	28	B	279	235	321	166
	33160047	7100	ASW_78_05M	1307	73	Ile	3	3	IleVal	Ile	0.470405	2.88706	2.82707	0.767586	Gr02	E	28	B	279	235	321	166
	34509754	7100	RED_31_05M	1307	73	Ile	3	3	IleVal	Val	0.249438	2.89709	2.83858	0.607529	Gr02	F	28	B	279	235	321	166
	36475646	7100	ION_41_05M	1307	73	Ile	3	3	IleVal	Val	0.270502	2.89921	2.8597	0.623857	Gr02	F	28	B	279	235	321	166
	39030266	7100	PSE_109_05M	1307	73	Ile	3	3	IleVal	Ile	0.409471	2.93723	2.89249	0.727812	Gr01	B	21	B	279	235	321	166
	40514626	7100	ANE_150_05M	1307	73	Ile	3	3	IleVal	Ile	0.429185	2.96319	2.93737	0.71651	Gr01	C	21	B	279	235	321	166
	42147293	7100	ANW_149_05M	1307	73	Ile	3	3	IleVal	Val	0.459245	2.83317	2.76471	0.784392	Gr02	F	28	B	279	235	321	166
	43453242	7100	IOS_64_05M	1307	73	Ile	3	3	IleVal	Val	0.428714	2.9105	2.86645	0.742953	Gr02	E	28	B	279	235	321	166
	52128172	7100	ANW_148_05M	1307	73	Ile	3	3	IleVal	Ile	0.50348	2.85862	2.76376	0.794094	Gr02	E	28	B	279	235	321	166
	57301840	7100	ASW_76_05M	1307	73	Ile	3	3	IleVal	Ile	0.331776	3	3	0.635429	Gr02	E	28	B	279	235	321	166
	57948948	7100	RED_33_05M	1307	73	Ile	3	3	IleVal	Val	0.146798	2.78497	2.6861	0.464922	Gr02	D	28	B	279	235	321	166
	59077400	7100	ION_36_05M	1307	73	Ile	3	3	IleVal	Val	0.206099	2.80988	2.70474	0.569524	Gr02	D	28	B	279	235	321	166
	60430013	7100	RED_32_05M	1307	73	Ile	3	3	IleVal	Val	0.26832	2.88524	2.8321	0.633991	Gr02	F	28	B	279	235	321	166
	61379113	7100	PSE_102_05M	1307	73	Ile	3	3	IleVal	Ile	0.247333	2.92458	2.86368	0.60632	Gr01	B	21	B	279	235	321	166
	63083493	7100	ANE_152_05M	1307	73	Ile	3	3	IleVal	Ile	0.124224	2.81714	2.65204	0.427767	Gr01	C	21	B	279	235	321	166
	64716151	7100	ANW_145_05M	1307	73	Ile	3	3	IleVal	Val	0.411043	2.8474	2.75224	0.770191	Gr02	F	28	B	279	235	321	166
	67343753	7100	PON_138_05M	1307	73	Ile	3	3	IleVal	Ile	0.225352	2.96749	2.94088	0.556419	Gr01	A	21	B	279	235	321	166
	69779512	7100	PSE_111_05M	1307	73	Ile	3	3	IleVal	Ile	0.120075	2.68805	2.63005	0.419401	Gr01	A	21	B	279	235	321	166
	72047399	7100	PSE_110_05M	1307	73	Ile	3	3	IleVal	Ile	0.164733	2.95421	2.92783	0.471184	Gr01	B	21	B	279	235	321	166
	73834221	7100	IOS_62_05M	1307	73	Ile	3	3	IleVal	Val	0.28614	2.88132	2.82629	0.647724	Gr02	F	28	B	279	235	321	166
	75931481	7100	ANE_004_05M	1307	73	Ile	3	3	IleVal	Ile	0.3829	2.89709	2.82204	0.739827	Gr01	C	21	B	279	235	321	166
	79924431	7100	ANW_142_05M	1307	73	Ile	3	3	IleVal	Ile	0.468401	2.85852	2.76123	0.791649	Gr02	E	28	B	279	235	321	166
	81573984	7100	PON_137_05M	1307	73	Ile	3	3	IleVal	Ile	0.307895	2.95781	2.92543	0.650879	Gr01	B	21	B	279	235	321	166
	83223342	7100	MED_18_05M	1307	73	Ile	3	3	IleVal	Ile	0.188406	2.69921	2.43799	0.585681	Gr01	C	21	B	279	235	321	166
	84705321	7100	ASE_70_05M	1307	73	Ile	3	3	IleVal	Ile	0.204545	2.89255	2.80243	0.56065	Gr01	B	21	B	279	235	321	166
	88571512	7100	PSE_93_05M	1307	73	Ile	3	3	IleVal	Ile	0.135135	2.7561	2.53659	0.463655	Gr01	C	21	B	279	235	321	166
	94180900	7100	ION_42_05M	1307	73	Ile	3	3	IleVal	Val	0.277512	2.87082	2.80303	0.651196	Gr02	F	28	B	279	235	321	166
	95222813	7100	RED_34_05M	1307	73	Ile	3	3	IleVal	Val	0.14859	2.84837	2.77388	0.459672	Gr02	D	28	B	279	235	321	166
	97959817	7100	ASE_66_05M	1307	73	Ile	3	3	IleVal	Val	0.396057	2.90499	2.85696	0.732177	Gr02	F	28	B	279	235	321	166
	105319028	7100	ION_48_05M	1307	73	Ile	3	3	IleVal	Val	0.432558	2.89989	2.8364	0.753384	Gr02	E	28	B	279	235	321	166
	106190397	7100	ION_45_05M	1307	73	Ile	3	3	IleVal	Val	0.40528	2.90075	2.83888	0.740972	Gr02	E	28	B	279	235	321	166
	108362186	7100	ASW_72_05M	1307	73	Ile	3	3	IleVal	Val	0.49827	2.79175	2.65488	0.827604	Gr02	E	28	B	279	235	321	166
	894634	7157	IOS_57_05M	1307	198	Asp	2	1	AspGlu	Asp	0.252934	2	1	0.565535	Gr02	F	28	B	279	235	321	166
	5141635	7157	IOS_56_05M	1307	198	Asp	2	1	AspGlu	Asp	0.240929	1.97026	0.972155	0.561015	Gr02	F	28	B	279	235	321	166
	7151339	7157	PON_140_05M	1307	198	Asp	2	1	AspGlu	Asp	0.227669	1.99242	0.997197	0.54335	Gr02	D	28	B	279	235	321	166
	8373762	7157	ANW_146_05M	1307	198	Asp	2	1	AspGlu	Asp	0.12848	1.97855	0.99518	0.394377	Gr02	E	28	B	279	235	321	166
	11361668	7157	IOS_65_05M	1307	198	Asp	2	1	AspGlu	Asp	0.216341	1.99174	0.997083	0.536578	Gr02	F	28	B	279	235	321	166
	16450962	7157	ANW_141_05M	1307	198	Asp	2	1	AspGlu	Asp	0.20944	2	1	0.513213	Gr02	D	28	B	279	235	321	166
	23534887	7157	IOS_52_05M	1307	198	Asp	2	1	AspGlu	Asp	0.148997	2	1	0.420966	Gr02	E	28	B	279	235	321	166
	24380990	7157	ASE_68_05M	1307	198	Asp	2	1	AspGlu	Asp	0.102804	2	1	0.3312	Gr01	C	21	B	279	235	321	166
	25535967	7157	ION_38_05M	1307	198	Asp	2	1	AspGlu	Asp	0.225806	1.96082	0.960817	0.54782	Gr02	D	28	B	279	235	321	166
	33160110	7157	ASW_78_05M	1307	198	Asp	2	1	AspGlu	Asp	0.194704	2	1	0.492972	Gr02	E	28	B	279	235	321	166
	34509813	7157	RED_31_05M	1307	198	Asp	2	1	AspGlu	Asp	0.230874	2	1	0.540331	Gr02	F	28	B	279	235	321	166
	36475701	7157	ION_41_05M	1307	198	Asp	2	1	AspGlu	Asp	0.275218	2	1	0.58838	Gr02	F	28	B	279	235	321	166
	39030336	7157	PSE_109_05M	1307	198	Asp	2	1	AspGlu	Asp	0.233677	2	1	0.543681	Gr01	B	21	B	279	235	321	166
	42147357	7157	ANW_149_05M	1307	198	Asp	2	1	AspGlu	Asp	0.166118	1.97257	0.992296	0.465836	Gr02	F	28	B	279	235	321	166
	43453307	7157	IOS_64_05M	1307	198	Asp	2	1	AspGlu	Asp	0.186969	1.98363	0.988705	0.493664	Gr02	E	28	B	279	235	321	166
	52128239	7157	ANW_148_05M	1307	198	Asp	2	1	AspGlu	Asp	0.117794	1.97324	0.994454	0.374636	Gr02	E	28	B	279	235	321	166
	57301903	7157	ASW_76_05M	1307	198	Asp	2	1	AspGlu	Asp	0.107143	2	1	0.3405	Gr02	E	28	B	279	235	321	166
	57949002	7157	RED_33_05M	1307	198	Asp	2	1	AspGlu	Asp	0.216132	1.97086	0.969552	0.528525	Gr02	D	28	B	279	235	321	166
	59077456	7157	ION_36_05M	1307	198	Asp	2	1	AspGlu	Asp	0.199339	1.92323	0.917713	0.51841	Gr02	D	28	B	279	235	321	166
	60430070	7157	RED_32_05M	1307	198	Asp	2	1	AspGlu	Asp	0.220183	1.96362	0.961948	0.535162	Gr02	F	28	B	279	235	321	166
	61379183	7157	PSE_102_05M	1307	198	Asp	2	1	AspGlu	Asp	0.292208	2	1	0.604117	Gr01	B	21	B	279	235	321	166
	64716213	7157	ANW_145_05M	1307	198	Asp	2	1	AspGlu	Asp	0.159091	1.97559	0.993386	0.45241	Gr02	F	28	B	279	235	321	166
	67343823	7157	PON_138_05M	1307	198	Asp	2	1	AspGlu	Asp	0.13198	2	1	0.390133	Gr01	A	21	B	279	235	321	166
	72047473	7157	PSE_110_05M	1307	198	Asp	2	1	AspGlu	Asp	0.154825	1.95156	0.951556	0.443664	Gr01	B	21	B	279	235	321	166
	73834278	7157	IOS_62_05M	1307	198	Asp	2	1	AspGlu	Asp	0.265207	1.91819	0.910686	0.600022	Gr02	F	28	B	279	235	321	166
	79924494	7157	ANW_142_05M	1307	198	Asp	2	1	AspGlu	Asp	0.165605	2	1	0.448849	Gr02	E	28	B	279	235	321	166
	81574053	7157	PON_137_05M	1307	198	Asp	2	1	AspGlu	Asp	0.19337	1.97168	0.970543	0.496915	Gr01	B	21	B	279	235	321	166
	84705396	7157	ASE_70_05M	1307	198	Asp	2	1	AspGlu	Asp	0.148936	2	1	0.420859	Gr01	B	21	B	279	235	321	166
	88571565	7157	PSE_93_05M	1307	198	Asp	2	1	AspGlu	Asp	0.206897	2	1	0.509816	Gr01	C	21	B	279	235	321	166
	94180956	7157	ION_42_05M	1307	198	Asp	2	1	AspGlu	Asp	0.25	1.96768	0.965999	0.584468	Gr02	F	28	B	279	235	321	166
	95222866	7157	RED_34_05M	1307	198	Asp	2	1	AspGlu	Asp	0.217862	1.97968	0.985883	0.532414	Gr02	D	28	B	279	235	321	166
	97959878	7157	ASE_66_05M	1307	198	Asp	2	1	AspGlu	Asp	0.19135	2	1	0.488174	Gr02	F	28	B	279	235	321	166
	105319092	7157	ION_48_05M	1307	198	Asp	2	1	AspGlu	Asp	0.205703	2	1	0.508207	Gr02	E	28	B	279	235	321	166
	106190458	7157	ION_45_05M	1307	198	Asp	2	1	AspGlu	Asp	0.226837	1.98888	0.995905	0.544935	Gr02	E	28	B	279	235	321	166
	108362250	7157	ASW_72_05M	1307	198	Asp	2	1	AspGlu	Asp	0.166113	2	1	0.449669	Gr02	E	28	B	279	235	321	166
	894675	7194	IOS_57_05M	1307	314	Val	3	3	IleVal	Ile	0.440608	2.93813	2.927	0.704755	Gr02	F	28	B	279	235	321	166
	5141681	7194	IOS_56_05M	1307	314	Val	3	3	IleVal	Ile	0.424837	3	3	0.681805	Gr02	F	28	B	279	235	321	166
	7151377	7194	PON_140_05M	1307	314	Val	3	3	IleVal	Ile	0.391765	2.93717	2.92548	0.693544	Gr02	D	28	B	279	235	321	166
	8373807	7194	ANW_146_05M	1307	314	Val	3	3	IleVal	Ile	0.44	3	3	0.68593	Gr02	E	28	B	279	235	321	166
	9404842	7194	PSW_128_05M	1307	314	Val	3	3	IleVal	Val	0.352246	2.87714	2.83619	0.673904	Gr01	A	21	B	279	235	321	166
	11361712	7194	IOS_65_05M	1307	314	Val	3	3	IleVal	Ile	0.414062	2.97012	2.96477	0.687106	Gr02	F	28	B	279	235	321	166
	12373188	7194	ANE_151_05M	1307	314	Val	3	3	IleVal	Ile	0.475054	3	3	0.691902	Gr01	C	21	B	279	235	321	166
	16451003	7194	ANW_141_05M	1307	314	Val	3	3	IleVal	Ile	0.42298	3	3	0.681236	Gr02	D	28	B	279	235	321	166
	17587582	7194	PSW_122_05M	1307	314	Val	3	3	IleVal	Val	0.223969	2.98	2.96874	0.543146	Gr01	A	21	B	279	235	321	166
	21746220	7194	PON_132_05M	1307	314	Val	3	3	IleVal	Ile	0.15859	2.87426	2.86919	0.457455	Gr02	E	28	B	279	235	321	166
	22518851	7194	PSW_124_05M	1307	314	Val	3	3	IleVal	Val	0.26375	2.96622	2.9598	0.58488	Gr01	A	21	B	279	235	321	166
	23534935	7194	IOS_52_05M	1307	314	Val	3	3	IleVal	Ile	0.484211	3	3	0.692648	Gr02	E	28	B	279	235	321	166
	24381044	7194	ASE_68_05M	1307	314	Val	3	3	IleVal	Ile	0.427419	3	3	0.682574	Gr01	C	21	B	279	235	321	166
	25536003	7194	ION_38_05M	1307	314	Val	3	3	IleVal	Ile	0.371648	3	3	0.659827	Gr02	D	28	B	279	235	321	166
	33160159	7194	ASW_78_05M	1307	314	Val	3	3	IleVal	Ile	0.307812	3	3	0.617339	Gr02	E	28	B	279	235	321	166
	34509852	7194	RED_31_05M	1307	314	Val	3	3	IleVal	Ile	0.360256	2.93977	2.93032	0.6773	Gr02	F	28	B	279	235	321	166
	36475741	7194	ION_41_05M	1307	314	Val	3	3	IleVal	Ile	0.404412	2.98176	2.97971	0.68309	Gr02	F	28	B	279	235	321	166
	39030383	7194	PSE_109_05M	1307	314	Val	3	3	IleVal	Val	0.500529	2.99367	2.98945	0.700721	Gr01	B	21	B	279	235	321	166
	40514735	7194	ANE_150_05M	1307	314	Val	3	3	IleVal	Ile	0.416996	3	3	0.679304	Gr01	C	21	B	279	235	321	166
	42147401	7194	ANW_149_05M	1307	314	Val	3	3	IleVal	Ile	0.373333	3	3	0.660706	Gr02	F	28	B	279	235	321	166
	43453351	7194	IOS_64_05M	1307	314	Val	3	3	IleVal	Ile	0.395855	3	3	0.671295	Gr02	E	28	B	279	235	321	166
	46008925	7194	PSE_94_05M	1307	314	Val	3	3	IleVal	Val	0.309701	3	3	0.618862	Gr01	C	21	B	279	235	321	166
	52128284	7194	ANW_148_05M	1307	314	Val	3	3	IleVal	Ile	0.390306	2.96155	2.9509	0.68426	Gr02	E	28	B	279	235	321	166
	57301947	7194	ASW_76_05M	1307	314	Val	3	3	IleVal	Ile	0.384615	3	3	0.666278	Gr02	E	28	B	279	235	321	166
	57949036	7194	RED_33_05M	1307	314	Val	3	3	IleVal	Ile	0.352642	2.96742	2.95855	0.662983	Gr02	D	28	B	279	235	321	166
	59077492	7194	ION_36_05M	1307	314	Val	3	3	IleVal	Ile	0.390023	3	3	0.668758	Gr02	D	28	B	279	235	321	166
	60430106	7194	RED_32_05M	1307	314	Val	3	3	IleVal	Ile	0.395619	3	3	0.671195	Gr02	F	28	B	279	235	321	166
	61379234	7194	PSE_102_05M	1307	314	Val	3	3	IleVal	Ile	0.498925	2.93192	2.91707	0.722345	Gr01	B	21	B	279	235	321	166
	63083626	7194	ANE_152_05M	1307	314	Val	3	3	IleVal	Val	0.471698	3	3	0.691544	Gr01	C	21	B	279	235	321	166
	64716253	7194	ANW_145_05M	1307	314	Val	3	3	IleVal	Ile	0.414894	2.9481	2.93363	0.699008	Gr02	F	28	B	279	235	321	166
	66594241	7194	PSW_123_05M	1307	314	Val	3	3	IleVal	Val	0.233766	3	3	0.543787	Gr01	A	21	B	279	235	321	166
	67343875	7194	PON_138_05M	1307	314	Val	3	3	IleVal	Val	0.380531	3	3	0.664323	Gr01	A	21	B	279	235	321	166
	69779654	7194	PSE_111_05M	1307	314	Val	3	3	IleVal	Val	0.351464	2.97957	2.97347	0.657452	Gr01	A	21	B	279	235	321	166
	72047528	7194	PSE_110_05M	1307	314	Val	3	3	IleVal	Val	0.403429	3	3	0.674377	Gr01	B	21	B	279	235	321	166
	73834318	7194	IOS_62_05M	1307	314	Val	3	3	IleVal	Ile	0.389525	2.92509	2.90205	0.700283	Gr02	F	28	B	279	235	321	166
	75931603	7194	ANE_004_05M	1307	314	Val	3	3	IleVal	Ile	0.456221	3	3	0.689309	Gr01	C	21	B	279	235	321	166
	77650749	7194	PSW_125_05M	1307	314	Val	3	3	IleVal	Val	0.273632	2.93674	2.91191	0.611765	Gr01	A	21	B	279	235	321	166
	79924540	7194	ANW_142_05M	1307	314	Val	3	3	IleVal	Ile	0.347439	3	3	0.645847	Gr02	E	28	B	279	235	321	166
	81574104	7194	PON_137_05M	1307	314	Val	3	3	IleVal	Val	0.49956	2.98772	2.98596	0.699603	Gr01	B	21	B	279	235	321	166
	83223475	7194	MED_18_05M	1307	314	Val	3	3	IleVal	Ile	0.317757	3	3	0.625167	Gr01	C	21	B	279	235	321	166
	84705459	7194	ASE_70_05M	1307	314	Val	3	3	IleVal	Val	0.313043	3	3	0.621514	Gr01	B	21	B	279	235	321	166
	86542674	7194	PSE_100_05M	1307	314	Val	3	3	IleVal	Val	0.382042	3	3	0.665055	Gr01	A	21	B	279	235	321	166
	88571609	7194	PSE_93_05M	1307	314	Val	3	3	IleVal	Val	0.477273	3	3	0.692114	Gr01	C	21	B	279	235	321	166
	94180997	7194	ION_42_05M	1307	314	Val	3	3	IleVal	Ile	0.403718	3	3	0.674491	Gr02	F	28	B	279	235	321	166
	95222903	7194	RED_34_05M	1307	314	Val	3	3	IleVal	Ile	0.325472	3	3	0.630925	Gr02	D	28	B	279	235	321	166
	97959921	7194	ASE_66_05M	1307	314	Val	3	3	IleVal	Ile	0.398148	3	3	0.672254	Gr02	F	28	B	279	235	321	166
	105319137	7194	ION_48_05M	1307	314	Val	3	3	IleVal	Ile	0.33758	2.98738	2.97794	0.652295	Gr02	E	28	B	279	235	321	166
	106190503	7194	ION_45_05M	1307	314	Val	3	3	IleVal	Ile	0.353941	2.94211	2.92638	0.679654	Gr02	E	28	B	279	235	321	166
	108362298	7194	ASW_72_05M	1307	314	Val	3	3	IleVal	Ile	0.35514	3	3	0.650571	Gr02	E	28	B	279	235	321	166
	894682	7201	IOS_57_05M	1307	330	Ile	3	3	IleVal	Val	0.194286	2.80739	2.74948	0.524436	Gr02	F	28	B	279	235	321	166
	5141688	7201	IOS_56_05M	1307	330	Ile	3	3	IleVal	Val	0.207675	2.9079	2.8673	0.545012	Gr02	F	28	B	279	235	321	166
	7151385	7201	PON_140_05M	1307	330	Ile	3	3	IleVal	Val	0.204142	2.84943	2.80643	0.554403	Gr02	D	28	B	279	235	321	166
	8373815	7201	ANW_146_05M	1307	330	Ile	3	3	IleVal	Val	0.182156	2.95493	2.93018	0.492794	Gr02	E	28	B	279	235	321	166
	9404851	7201	PSW_128_05M	1307	330	Ile	3	3	IleVal	Val	0.177686	2.7027	2.54141	0.539673	Gr01	A	21	B	279	235	321	166
	11361719	7201	IOS_65_05M	1307	330	Ile	3	3	IleVal	Val	0.200686	2.89039	2.83785	0.541073	Gr02	F	28	B	279	235	321	166
	12373195	7201	ANE_151_05M	1307	330	Ile	3	3	IleVal	Val	0.101796	2.80475	2.80152	0.34252	Gr01	C	21	B	279	235	321	166
	16451010	7201	ANW_141_05M	1307	330	Ile	3	3	IleVal	Val	0.217718	2.87952	2.81915	0.570423	Gr02	D	28	B	279	235	321	166
	17587591	7201	PSW_122_05M	1307	330	Ile	3	3	IleVal	Val	0.109635	2.93601	2.90221	0.360638	Gr01	A	21	B	279	235	321	166
	21746227	7201	PON_132_05M	1307	330	Ile	3	3	IleVal	Val	0.147059	3	3	0.417573	Gr02	E	28	B	279	235	321	166
	23534944	7201	IOS_52_05M	1307	330	Ile	3	3	IleVal	Val	0.238596	2.9662	2.94704	0.567745	Gr02	E	28	B	279	235	321	166
	24381052	7201	ASE_68_05M	1307	330	Ile	3	3	IleVal	Val	0.229167	2.716	2.60276	0.62252	Gr01	C	21	B	279	235	321	166
	25536012	7201	ION_38_05M	1307	330	Ile	3	3	IleVal	Val	0.156928	2.81468	2.75236	0.471414	Gr02	D	28	B	279	235	321	166
	33160166	7201	ASW_78_05M	1307	330	Ile	3	3	IleVal	Val	0.235849	2.95423	2.92833	0.56937	Gr02	E	28	B	279	235	321	166
	34509859	7201	RED_31_05M	1307	330	Ile	3	3	IleVal	Val	0.146168	2.95526	2.94309	0.42563	Gr02	F	28	B	279	235	321	166
	36475748	7201	ION_41_05M	1307	330	Ile	3	3	IleVal	Val	0.247678	2.87564	2.81877	0.610756	Gr02	F	28	B	279	235	321	166
	39030391	7201	PSE_109_05M	1307	330	Ile	3	3	IleVal	Val	0.12642	2.81079	2.73618	0.413622	Gr01	B	21	B	279	235	321	166
	40514742	7201	ANE_150_05M	1307	330	Ile	3	3	IleVal	Val	0.177378	2.79613	2.71017	0.522157	Gr01	C	21	B	279	235	321	166
	42147409	7201	ANW_149_05M	1307	330	Ile	3	3	IleVal	Val	0.180451	2.93886	2.90534	0.494982	Gr02	F	28	B	279	235	321	166
	43453358	7201	IOS_64_05M	1307	330	Ile	3	3	IleVal	Val	0.160274	2.98132	2.97117	0.448011	Gr02	E	28	B	279	235	321	166
	46008933	7201	PSE_94_05M	1307	330	Ile	3	3	IleVal	Val	0.148352	2.58047	2.41322	0.497304	Gr01	C	21	B	279	235	321	166
	52128291	7201	ANW_148_05M	1307	330	Ile	3	3	IleVal	Val	0.140845	2.58106	2.36396	0.487587	Gr02	E	28	B	279	235	321	166
	57301955	7201	ASW_76_05M	1307	330	Ile	3	3	IleVal	Val	0.163842	2.925	2.88426	0.470561	Gr02	E	28	B	279	235	321	166
	57949041	7201	RED_33_05M	1307	330	Ile	3	3	IleVal	Val	0.191106	2.77025	2.69685	0.534593	Gr02	D	28	B	279	235	321	166
	59077501	7201	ION_36_05M	1307	330	Ile	3	3	IleVal	Val	0.200581	2.79633	2.70996	0.569179	Gr02	D	28	B	279	235	321	166
	60430113	7201	RED_32_05M	1307	330	Ile	3	3	IleVal	Val	0.147967	2.88672	2.84838	0.443714	Gr02	F	28	B	279	235	321	166
	61379242	7201	PSE_102_05M	1307	330	Ile	3	3	IleVal	Val	0.114754	2.79817	2.71874	0.393658	Gr01	B	21	B	279	235	321	166
	63083634	7201	ANE_152_05M	1307	330	Ile	3	3	IleVal	Val	0.108434	2.32456	1.97368	0.412248	Gr01	C	21	B	279	235	321	166
	64716261	7201	ANW_145_05M	1307	330	Ile	3	3	IleVal	Val	0.18593	2.82382	2.72736	0.532588	Gr02	F	28	B	279	235	321	166
	66594249	7201	PSW_123_05M	1307	330	Ile	3	3	IleVal	Val	0.122807	2.48721	2.21803	0.441539	Gr01	A	21	B	279	235	321	166
	72047537	7201	PSE_110_05M	1307	330	Ile	3	3	IleVal	Val	0.109735	2.82855	2.75714	0.376191	Gr01	B	21	B	279	235	321	166
	73834325	7201	IOS_62_05M	1307	330	Ile	3	3	IleVal	Val	0.14876	2.94888	2.93264	0.431441	Gr02	F	28	B	279	235	321	166
	77650758	7201	PSW_125_05M	1307	330	Ile	3	3	IleVal	Val	0.103226	2.58289	2.36519	0.384212	Gr01	A	21	B	279	235	321	166
	79924547	7201	ANW_142_05M	1307	330	Ile	3	3	IleVal	Val	0.179104	2.7575	2.63991	0.536326	Gr02	E	28	B	279	235	321	166
	81574113	7201	PON_137_05M	1307	330	Ile	3	3	IleVal	Val	0.139687	2.83126	2.76704	0.441366	Gr01	B	21	B	279	235	321	166
	84705467	7201	ASE_70_05M	1307	330	Ile	3	3	IleVal	Val	0.355263	2.5813	2.33357	0.820874	Gr01	B	21	B	279	235	321	166
	94181004	7201	ION_42_05M	1307	330	Ile	3	3	IleVal	Val	0.203209	2.92153	2.89318	0.532951	Gr02	F	28	B	279	235	321	166
	95222909	7201	RED_34_05M	1307	330	Ile	3	3	IleVal	Val	0.180088	2.89752	2.84866	0.505806	Gr02	D	28	B	279	235	321	166
	97959929	7201	ASE_66_05M	1307	330	Ile	3	3	IleVal	Val	0.224181	2.82909	2.74487	0.59431	Gr02	F	28	B	279	235	321	166
	105319144	7201	ION_48_05M	1307	330	Ile	3	3	IleVal	Val	0.286136	2.90989	2.88528	0.615085	Gr02	E	28	B	279	235	321	166
	106190510	7201	ION_45_05M	1307	330	Ile	3	3	IleVal	Val	0.241535	2.93256	2.90817	0.578411	Gr02	E	28	B	279	235	321	166
	108362306	7201	ASW_72_05M	1307	330	Ile	3	3	IleVal	Val	0.195021	2.79162	2.71854	0.533493	Gr02	E	28	B	279	235	321	166
	894742	7265	IOS_57_05M	1307	464	Gly	0	-1	GlySer	Gly	0.165997	-0.758935	-1.78177	0.669628	Gr02	F	28	B	279	235	321	166
	5141752	7265	IOS_56_05M	1307	464	Gly	0	-1	GlySer	Gly	0.179973	-0.929056	-1.97252	0.731429	Gr02	F	28	B	279	235	321	166
	7151447	7265	PON_140_05M	1307	464	Gly	0	-1	GlySer	Gly	0.156463	-0.996264	-1.9848	0.645879	Gr02	D	28	B	279	235	321	166
	8373884	7265	ANW_146_05M	1307	464	Gly	-1	-2	AspGly	Gly	0.156109	-1.14908	-2.16035	0.656286	Gr02	E	28	B	279	235	321	166
	9404922	7265	PSW_128_05M	1307	464	Gly	-1	-2	AspGly	Gly	0.268456	-0.643778	-1.59232	0.910118	Gr01	A	21	B	279	235	321	166
	11361780	7265	IOS_65_05M	1307	464	Gly	0	-1	GlySer	Gly	0.172932	-0.649382	-1.66337	0.65184	Gr02	F	28	B	279	235	321	166
	12373262	7265	ANE_151_05M	1307	464	Gly	-1	-2	AspGly	Gly	0.28125	-1.02396	-2.04063	1.0052	Gr01	C	21	B	279	235	321	166
	16451064	7265	ANW_141_05M	1307	464	Gly	0	-1	GlySer	Gly	0.158565	-0.751501	-1.81299	0.631564	Gr02	D	28	B	279	235	321	166
	17587667	7265	PSW_122_05M	1307	464	Gly	-1	-2	AspGly	Gly	0.291391	-0.847587	-1.88959	0.943105	Gr01	A	21	B	279	235	321	166
	21746301	7265	PON_132_05M	1307	464	Gly	0	-1	GlySer	Gly	0.181518	-1.03033	-2.12847	0.683383	Gr02	E	28	B	279	235	321	166
	22518933	7265	PSW_124_05M	1307	464	Gly	0	-1	GlySer	Gly	0.303279	-0.902271	-1.91792	1.04092	Gr01	A	21	B	279	235	321	166
	23535012	7265	IOS_52_05M	1307	464	Gly	-1	-2	AspGly	Gly	0.25	-1.13528	-2.22223	0.868115	Gr02	E	28	B	279	235	321	166
	24381125	7265	ASE_68_05M	1307	464	Gly	-1	-2	AspGly	Gly	0.225564	-0.887033	-1.89979	0.707494	Gr01	C	21	B	279	235	321	166
	25536071	7265	ION_38_05M	1307	464	Gly	0	-1	GlySer	Gly	0.161731	-0.816746	-1.83223	0.658789	Gr02	D	28	B	279	235	321	166
	33160237	7265	ASW_78_05M	1307	464	Gly	-1	-2	AspGly	Gly	0.249671	-0.874623	-1.94048	0.858635	Gr02	E	28	B	279	235	321	166
	34509923	7265	RED_31_05M	1307	464	Gly	-1	-2	AspGly	Gly	0.168289	-0.868165	-1.86851	0.675971	Gr02	F	28	B	279	235	321	166
	36475807	7265	ION_41_05M	1307	464	Gly	0	-1	GlySer	Gly	0.192394	-0.654288	-1.58378	0.747693	Gr02	F	28	B	279	235	321	166
	39030460	7265	PSE_109_05M	1307	464	Gly	-3	-4	CysGly	Gly	0.291881	-1.46249	-2.52031	0.994791	Gr01	B	21	B	279	235	321	166
	40514811	7265	ANE_150_05M	1307	464	Gly	0	-1	GlySer	Gly	0.223199	-0.815398	-1.81889	0.824213	Gr01	C	21	B	279	235	321	166
	42147472	7265	ANW_149_05M	1307	464	Gly	0	-1	GlySer	Gly	0.186441	-0.640355	-1.6317	0.709537	Gr02	F	28	B	279	235	321	166
	43453422	7265	IOS_64_05M	1307	464	Gly	-1	-2	AspGly	Gly	0.161351	-0.818868	-1.83218	0.617798	Gr02	E	28	B	279	235	321	166
	46009009	7265	PSE_94_05M	1307	464	Gly	0	-1	GlySer	Gly	0.363636	-1.28263	-2.38068	1.22308	Gr01	C	21	B	279	235	321	166
	52128357	7265	ANW_148_05M	1307	464	Gly	0	-1	GlySer	Gly	0.216545	-0.898824	-1.88958	0.815492	Gr02	E	28	B	279	235	321	166
	57302030	7265	ASW_76_05M	1307	464	Gly	-1	-2	AspGly	Gly	0.218274	-1.20995	-2.25348	0.799063	Gr02	E	28	B	279	235	321	166
	57949100	7265	RED_33_05M	1307	464	Gly	-1	-2	AspGly	Gly	0.224903	-0.649383	-1.65108	0.783	Gr02	D	28	B	279	235	321	166
	59077562	7265	ION_36_05M	1307	464	Gly	0	-1	GlySer	Gly	0.187166	-0.74649	-1.74951	0.728036	Gr02	D	28	B	279	235	321	166
	60430175	7265	RED_32_05M	1307	464	Gly	-1	-2	AspGly	Gly	0.221714	-0.784961	-1.77307	0.788435	Gr02	F	28	B	279	235	321	166
	61379309	7265	PSE_102_05M	1307	464	Gly	-3	-4	CysGly	Gly	0.463524	-1.75649	-2.84941	1.31706	Gr01	B	21	B	279	235	321	166
	63083712	7265	ANE_152_05M	1307	464	Gly	0	-1	GlySer	Gly	0.406897	-0.837472	-1.89681	1.18346	Gr01	C	21	B	279	235	321	166
	64716320	7265	ANW_145_05M	1307	464	Gly	0	-1	GlySer	Gly	0.201954	-0.664619	-1.67532	0.761561	Gr02	F	28	B	279	235	321	166
	66594322	7265	PSW_123_05M	1307	464	Gly	0	-1	GlySer	Gly	0.268722	-0.956987	-1.98771	0.920565	Gr01	A	21	B	279	235	321	166
	67343962	7265	PON_138_05M	1307	464	Gly	-1	-2	AspGly	Gly	0.219653	-1.32931	-2.47126	0.824104	Gr01	A	21	B	279	235	321	166
	69779741	7265	PSE_111_05M	1307	464	Gly	-1	-2	AspGly	Gly	0.408998	-1.44435	-2.61341	1.29101	Gr01	A	21	B	279	235	321	166
	72047607	7265	PSE_110_05M	1307	464	Gly	0	-1	GlySer	Gly	0.371661	-1.37402	-2.44283	1.17284	Gr01	B	21	B	279	235	321	166
	73834382	7265	IOS_62_05M	1307	464	Gly	-1	-2	AspGly	Gly	0.149522	-0.666905	-1.67235	0.609689	Gr02	F	28	B	279	235	321	166
	75931678	7265	ANE_004_05M	1307	464	Gly	0	-1	GlySer	Gly	0.334601	-1.05976	-2.10566	1.13086	Gr01	C	21	B	279	235	321	166
	77650831	7265	PSW_125_05M	1307	464	Gly	0	-1	GlySer	Gly	0.298851	-0.712576	-1.68512	1.03787	Gr01	A	21	B	279	235	321	166
	79924614	7265	ANW_142_05M	1307	464	Gly	0	-1	GlySer	Gly	0.162281	-0.600047	-1.53115	0.651377	Gr02	E	28	B	279	235	321	166
	81574183	7265	PON_137_05M	1307	464	Gly	-1	-2	AspGly	Gly	0.303491	-1.37403	-2.43406	1.04101	Gr01	B	21	B	279	235	321	166
	83223558	7265	MED_18_05M	1307	464	Gly	0	-1	GlySer	Gly	0.35514	-0.500479	-1.43596	1.14222	Gr01	C	21	B	279	235	321	166
	84705541	7265	ASE_70_05M	1307	464	Gly	-3	-4	CysGly	Gly	0.313725	-1.99536	-3.16692	1.01264	Gr01	B	21	B	279	235	321	166
	86542758	7265	PSE_100_05M	1307	464	Gly	-1	-2	AspGly	Gly	0.37246	-1.27516	-2.38811	1.23272	Gr01	A	21	B	279	235	321	166
	88571651	7265	PSE_93_05M	1307	464	Gly	-3	-4	CysGly	Gly	0.444444	-2.02703	-3.2457	1.2403	Gr01	C	21	B	279	235	321	166
	94181062	7265	ION_42_05M	1307	464	Gly	-1	-2	AspGly	Gly	0.153667	-0.783609	-1.77847	0.621269	Gr02	F	28	B	279	235	321	166
	95222965	7265	RED_34_05M	1307	464	Gly	-1	-2	AspGly	Gly	0.182119	-0.694173	-1.71851	0.67658	Gr02	D	28	B	279	235	321	166
	97959992	7265	ASE_66_05M	1307	464	Gly	-1	-2	AspGly	Gly	0.168889	-1.00958	-2.06555	0.680162	Gr02	F	28	B	279	235	321	166
	105319212	7265	ION_48_05M	1307	464	Gly	-1	-2	AspGly	Gly	0.259508	-1.10832	-2.1292	0.868276	Gr02	E	28	B	279	235	321	166
	106190575	7265	ION_45_05M	1307	464	Gly	-1	-2	AspGly	Gly	0.2	-1.14982	-2.17589	0.776017	Gr02	E	28	B	279	235	321	166
	108362377	7265	ASW_72_05M	1307	464	Gly	0	-1	GlySer	Gly	0.219577	-0.572768	-1.52611	0.787597	Gr02	E	28	B	279	235	321	166
	894748	7272	IOS_57_05M	1307	483	Thr	0	0	AsnThr	Thr	0.5	-0.0538865	-0.188646	1.12944	Gr02	F	28	B	279	235	321	166
	5141759	7272	IOS_56_05M	1307	483	Thr	0	0	AsnThr	Thr	0.46189	0.0513649	-0.0854	1.13829	Gr02	F	28	B	279	235	321	166
	7151453	7272	PON_140_05M	1307	483	Thr	0	0	AsnThr	Thr	0.429622	-0.21279	-0.294253	1.02867	Gr02	D	28	B	279	235	321	166
	8373891	7272	ANW_146_05M	1307	483	Thr	0	0	AsnThr	Thr	0.450237	0.00117853	-0.163321	1.12781	Gr02	E	28	B	279	235	321	166
	9404933	7272	PSW_128_05M	1307	483	Thr	0	0	AsnThr	Thr	0.37395	-0.212973	-0.328519	1.10417	Gr01	A	21	B	279	235	321	166
	11361786	7272	IOS_65_05M	1307	483	Thr	0	0	AsnThr	Thr	0.423992	0.0473146	-0.0650538	1.07439	Gr02	F	28	B	279	235	321	166
	12373272	7272	ANE_151_05M	1307	483	Thr	0	0	AsnThr	Thr	0.283333	-0.223361	-0.327707	0.93437	Gr01	C	21	B	279	235	321	166
	16451070	7272	ANW_141_05M	1307	483	Thr	0	0	AsnThr	Asn	0.497069	-0.0698369	-0.157299	0.945386	Gr02	D	28	B	279	235	321	166
	17587677	7272	PSW_122_05M	1307	483	Thr	0	0	AsnThr	Thr	0.404959	0.0504012	-0.0937296	1.14766	Gr01	A	21	B	279	235	321	166
	21746309	7272	PON_132_05M	1307	483	Thr	1	1	SerThr	Thr	0.526846	0.510434	0.283302	1.2246	Gr02	E	28	B	279	235	321	166
	22518945	7272	PSW_124_05M	1307	483	Thr	0	0	AsnThr	Thr	0.392	-0.0932664	-0.233548	1.08907	Gr01	A	21	B	279	235	321	166
	23535018	7272	IOS_52_05M	1307	483	Thr	0	0	AsnThr	Thr	0.398551	-0.0582776	-0.22228	1.09985	Gr02	E	28	B	279	235	321	166
	24381131	7272	ASE_68_05M	1307	483	Thr	0	0	AsnThr	Thr	0.354331	-0.212756	-0.425512	1.14139	Gr01	C	21	B	279	235	321	166
	25536077	7272	ION_38_05M	1307	483	Thr	0	0	AsnThr	Thr	0.388337	-0.0938101	-0.17131	0.934609	Gr02	D	28	B	279	235	321	166
	33160245	7272	ASW_78_05M	1307	483	Thr	0	0	AsnThr	Thr	0.326316	0.0591491	-0.108081	1.07557	Gr02	E	28	B	279	235	321	166
	34509930	7272	RED_31_05M	1307	483	Thr	0	0	AsnThr	Thr	0.456221	-0.0569908	-0.163164	1.16328	Gr02	F	28	B	279	235	321	166
	36475813	7272	ION_41_05M	1307	483	Thr	0	0	AsnThr	Thr	0.449153	0.013506	-0.0986018	1.04727	Gr02	F	28	B	279	235	321	166
	39030470	7272	PSE_109_05M	1307	483	Thr	0	0	AsnThr	Thr	0.306818	-0.180373	-0.25341	0.905208	Gr01	B	21	B	279	235	321	166
	40514817	7272	ANE_150_05M	1307	483	Thr	0	0	AsnThr	Thr	0.40585	-0.0284751	-0.15911	1.12388	Gr01	C	21	B	279	235	321	166
	42147477	7272	ANW_149_05M	1307	483	Thr	0	0	AsnThr	Thr	0.4	0.0188992	-0.0880762	1.03799	Gr02	F	28	B	279	235	321	166
	43453428	7272	IOS_64_05M	1307	483	Thr	0	0	AsnThr	Thr	0.459212	-0.0220444	-0.167568	1.19979	Gr02	E	28	B	279	235	321	166
	46009019	7272	PSE_94_05M	1307	483	Thr	0	0	AsnThr	Thr	0.448276	0.0740243	-0.0255141	1.07242	Gr01	C	21	B	279	235	321	166
	52128363	7272	ANW_148_05M	1307	483	Thr	0	0	AsnThr	Thr	0.458791	0.0490584	-0.0881869	1.09869	Gr02	E	28	B	279	235	321	166
	57302038	7272	ASW_76_05M	1307	483	Thr	0	0	AsnThr	Thr	0.441624	-0.0700761	-0.342288	1.37826	Gr02	E	28	B	279	235	321	166
	57949109	7272	RED_33_05M	1307	483	Thr	0	0	AsnThr	Thr	0.478464	-0.0450908	-0.107205	0.952002	Gr02	D	28	B	279	235	321	166
	59077568	7272	ION_36_05M	1307	483	Thr	0	0	AsnThr	Thr	0.368327	-0.0809574	-0.126683	0.91013	Gr02	D	28	B	279	235	321	166
	60430182	7272	RED_32_05M	1307	483	Thr	0	0	AsnThr	Thr	0.483391	-0.0680424	-0.173776	1.14696	Gr02	F	28	B	279	235	321	166
	61379318	7272	PSE_102_05M	1307	483	Thr	0	0	AsnThr	Thr	0.249478	-0.299718	-0.363247	0.85223	Gr01	B	21	B	279	235	321	166
	63083720	7272	ANE_152_05M	1307	483	Thr	0	0	AlaThr	Thr	0.335484	-0.354976	-0.491589	1.12104	Gr01	C	21	B	279	235	321	166
	64716326	7272	ANW_145_05M	1307	483	Thr	0	0	AsnThr	Thr	0.39697	-0.0349773	-0.130472	1.01116	Gr02	F	28	B	279	235	321	166
	66594335	7272	PSW_123_05M	1307	483	Thr	0	0	AsnThr	Thr	0.432692	-0.303604	-0.479755	1.19731	Gr01	A	21	B	279	235	321	166
	67343972	7272	PON_138_05M	1307	483	Thr	0	0	AsnThr	Thr	0.416185	0.145501	-0.045267	1.21437	Gr01	A	21	B	279	235	321	166
	69779753	7272	PSE_111_05M	1307	483	Thr	0	0	AsnThr	Thr	0.478351	-0.136426	-0.242875	1.11969	Gr01	A	21	B	279	235	321	166
	72047617	7272	PSE_110_05M	1307	483	Thr	0	0	AsnThr	Thr	0.317912	-0.236762	-0.370247	1.04604	Gr01	B	21	B	279	235	321	166
	73834388	7272	IOS_62_05M	1307	483	Thr	0	0	AsnThr	Thr	0.480097	-0.125446	-0.22934	1.12004	Gr02	F	28	B	279	235	321	166
	75931685	7272	ANE_004_05M	1307	483	Thr	0	0	AsnThr	Thr	0.357664	0.118142	0.0134194	0.966002	Gr01	C	21	B	279	235	321	166
	77650840	7272	PSW_125_05M	1307	483	Thr	0	0	AsnThr	Thr	0.481766	-0.212	-0.385129	1.25082	Gr01	A	21	B	279	235	321	166
	79924620	7272	ANW_142_05M	1307	483	Thr	0	0	AsnThr	Thr	0.380368	0.0843669	-0.0553452	1.0687	Gr02	E	28	B	279	235	321	166
	81574193	7272	PON_137_05M	1307	483	Thr	0	0	AsnThr	Thr	0.26624	-0.192815	-0.279934	0.90175	Gr01	B	21	B	279	235	321	166
	83223567	7272	MED_18_05M	1307	483	Thr	0	0	AsnThr	Thr	0.282051	0.103636	0.0288821	0.773102	Gr01	C	21	B	279	235	321	166
	84705550	7272	ASE_70_05M	1307	483	Thr	0	0	AsnThr	Thr	0.43956	-0.220312	-0.339844	1.28955	Gr01	B	21	B	279	235	321	166
	86542770	7272	PSE_100_05M	1307	483	Thr	0	0	AsnThr	Thr	0.364865	-0.248624	-0.346872	1.04233	Gr01	A	21	B	279	235	321	166
	88571660	7272	PSE_93_05M	1307	483	Thr	0	0	AsnThr	Thr	0.2	0.100372	0.0780669	0.647527	Gr01	C	21	B	279	235	321	166
	94181069	7272	ION_42_05M	1307	483	Thr	0	0	AsnThr	Thr	0.436585	-0.00848461	-0.133443	1.06433	Gr02	F	28	B	279	235	321	166
	95222973	7272	RED_34_05M	1307	483	Thr	0	0	AsnThr	Thr	0.495248	-0.122961	-0.177526	0.961939	Gr02	D	28	B	279	235	321	166
	97959997	7272	ASE_66_05M	1307	483	Thr	0	0	AsnThr	Thr	0.417015	-0.216091	-0.333705	1.10836	Gr02	F	28	B	279	235	321	166
	105319220	7272	ION_48_05M	1307	483	Thr	0	0	AsnThr	Thr	0.5	0.139518	-0.0528355	1.20148	Gr02	E	28	B	279	235	321	166
	106190581	7272	ION_45_05M	1307	483	Thr	0	0	AsnThr	Thr	0.418056	0.121024	-0.00640636	1.05783	Gr02	E	28	B	279	235	321	166
	108362382	7272	ASW_72_05M	1307	483	Thr	0	0	AsnThr	Thr	0.497368	0.144122	-0.118051	1.29839	Gr02	E	28	B	279	235	321	166
	894797	120417	IOS_57_05M	1307	617	Met	1	1	IleMet	Met	0.117904	0.976789	0.937062	0.389465	Gr02	F	28	B	279	235	321	166
	7151501	120417	PON_140_05M	1307	617	Met	1	1	IleMet	Met	0.107718	1.00555	0.981997	0.353763	Gr02	D	28	B	279	235	321	166
	16451118	120417	ANW_141_05M	1307	617	Met	1	1	IleMet	Met	0.166667	0.965149	0.965149	0.463261	Gr02	D	28	B	279	235	321	166
	21746365	120417	PON_132_05M	1307	617	Met	1	1	IleMet	Met	0.135204	1	1	0.396161	Gr02	E	28	B	279	235	321	166
	57302095	120417	ASW_76_05M	1307	617	Met	1	1	IleMet	Met	0.124	1.06962	1.05402	0.439611	Gr02	E	28	B	279	235	321	166
	73834434	120417	IOS_62_05M	1307	617	Met	1	1	IleMet	Met	0.116178	0.960327	0.9312	0.382291	Gr02	F	28	B	279	235	321	166
	894863	7390	IOS_57_05M	1307	800	Ala	1	1	AlaSer	Ala	0.355556	0.632111	0.599957	0.93855	Gr02	F	28	B	279	235	321	166
	5141876	7390	IOS_56_05M	1307	800	Ala	1	1	AlaSer	Ala	0.310204	0.55392	0.441288	0.91926	Gr02	F	28	B	279	235	321	166
	7151566	7390	PON_140_05M	1307	800	Ala	1	1	AlaSer	Ala	0.338789	0.745729	0.702894	0.86454	Gr02	D	28	B	279	235	321	166
	8374027	7390	ANW_146_05M	1307	800	Ala	1	1	AlaSer	Ala	0.255738	0.440057	0.281044	0.838764	Gr02	E	28	B	279	235	321	166
	9405102	7390	PSW_128_05M	1307	800	Ala	0	0	AlaThr	Ala	0.373563	0.456388	0.385209	1.01553	Gr01	A	21	B	279	235	321	166
	11361907	7390	IOS_65_05M	1307	800	Ala	1	1	AlaSer	Ala	0.29148	0.587258	0.503956	0.855788	Gr02	F	28	B	279	235	321	166
	12373426	7390	ANE_151_05M	1307	800	Ala	1	1	AlaSer	Ala	0.232737	0.492104	0.273924	0.77865	Gr01	C	21	B	279	235	321	166
	16451181	7390	ANW_141_05M	1307	800	Ala	1	1	AlaSer	Ala	0.172973	0.647891	0.604636	0.615704	Gr02	D	28	B	279	235	321	166
	17587851	7390	PSW_122_05M	1307	800	Ala	0	0	AlaThr	Ala	0.483333	0.332952	0.168194	1.22701	Gr01	A	21	B	279	235	321	166
	21746440	7390	PON_132_05M	1307	800	Ala	0	0	AlaThr	Ala	0.269231	0.328344	0.12928	0.863143	Gr02	E	28	B	279	235	321	166
	22519116	7390	PSW_124_05M	1307	800	Ala	0	0	AlaThr	Ala	0.41637	0.388743	0.261169	1.10012	Gr01	A	21	B	279	235	321	166
	23535153	7390	IOS_52_05M	1307	800	Ala	1	1	AlaSer	Ala	0.305842	0.456654	0.359106	0.910948	Gr02	E	28	B	279	235	321	166
	24381303	7390	ASE_68_05M	1307	800	Ala	1	1	AlaSer	Ala	0.235294	0.391087	0.167558	0.819303	Gr01	C	21	B	279	235	321	166
	25536186	7390	ION_38_05M	1307	800	Ala	1	1	AlaSer	Ala	0.328	0.699761	0.671668	0.868977	Gr02	D	28	B	279	235	321	166
	33160377	7390	ASW_78_05M	1307	800	Ala	1	1	AlaSer	Ala	0.355717	0.407015	0.193219	1.01219	Gr02	E	28	B	279	235	321	166
	34510049	7390	RED_31_05M	1307	800	Ala	1	1	AlaSer	Ala	0.221362	0.720261	0.706034	0.673633	Gr02	F	28	B	279	235	321	166
	36475929	7390	ION_41_05M	1307	800	Ala	0	0	AlaThr	Ala	0.348297	0.469705	0.408151	0.966724	Gr02	F	28	B	279	235	321	166
	39030603	7390	PSE_109_05M	1307	800	Ala	1	1	AlaSer	Ala	0.475628	0.715413	0.673603	1.01805	Gr01	B	21	B	279	235	321	166
	40514968	7390	ANE_150_05M	1307	800	Ala	1	1	AlaSer	Ala	0.240964	0.57184	0.421964	0.777068	Gr01	C	21	B	279	235	321	166
	42147615	7390	ANW_149_05M	1307	800	Ala	1	1	AlaSer	Ala	0.277473	0.626536	0.507809	0.817155	Gr02	F	28	B	279	235	321	166
	43453551	7390	IOS_64_05M	1307	800	Ala	1	1	AlaSer	Ala	0.320707	0.436432	0.310686	0.956741	Gr02	E	28	B	279	235	321	166
	46009211	7390	PSE_94_05M	1307	800	Ala	1	1	AlaSer	Ala	0.391667	0.603352	0.499238	0.984071	Gr01	C	21	B	279	235	321	166
	52128504	7390	ANW_148_05M	1307	800	Ala	1	1	AlaSer	Ala	0.318681	0.504659	0.366093	0.956616	Gr02	E	28	B	279	235	321	166
	57302168	7390	ASW_76_05M	1307	800	Ala	0	0	AlaThr	Ala	0.285714	0.307945	0.175342	0.931226	Gr02	E	28	B	279	235	321	166
	57949215	7390	RED_33_05M	1307	800	Ala	1	1	AlaSer	Ala	0.15748	0.714295	0.711763	0.539684	Gr02	D	28	B	279	235	321	166
	59077675	7390	ION_36_05M	1307	800	Ala	1	1	AlaSer	Ala	0.317997	0.604215	0.556155	0.890795	Gr02	D	28	B	279	235	321	166
	60430299	7390	RED_32_05M	1307	800	Ala	1	1	AlaSer	Ala	0.212838	0.500735	0.42298	0.72296	Gr02	F	28	B	279	235	321	166
	61379451	7390	PSE_102_05M	1307	800	Ala	1	1	AlaSer	Ser	0.505747	0.647746	0.578835	1.03148	Gr01	B	21	B	279	235	321	166
	63083909	7390	ANE_152_05M	1307	800	Ala	0	0	AlaThr	Ala	0.271845	0.37516	0.257362	0.879921	Gr01	C	21	B	279	235	321	166
	64716462	7390	ANW_145_05M	1307	800	Ala	1	1	AlaSer	Ala	0.314655	0.522233	0.410571	0.916043	Gr02	F	28	B	279	235	321	166
	66594515	7390	PSW_123_05M	1307	800	Ala	1	1	AlaSer	Ala	0.451613	0.430902	0.294998	1.13191	Gr01	A	21	B	279	235	321	166
	67344137	7390	PON_138_05M	1307	800	Ala	1	1	AlaSer	Ala	0.367925	0.38835	0.224919	1.06199	Gr01	A	21	B	279	235	321	166
	69779931	7390	PSE_111_05M	1307	800	Ala	1	1	AlaSer	Ala	0.430693	0.364642	0.178465	1.13966	Gr01	A	21	B	279	235	321	166
	72047772	7390	PSE_110_05M	1307	800	Ala	1	1	AlaSer	Ala	0.446735	0.662379	0.601484	1.02651	Gr01	B	21	B	279	235	321	166
	73834499	7390	IOS_62_05M	1307	800	Ala	1	1	AlaSer	Ala	0.322344	0.540513	0.466398	0.919663	Gr02	F	28	B	279	235	321	166
	75931849	7390	ANE_004_05M	1307	800	Ala	1	1	AlaSer	Ala	0.233831	0.590231	0.441388	0.756139	Gr01	C	21	B	279	235	321	166
	77651019	7390	PSW_125_05M	1307	800	Ala	1	1	AlaSer	Ala	0.490741	0.44333	0.317978	1.17972	Gr01	A	21	B	279	235	321	166
	79924751	7390	ANW_142_05M	1307	800	Ala	1	1	AlaSer	Ala	0.292169	0.493827	0.387223	0.879733	Gr02	E	28	B	279	235	321	166
	81574332	7390	PON_137_05M	1307	800	Ala	1	1	AlaSer	Ala	0.469337	0.673671	0.604052	1.02631	Gr01	B	21	B	279	235	321	166
	83223759	7390	MED_18_05M	1307	800	Ala	0	-1	AlaVal	Ala	0.257143	0.244423	-0.226964	0.81639	Gr01	C	21	B	279	235	321	166
	84705706	7390	ASE_70_05M	1307	800	Ala	1	1	AlaSer	Ala	0.423729	0.508982	0.357285	1.04108	Gr01	B	21	B	279	235	321	166
	86542944	7390	PSE_100_05M	1307	800	Ala	1	1	AlaSer	Ala	0.454849	0.349139	0.135939	1.17928	Gr01	A	21	B	279	235	321	166
	88571846	7390	PSE_93_05M	1307	800	Ala	1	1	AlaSer	Ala	0.491525	0.846486	0.812973	0.839851	Gr01	C	21	B	279	235	321	166
	94181183	7390	ION_42_05M	1307	800	Ala	1	1	AlaSer	Ala	0.327362	0.509254	0.409949	0.940726	Gr02	F	28	B	279	235	321	166
	95223078	7390	RED_34_05M	1307	800	Ala	1	1	AlaSer	Ala	0.135417	0.638184	0.608924	0.499116	Gr02	D	28	B	279	235	321	166
	97960129	7390	ASE_66_05M	1307	800	Ala	1	1	AlaSer	Ala	0.30303	0.607419	0.527125	0.875023	Gr02	F	28	B	279	235	321	166
	105319351	7390	ION_48_05M	1307	800	Ala	0	0	AlaThr	Ala	0.414044	0.301754	0.233709	0.988147	Gr02	E	28	B	279	235	321	166
	106190707	7390	ION_45_05M	1307	800	Ala	0	0	AlaThr	Ala	0.415966	0.489972	0.447797	1.02579	Gr02	E	28	B	279	235	321	166
	108362506	7390	ASW_72_05M	1307	800	Ala	1	1	AlaSer	Ala	0.405063	0.398767	0.219252	1.08916	Gr02	E	28	B	279	235	321	166
	5141846	7363	IOS_56_05M	1307	727	Ile	2	1	IleLeu	Ile	0.144928	2	1	0.413809	Gr02	F	28	B	279	235	321	166
	21746403	7363	PON_132_05M	1307	727	Ile	2	1	IleLeu	Ile	0.424419	1.99503	1.01353	0.716427	Gr02	E	28	B	279	235	321	166
	23535119	7363	IOS_52_05M	1307	727	Ile	2	1	IleLeu	Ile	0.151874	2.01067	1.02362	0.436473	Gr02	E	28	B	279	235	321	166
	33160344	7363	ASW_78_05M	1307	727	Ile	2	1	IleLeu	Ile	0.179087	2.00381	1.02528	0.489952	Gr02	E	28	B	279	235	321	166
	43453520	7363	IOS_64_05M	1307	727	Ile	2	1	IleLeu	Ile	0.165505	2.02536	1.05675	0.471889	Gr02	E	28	B	279	235	321	166
	52128473	7363	ANW_148_05M	1307	727	Ile	2	1	IleLeu	Ile	0.137795	2	1	0.400941	Gr02	E	28	B	279	235	321	166
	57302139	7363	ASW_76_05M	1307	727	Ile	2	1	IleLeu	Ile	0.309192	2	1	0.618453	Gr02	E	28	B	279	235	321	166
	79924716	7363	ANW_142_05M	1307	727	Ile	2	1	IleLeu	Ile	0.191248	2.00647	1.01493	0.497373	Gr02	E	28	B	279	235	321	166
	105319316	7363	ION_48_05M	1307	727	Ile	2	1	IleLeu	Ile	0.317789	2	1	0.625192	Gr02	E	28	B	279	235	321	166
	106190674	7363	ION_45_05M	1307	727	Ile	2	1	IleLeu	Ile	0.199773	1.97323	0.984543	0.519497	Gr02	E	28	B	279	235	321	166
	108362476	7363	ASW_72_05M	1307	727	Ile	2	1	IleLeu	Ile	0.206388	2	1	0.509132	Gr02	E	28	B	279	235	321	166
	8374017	7381	ANW_146_05M	1307	778	Leu	2	1	IleLeu	Leu	0.104019	1.73511	0.75871	0.39696	Gr02	E	28	B	279	235	321	166
	21746430	7381	PON_132_05M	1307	778	Leu	2	1	IleLeu	Leu	0.318966	1.89362	0.942187	0.732306	Gr02	E	28	B	279	235	321	166
	23535144	7381	IOS_52_05M	1307	778	Leu	2	1	IleLeu	Leu	0.143617	1.80381	0.822327	0.479737	Gr02	E	28	B	279	235	321	166
	33160367	7381	ASW_78_05M	1307	778	Leu	2	1	IleLeu	Leu	0.11747	1.87408	0.883426	0.401646	Gr02	E	28	B	279	235	321	166
	43453542	7381	IOS_64_05M	1307	778	Leu	2	1	IleLeu	Leu	0.104244	1.77512	0.80374	0.395572	Gr02	E	28	B	279	235	321	166
	57302160	7381	ASW_76_05M	1307	778	Leu	2	1	IleLeu	Leu	0.405063	1.90001	1.00889	0.895572	Gr02	E	28	B	279	235	321	166
	79924740	7381	ANW_142_05M	1307	778	Leu	2	1	IleLeu	Leu	0.125506	1.76119	0.788958	0.451474	Gr02	E	28	B	279	235	321	166
	105319342	7381	ION_48_05M	1307	778	Leu	2	1	IleLeu	Leu	0.218947	1.82583	0.877626	0.647111	Gr02	E	28	B	279	235	321	166
	106190698	7381	ION_45_05M	1307	778	Leu	2	1	IleLeu	Leu	0.125581	1.80738	0.831603	0.444421	Gr02	E	28	B	279	235	321	166
	108362497	7381	ASW_72_05M	1307	778	Leu	2	1	IleLeu	Leu	0.134948	1.89113	0.908266	0.447366	Gr02	E	28	B	279	235	321	166
	9404739	161331	PSW_128_05M	1307	121	Phe	0	0	LeuPhe	Leu	0.433579	-0.0295591	-0.0495936	0.729349	Gr01	A	21	B	279	235	321	166
	17587482	161331	PSW_122_05M	1307	121	Phe	0	0	LeuPhe	Leu	0.27357	0	0	0.586778	Gr01	A	21	B	279	235	321	166
	22518746	161331	PSW_124_05M	1307	121	Phe	0	0	LeuPhe	Leu	0.293922	0.00565907	0.00165501	0.611342	Gr01	A	21	B	279	235	321	166
	39030292	161331	PSE_109_05M	1307	121	Phe	0	0	LeuPhe	Phe	0.172241	0	0	0.459422	Gr01	B	21	B	279	235	321	166
	46008814	161331	PSE_94_05M	1307	121	Phe	0	0	LeuPhe	Phe	0.478395	-0.0473944	-0.0716954	0.7252	Gr01	C	21	B	279	235	321	166
	61379139	161331	PSE_102_05M	1307	121	Phe	0	0	LeuPhe	Phe	0.156048	0.0332687	0.0311111	0.443087	Gr01	B	21	B	279	235	321	166
	66594144	161331	PSW_123_05M	1307	121	Phe	0	0	LeuPhe	Leu	0.334737	0	0	0.637483	Gr01	A	21	B	279	235	321	166
	67343780	161331	PON_138_05M	1307	121	Phe	0	0	LeuPhe	Phe	0.440895	-0.0215371	-0.0470458	0.723971	Gr01	A	21	B	279	235	321	166
	69779546	161331	PSE_111_05M	1307	121	Phe	0	0	LeuPhe	Leu	0.421158	-0.0278502	-0.0325733	0.693337	Gr01	A	21	B	279	235	321	166
	72047427	161331	PSE_110_05M	1307	121	Phe	0	0	LeuPhe	Phe	0.316393	0	0	0.624121	Gr01	B	21	B	279	235	321	166
	77650645	161331	PSW_125_05M	1307	121	Phe	0	0	LeuPhe	Leu	0.293688	0.00506026	-0.000393009	0.614841	Gr01	A	21	B	279	235	321	166
	81574011	161331	PON_137_05M	1307	121	Phe	0	0	LeuPhe	Phe	0.153185	0	0	0.428195	Gr01	B	21	B	279	235	321	166
	86542562	161331	PSE_100_05M	1307	121	Phe	0	0	LeuPhe	Leu	0.424202	0.000830655	-0.00459388	0.690606	Gr01	A	21	B	279	235	321	166
	88571537	161331	PSE_93_05M	1307	121	Phe	0	0	LeuPhe	Phe	0.217391	0.062201	-0.0980861	0.60895	Gr01	C	21	B	279	235	321	166
	9404800	135308	PSW_128_05M	1307	222	Pro	-1	-2	ProSer	Pro	0.261538	-0.930886	-1.76179	0.715804	Gr01	A	21	B	279	235	321	166
	17587542	135308	PSW_122_05M	1307	222	Pro	-1	-2	ProSer	Pro	0.357616	-0.904907	-1.70796	0.85093	Gr01	A	21	B	279	235	321	166
	22518811	135308	PSW_124_05M	1307	222	Pro	-1	-2	ProSer	Pro	0.365112	-0.901093	-1.7669	0.78773	Gr01	A	21	B	279	235	321	166
	46008875	135308	PSE_94_05M	1307	222	Pro	-1	-2	ProSer	Pro	0.132075	-1.02302	-2.01016	0.456489	Gr01	C	21	B	279	235	321	166
	66594203	135308	PSW_123_05M	1307	222	Pro	-1	-2	ProSer	Pro	0.33463	-0.927518	-1.81283	0.73183	Gr01	A	21	B	279	235	321	166
	67343834	135308	PON_138_05M	1307	222	Pro	-1	-2	ProSer	Pro	0.174497	-1.04135	-1.90909	0.552957	Gr01	A	21	B	279	235	321	166
	69779612	135308	PSE_111_05M	1307	222	Pro	-1	-2	ProSer	Pro	0.210832	-0.952166	-1.85637	0.596485	Gr01	A	21	B	279	235	321	166
	72047486	135308	PSE_110_05M	1307	222	Pro	-1	-2	ProSer	Pro	0.131646	-0.983027	-1.89819	0.463875	Gr01	B	21	B	279	235	321	166
	77650709	135308	PSW_125_05M	1307	222	Pro	-1	-2	ProSer	Pro	0.309264	-0.912764	-1.76785	0.738183	Gr01	A	21	B	279	235	321	166
	84705413	135308	ASE_70_05M	1307	222	Pro	-1	-2	ProSer	Pro	0.117021	-0.940489	-1.91073	0.437653	Gr01	B	21	B	279	235	321	166
	86542630	135308	PSE_100_05M	1307	222	Pro	-1	-2	ProSer	Pro	0.191667	-1.13446	-2.05093	0.623058	Gr01	A	21	B	279	235	321	166
	9404807	7171	PSW_128_05M	1307	233	Leu	2	1	IleLeu	Leu	0.245665	2	1	0.557522	Gr01	A	21	B	279	235	321	166
	11361683	7171	IOS_65_05M	1307	233	Leu	2	1	IleLeu	Leu	0.110987	2	1	0.348573	Gr02	F	28	B	279	235	321	166
	12373158	7171	ANE_151_05M	1307	233	Leu	2	1	IleLeu	Leu	0.139623	1.90688	0.947168	0.427966	Gr01	C	21	B	279	235	321	166
	17587549	7171	PSW_122_05M	1307	233	Leu	2	1	IleLeu	Leu	0.290598	2	1	0.602687	Gr01	A	21	B	279	235	321	166
	21746186	7171	PON_132_05M	1307	233	Leu	2	1	IleLeu	Leu	0.123077	2	1	0.373011	Gr02	E	28	B	279	235	321	166
	22518817	7171	PSW_124_05M	1307	233	Leu	2	1	IleLeu	Leu	0.316406	2	1	0.624131	Gr01	A	21	B	279	235	321	166
	23534903	7171	IOS_52_05M	1307	233	Leu	2	1	IleLeu	Leu	0.153203	1.89329	0.893287	0.442148	Gr02	E	28	B	279	235	321	166
	34509828	7171	RED_31_05M	1307	233	Leu	2	1	IleLeu	Leu	0.123822	1.92892	0.930418	0.389306	Gr02	F	28	B	279	235	321	166
	40514705	7171	ANE_150_05M	1307	233	Leu	2	1	IleLeu	Leu	0.136691	1.81886	0.831994	0.425072	Gr01	C	21	B	279	235	321	166
	42147372	7171	ANW_149_05M	1307	233	Leu	2	1	IleLeu	Leu	0.143802	1.94668	0.969582	0.427544	Gr02	F	28	B	279	235	321	166
	46008883	7171	PSE_94_05M	1307	233	Leu	2	1	IleLeu	Leu	0.167598	1.53481	0.567538	0.517208	Gr01	C	21	B	279	235	321	166
	57301918	7171	ASW_76_05M	1307	233	Leu	2	1	IleLeu	Leu	0.120833	2	1	0.368582	Gr02	E	28	B	279	235	321	166
	66594209	7171	PSW_123_05M	1307	233	Leu	2	1	IleLeu	Leu	0.323129	2	1	0.629206	Gr01	A	21	B	279	235	321	166
	67343840	7171	PON_138_05M	1307	233	Leu	2	1	IleLeu	Leu	0.18543	1.97234	0.980121	0.508099	Gr01	A	21	B	279	235	321	166
	69779619	7171	PSE_111_05M	1307	233	Leu	2	1	IleLeu	Leu	0.184211	1.89309	0.895528	0.499985	Gr01	A	21	B	279	235	321	166
	72047494	7171	PSE_110_05M	1307	233	Leu	2	1	IleLeu	Leu	0.124166	2	1	0.375143	Gr01	B	21	B	279	235	321	166
	73834293	7171	IOS_62_05M	1307	233	Leu	2	1	IleLeu	Leu	0.109589	1.87614	0.902464	0.373107	Gr02	F	28	B	279	235	321	166
	75931567	7171	ANE_004_05M	1307	233	Leu	2	1	IleLeu	Leu	0.101754	2	1	0.328921	Gr01	C	21	B	279	235	321	166
	77650715	7171	PSW_125_05M	1307	233	Leu	2	1	IleLeu	Leu	0.26738	1.97645	0.980054	0.597462	Gr01	A	21	B	279	235	321	166
	81574071	7171	PON_137_05M	1307	233	Leu	2	1	IleLeu	Leu	0.102151	1.95797	0.970767	0.346156	Gr01	B	21	B	279	235	321	166
	86542637	7171	PSE_100_05M	1307	233	Leu	2	1	IleLeu	Leu	0.179012	2	1	0.469893	Gr01	A	21	B	279	235	321	166
	105319108	7171	ION_48_05M	1307	233	Leu	2	1	IleLeu	Leu	0.114754	2	1	0.356341	Gr02	E	28	B	279	235	321	166
	108362266	7171	ASW_72_05M	1307	233	Leu	2	1	IleLeu	Leu	0.101449	1.97464	0.977766	0.341418	Gr02	E	28	B	279	235	321	166
	9404925	161348	PSW_128_05M	1307	469	Ile	2	1	IleLeu	Ile	0.102649	2	1	0.330865	Gr01	A	21	B	279	235	321	166
	17587670	161348	PSW_122_05M	1307	469	Ile	2	1	IleLeu	Ile	0.135922	1.94527	0.948912	0.412785	Gr01	A	21	B	279	235	321	166
	22518936	161348	PSW_124_05M	1307	469	Ile	2	1	IleLeu	Ile	0.148225	2	1	0.419619	Gr01	A	21	B	279	235	321	166
	66594325	161348	PSW_123_05M	1307	469	Ile	2	1	IleLeu	Ile	0.154762	1.97448	1.00455	0.449336	Gr01	A	21	B	279	235	321	166
	69779743	161348	PSE_111_05M	1307	469	Ile	2	1	IleLeu	Ile	0.10241	1.91334	0.917624	0.347288	Gr01	A	21	B	279	235	321	166
	77650833	161348	PSW_125_05M	1307	469	Ile	2	1	IleLeu	Ile	0.139021	1.96054	0.971882	0.411825	Gr01	A	21	B	279	235	321	166
	9405114	161382	PSW_128_05M	1307	820	Tyr	3	3	PheTyr	Tyr	0.171429	3	3	0.458144	Gr01	A	21	B	279	235	321	166
	17587862	161382	PSW_122_05M	1307	820	Tyr	3	3	PheTyr	Tyr	0.111111	3	3	0.348832	Gr01	A	21	B	279	235	321	166
	22519129	161382	PSW_124_05M	1307	820	Tyr	3	3	PheTyr	Tyr	0.177515	3	3	0.467604	Gr01	A	21	B	279	235	321	166
	39030612	161382	PSE_109_05M	1307	820	Tyr	3	3	PheTyr	Tyr	0.132903	2.98442	2.97325	0.399133	Gr01	B	21	B	279	235	321	166
	46009222	161382	PSE_94_05M	1307	820	Tyr	3	3	PheTyr	Tyr	0.243421	3	3	0.554991	Gr01	C	21	B	279	235	321	166
	66594527	161382	PSW_123_05M	1307	820	Tyr	3	3	PheTyr	Tyr	0.123529	3	3	0.373899	Gr01	A	21	B	279	235	321	166
	67344149	161382	PON_138_05M	1307	820	Tyr	3	3	PheTyr	Tyr	0.166667	3	3	0.450561	Gr01	A	21	B	279	235	321	166
	69779942	161382	PSE_111_05M	1307	820	Tyr	3	3	PheTyr	Tyr	0.207071	3	3	0.51005	Gr01	A	21	B	279	235	321	166
	72047782	161382	PSE_110_05M	1307	820	Tyr	3	3	PheTyr	Tyr	0.201299	3	3	0.502198	Gr01	B	21	B	279	235	321	166
	77651031	161382	PSW_125_05M	1307	820	Tyr	3	3	PheTyr	Tyr	0.146402	3	3	0.416417	Gr01	A	21	B	279	235	321	166
	81574343	161382	PON_137_05M	1307	820	Tyr	3	3	PheTyr	Tyr	0.118765	3	3	0.364457	Gr01	B	21	B	279	235	321	166
	84705719	161382	ASE_70_05M	1307	820	Tyr	3	3	PheTyr	Tyr	0.169231	3	3	0.454664	Gr01	B	21	B	279	235	321	166
	86542954	161382	PSE_100_05M	1307	820	Tyr	3	3	PheTyr	Tyr	0.183099	3	3	0.47606	Gr01	A	21	B	279	235	321	166
	88571855	161382	PSE_93_05M	1307	820	Tyr	3	3	PheTyr	Tyr	0.137255	3	3	0.399949	Gr01	C	21	B	279	235	321	166
	17587575	7189	PSW_122_05M	1307	293	Ala	1	1	AlaSer	Ala	0.130081	1	1	0.386541	Gr01	A	21	B	279	235	321	166
	22518843	7189	PSW_124_05M	1307	293	Ala	1	1	AlaSer	Ala	0.109827	0.956366	0.956366	0.365924	Gr01	A	21	B	279	235	321	166
	66594234	7189	PSW_123_05M	1307	293	Ala	1	1	AlaSer	Ala	0.117886	0.96567	0.96567	0.380374	Gr01	A	21	B	279	235	321	166
	69779645	7189	PSE_111_05M	1307	293	Ala	1	1	AlaSer	Ala	0.131696	0.973359	0.972098	0.402461	Gr01	A	21	B	279	235	321	166
	77650742	7189	PSW_125_05M	1307	293	Ala	1	1	AlaSer	Ala	0.111872	0.985556	0.984705	0.354968	Gr01	A	21	B	279	235	321	166
	86542665	7189	PSE_100_05M	1307	293	Ala	1	1	AlaSer	Ala	0.113122	1	1	0.352994	Gr01	A	21	B	279	235	321	166
	21746300	195650	PON_132_05M	1307	458	Ile	3	3	IleVal	Ile	0.140468	3	3	0.405813	Gr02	E	28	B	279	235	321	166
	57302027	195650	ASW_76_05M	1307	458	Ile	3	3	IleVal	Ile	0.19697	2.37136	2.2027	0.660304	Gr02	E	28	B	279	235	321	166
	63083710	195650	ANE_152_05M	1307	458	Ile	3	3	IleVal	Ile	0.111111	2.68844	2.67337	0.394401	Gr01	C	21	B	279	235	321	166
	21746481	7431	PON_132_05M	1307	884	Val	3	3	IleVal	Val	0.131579	3	3	0.389377	Gr02	E	28	B	279	235	321	166
	57302206	7431	ASW_76_05M	1307	884	Val	3	3	IleVal	Val	0.227027	3	3	0.535659	Gr02	E	28	B	279	235	321	166
	21746513	7455	PON_132_05M	1307	940	Leu	2	1	IleLeu	Leu	0.107438	2	1	0.341125	Gr02	E	28	B	279	235	321	166
	24380933	7110	ASE_68_05M	1307	89	Val	3	3	IleVal	Val	0.106509	2.75709	2.64727	0.376307	Gr01	C	21	B	279	235	321	166
	46008794	7110	PSE_94_05M	1307	89	Val	3	3	IleVal	Val	0.112403	2.70321	2.59313	0.401669	Gr01	C	21	B	279	235	321	166
	63083505	7110	ANE_152_05M	1307	89	Val	3	3	IleVal	Val	0.219512	2.71077	2.61478	0.600897	Gr01	C	21	B	279	235	321	166
	69779524	7110	PSE_111_05M	1307	89	Val	3	3	IleVal	Val	0.124161	2.05672	1.77017	0.483373	Gr01	A	21	B	279	235	321	166
	75931493	7110	ANE_004_05M	1307	89	Val	3	3	IleVal	Val	0.114695	2.82092	2.78589	0.37217	Gr01	C	21	B	279	235	321	166
	83223352	7110	MED_18_05M	1307	89	Val	3	3	IleVal	Val	0.285714	1.99059	1.61383	0.895219	Gr01	C	21	B	279	235	321	166
	84705333	7110	ASE_70_05M	1307	89	Val	3	3	IleVal	Val	0.104	2.83106	2.75477	0.361988	Gr01	B	21	B	279	235	321	166
	34509810	7154	RED_31_05M	1307	192	Phe	0	0	LeuPhe	Phe	0.130186	0.285389	0.258743	0.43953	Gr02	F	28	B	279	235	321	166
	57948999	7154	RED_33_05M	1307	192	Phe	0	0	LeuPhe	Phe	0.195628	0.238979	0.212796	0.559845	Gr02	D	28	B	279	235	321	166
	60430067	7154	RED_32_05M	1307	192	Phe	0	0	LeuPhe	Phe	0.15775	0.308053	0.278548	0.502043	Gr02	F	28	B	279	235	321	166
	95222863	7154	RED_34_05M	1307	192	Phe	0	0	LeuPhe	Phe	0.191582	0.207241	0.190918	0.539907	Gr02	D	28	B	279	235	321	166
	46008762	7092	PSE_94_05M	1307	44	Val	3	3	IleVal	Val	0.104869	3	3	0.335651	Gr01	C	21	B	279	235	321	166
	46008864	195644	PSE_94_05M	1307	207	Thr	0	0	AlaThr	Thr	0.115578	-0.0540541	-0.102703	0.378691	Gr01	C	21	B	279	235	321	166
	46008985	120408	PSE_94_05M	1307	421	Val	3	3	IleVal	Val	0.10828	2.87646	2.81135	0.367129	Gr01	C	21	B	279	235	321	166
	83223531	120408	MED_18_05M	1307	421	Val	3	3	IleVal	Val	0.122137	3	3	0.371162	Gr01	C	21	B	279	235	321	166
	63083709	214308	ANE_152_05M	1307	457	Gln	2	2	GlnGlu	Gln	0.142857	1.87449	1.8583	0.459949	Gr01	C	21	B	279	235	321	166
	63083894	141919	ANE_152_05M	1307	769	Leu	2	1	IleLeu	Leu	0.127778	2	1	0.38214	Gr01	C	21	B	279	235	321	166
	67344142	7395	PON_138_05M	1307	805	Ile	3	3	IleVal	Ile	0.116505	3	3	0.359903	Gr01	A	21	B	279	235	321	166
	86542985	220693	PSE_100_05M	1307	873	Met	1	1	IleMet	Met	0.104372	1.20343	1.18587	0.38521	Gr01	A	21	B	279	235	321	166
	88571649	7263	PSE_93_05M	1307	460	Val	3	3	IleVal	Val	0.16129	3	3	0.441803	Gr01	C	21	B	279	235	321	166
	88571926	7464	PSE_93_05M	1307	957	Ala	1	1	AlaSer	Ala	0.142857	1	1	0.410116	Gr01	C	21	B	279	235	321	166
	895093	7587	IOS_57_05M	1309	233	Val	3	3	IleVal	Val	0.158133	2.75271	2.66862	0.471902	Gr02	F	28	B	161	88	107	61
	5142113	7587	IOS_56_05M	1309	233	Val	3	3	IleVal	Val	0.130824	2.89266	2.84586	0.413798	Gr02	F	28	B	161	88	107	61
	7151772	7587	PON_140_05M	1309	233	Val	3	3	IleVal	Val	0.145675	2.97745	2.9653	0.423569	Gr02	D	28	B	161	88	107	61
	8374298	7587	ANW_146_05M	1309	233	Val	3	3	IleVal	Val	0.135897	3	3	0.397446	Gr02	E	28	B	161	88	107	61
	9405403	7587	PSW_128_05M	1309	233	Val	3	3	IleVal	Val	0.165663	2.80497	2.69939	0.499408	Gr01	A	21	B	161	88	107	61
	11362131	7587	IOS_65_05M	1309	233	Val	3	3	IleVal	Val	0.122542	2.83779	2.78216	0.399465	Gr02	F	28	B	161	88	107	61
	12373712	7587	ANE_151_05M	1309	233	Val	3	3	IleVal	Val	0.110619	2.79114	2.68118	0.383769	Gr01	C	21	B	161	88	107	61
	16451388	7587	ANW_141_05M	1309	233	Val	3	3	IleVal	Val	0.230428	2.93561	2.91078	0.557647	Gr02	D	28	B	161	88	107	61
	17588151	7587	PSW_122_05M	1309	233	Val	3	3	IleVal	Val	0.174274	2.71707	2.57898	0.532957	Gr01	A	21	B	161	88	107	61
	21746721	7587	PON_132_05M	1309	233	Val	3	3	IleVal	Val	0.220077	2.96024	2.93794	0.546443	Gr02	E	28	B	161	88	107	61
	22519414	7587	PSW_124_05M	1309	233	Val	3	3	IleVal	Val	0.162442	2.83236	2.74166	0.48819	Gr01	A	21	B	161	88	107	61
	24381601	7587	ASE_68_05M	1309	233	Val	3	3	IleVal	Val	0.121495	3	3	0.369894	Gr01	C	21	B	161	88	107	61
	25536398	7587	ION_38_05M	1309	233	Val	3	3	IleVal	Val	0.127273	2.89679	2.85626	0.403672	Gr02	D	28	B	161	88	107	61
	33160651	7587	ASW_78_05M	1309	233	Val	3	3	IleVal	Val	0.127202	2.7579	2.67078	0.40856	Gr02	E	28	B	161	88	107	61
	34510257	7587	RED_31_05M	1309	233	Val	3	3	IleVal	Val	0.108029	2.8864	2.82653	0.365092	Gr02	F	28	B	161	88	107	61
	36476155	7587	ION_41_05M	1309	233	Val	3	3	IleVal	Val	0.147368	2.78405	2.71166	0.451942	Gr02	F	28	B	161	88	107	61
	40515242	7587	ANE_150_05M	1309	233	Val	3	3	IleVal	Val	0.140426	2.70985	2.58976	0.463398	Gr01	C	21	B	161	88	107	61
	42147874	7587	ANW_149_05M	1309	233	Val	3	3	IleVal	Val	0.136268	2.96692	2.94919	0.408963	Gr02	F	28	B	161	88	107	61
	43453809	7587	IOS_64_05M	1309	233	Val	3	3	IleVal	Val	0.130332	2.66444	2.54267	0.439143	Gr02	E	28	B	161	88	107	61
	46009536	7587	PSE_94_05M	1309	233	Val	3	3	IleVal	Val	0.2	2.88363	2.84483	0.516499	Gr01	C	21	B	161	88	107	61
	52128778	7587	ANW_148_05M	1309	233	Val	3	3	IleVal	Val	0.138381	2.82635	2.76422	0.427869	Gr02	E	28	B	161	88	107	61
	57302433	7587	ASW_76_05M	1309	233	Val	3	3	IleVal	Val	0.124378	3	3	0.375558	Gr02	E	28	B	161	88	107	61
	57949418	7587	RED_33_05M	1309	233	Val	3	3	IleVal	Val	0.154126	2.88132	2.83521	0.45641	Gr02	D	28	B	161	88	107	61
	60430508	7587	RED_32_05M	1309	233	Val	3	3	IleVal	Val	0.13931	2.91516	2.86968	0.42693	Gr02	F	28	B	161	88	107	61
	63084240	7587	ANE_152_05M	1309	233	Val	3	3	IleVal	Val	0.28125	3	3	0.59413	Gr01	C	21	B	161	88	107	61
	64716727	7587	ANW_145_05M	1309	233	Val	3	3	IleVal	Val	0.15331	2.95072	2.92408	0.445038	Gr02	F	28	B	161	88	107	61
	66594821	7587	PSW_123_05M	1309	233	Val	3	3	IleVal	Val	0.164835	2.55373	2.36271	0.535337	Gr01	A	21	B	161	88	107	61
	67344440	7587	PON_138_05M	1309	233	Val	3	3	IleVal	Val	0.180451	2.69854	2.55256	0.550229	Gr01	A	21	B	161	88	107	61
	69780239	7587	PSE_111_05M	1309	233	Val	3	3	IleVal	Val	0.117647	2.94557	2.91669	0.37624	Gr01	A	21	B	161	88	107	61
	72048057	7587	PSE_110_05M	1309	233	Val	3	3	IleVal	Val	0.129555	2.7268	2.58766	0.438138	Gr01	B	21	B	161	88	107	61
	73834721	7587	IOS_62_05M	1309	233	Val	3	3	IleVal	Val	0.141869	2.8187	2.72168	0.449722	Gr02	F	28	B	161	88	107	61
	75932153	7587	ANE_004_05M	1309	233	Val	3	3	IleVal	Val	0.156951	2.73793	2.63803	0.475172	Gr01	C	21	B	161	88	107	61
	77651321	7587	PSW_125_05M	1309	233	Val	3	3	IleVal	Val	0.143555	2.85486	2.77703	0.447038	Gr01	A	21	B	161	88	107	61
	79925004	7587	ANW_142_05M	1309	233	Val	3	3	IleVal	Val	0.11804	2.87569	2.81712	0.392931	Gr02	E	28	B	161	88	107	61
	83224076	7587	MED_18_05M	1309	233	Val	3	3	IleVal	Val	0.285714	2.80466	2.75219	0.644848	Gr01	C	21	B	161	88	107	61
	84706000	7587	ASE_70_05M	1309	233	Val	3	3	IleVal	Val	0.150538	3	3	0.423641	Gr01	B	21	B	161	88	107	61
	86543247	7587	PSE_100_05M	1309	233	Val	3	3	IleVal	Val	0.151737	2.87542	2.83326	0.455329	Gr01	A	21	B	161	88	107	61
	88572153	7587	PSE_93_05M	1309	233	Val	3	3	IleVal	Val	0.243902	3	3	0.555537	Gr01	C	21	B	161	88	107	61
	94181412	7587	ION_42_05M	1309	233	Val	3	3	IleVal	Val	0.156452	2.76471	2.67053	0.478438	Gr02	F	28	B	161	88	107	61
	95223276	7587	RED_34_05M	1309	233	Val	3	3	IleVal	Val	0.192412	2.93222	2.90621	0.505823	Gr02	D	28	B	161	88	107	61
	97960398	7587	ASE_66_05M	1309	233	Val	3	3	IleVal	Val	0.137116	2.77152	2.67343	0.439421	Gr02	F	28	B	161	88	107	61
	105319615	7587	ION_48_05M	1309	233	Val	3	3	IleVal	Val	0.182957	2.49152	2.31654	0.565573	Gr02	E	28	B	161	88	107	61
	106190947	7587	ION_45_05M	1309	233	Val	3	3	IleVal	Val	0.114238	2.78312	2.67145	0.406014	Gr02	E	28	B	161	88	107	61
	108362763	7587	ASW_72_05M	1309	233	Val	3	3	IleVal	Val	0.101961	3	3	0.32937	Gr02	E	28	B	161	88	107	61
	17588142	135331	PSW_122_05M	1309	221	Ile	2	1	IleLeu	Ile	0.107616	2.14669	1.37525	0.409388	Gr01	A	21	B	161	88	107	61
	21746713	135331	PON_132_05M	1309	221	Ile	2	1	IleLeu	Ile	0.153846	2	1	0.429323	Gr02	E	28	B	161	88	107	61
	24381593	135331	ASE_68_05M	1309	221	Ile	2	1	IleLeu	Ile	0.125	1.85788	1.08072	0.471865	Gr01	C	21	B	161	88	107	61
	46009528	135331	PSE_94_05M	1309	221	Ile	2	1	IleLeu	Ile	0.101695	2.09048	1.23623	0.377119	Gr01	C	21	B	161	88	107	61
	57302427	135331	ASW_76_05M	1309	221	Ile	2	1	IleLeu	Ile	0.10757	2.01006	1.19182	0.402916	Gr02	E	28	B	161	88	107	61
	63084231	135331	ANE_152_05M	1309	221	Ile	2	1	IleLeu	Ile	0.175	2.23237	1.50622	0.568424	Gr01	C	21	B	161	88	107	61
	67344434	135331	PON_138_05M	1309	221	Ile	2	1	IleLeu	Ile	0.147335	2.03179	1.11907	0.467995	Gr01	A	21	B	161	88	107	61
	75932145	135331	ANE_004_05M	1309	221	Ile	2	1	IleLeu	Ile	0.132143	2.06895	1.14913	0.427625	Gr01	C	21	B	161	88	107	61
	83224068	135331	MED_18_05M	1309	221	Ile	2	1	IleLeu	Ile	0.185897	2.08056	1.18187	0.542048	Gr01	C	21	B	161	88	107	61
	88572145	135331	PSE_93_05M	1309	221	Ile	2	1	IleLeu	Ile	0.153846	2	1	0.429323	Gr01	C	21	B	161	88	107	61
	105319609	135331	ION_48_05M	1309	221	Ile	2	1	IleLeu	Ile	0.196911	2.01249	1.05363	0.533011	Gr02	E	28	B	161	88	107	61
	17588242	120450	PSW_122_05M	1309	350	Leu	2	1	IleLeu	Leu	0.124281	2	1	0.375368	Gr01	A	21	B	161	88	107	61
	21746783	120450	PON_132_05M	1309	350	Leu	2	1	IleLeu	Leu	0.112022	1.97868	0.981669	0.363567	Gr02	E	28	B	161	88	107	61
	46009622	120450	PSE_94_05M	1309	350	Leu	2	1	IleLeu	Leu	0.239051	1.90894	0.943198	0.642246	Gr01	C	21	B	161	88	107	61
	66594907	120450	PSW_123_05M	1309	350	Leu	2	1	IleLeu	Leu	0.114659	1.88631	0.886315	0.369684	Gr01	A	21	B	161	88	107	61
	67344518	120450	PON_138_05M	1309	350	Leu	2	1	IleLeu	Leu	0.223919	2	1	0.531823	Gr01	A	21	B	161	88	107	61
	83224157	120450	MED_18_05M	1309	350	Leu	2	1	IleLeu	Leu	0.103175	1.89325	0.945869	0.385224	Gr01	C	21	B	161	88	107	61
	86543329	120450	PSE_100_05M	1309	350	Leu	2	1	IleLeu	Leu	0.10325	1.99172	0.992774	0.343014	Gr01	A	21	B	161	88	107	61
	88572231	120450	PSE_93_05M	1309	350	Leu	2	1	IleLeu	Leu	0.301887	1.86512	0.933936	0.771042	Gr01	C	21	B	161	88	107	61
	105319672	120450	ION_48_05M	1309	350	Leu	2	1	IleLeu	Leu	0.146685	2	1	0.416916	Gr02	E	28	B	161	88	107	61
	108362821	120450	ASW_72_05M	1309	350	Leu	2	1	IleLeu	Leu	0.110132	1.93777	0.960043	0.368341	Gr02	E	28	B	161	88	107	61
	21746730	177213	PON_132_05M	1309	244	Ile	3	3	IleVal	Ile	0.136364	2.58549	2.39824	0.486595	Gr02	E	28	B	161	88	107	61
	46009547	177213	PSE_94_05M	1309	244	Ile	3	3	IleVal	Ile	0.217765	2.86404	2.81444	0.565743	Gr01	C	21	B	161	88	107	61
	63084249	177213	ANE_152_05M	1309	244	Ile	3	3	IleVal	Ile	0.134328	2.79466	2.61041	0.455056	Gr01	C	21	B	161	88	107	61
	75932162	177213	ANE_004_05M	1309	244	Ile	3	3	IleVal	Ile	0.175732	2.93368	2.87695	0.498503	Gr01	C	21	B	161	88	107	61
	83224085	177213	MED_18_05M	1309	244	Ile	3	3	IleVal	Ile	0.308511	2.76826	2.5869	0.741675	Gr01	C	21	B	161	88	107	61
	22519403	141945	PSW_124_05M	1309	218	Val	3	3	IleVal	Val	0.116438	2.98435	2.97604	0.364827	Gr01	A	21	B	161	88	107	61
	63084228	141945	ANE_152_05M	1309	218	Val	1	0	LeuVal	Val	0.116959	2	1.48397	0.441892	Gr01	C	21	B	161	88	107	61
	69780228	141945	PSE_111_05M	1309	218	Val	3	3	IleVal	Val	0.138716	2.87271	2.80458	0.433997	Gr01	A	21	B	161	88	107	61
	77651309	141945	PSW_125_05M	1309	218	Val	3	3	IleVal	Val	0.112686	2.95135	2.93017	0.363995	Gr01	A	21	B	161	88	107	61
	84705990	141945	ASE_70_05M	1309	218	Val	3	3	IleVal	Val	0.122642	3	3	0.372155	Gr01	B	21	B	161	88	107	61
	86543236	141945	PSE_100_05M	1309	218	Val	3	3	IleVal	Val	0.13056	2.92962	2.89204	0.406368	Gr01	A	21	B	161	88	107	61
	24381477	7491	ASE_68_05M	1309	36	Val	3	3	IleVal	Val	0.101266	3	3	0.327855	Gr01	C	21	B	161	88	107	61
	83223946	7491	MED_18_05M	1309	36	Val	3	3	IleVal	Val	0.177419	3	3	0.467458	Gr01	C	21	B	161	88	107	61
	86543117	7491	PSE_100_05M	1309	36	Val	3	3	IleVal	Val	0.133515	3	3	0.393014	Gr01	A	21	B	161	88	107	61
	63084107	135329	ANE_152_05M	1309	38	Val	3	3	IleVal	Val	0.164384	3	3	0.446868	Gr01	C	21	B	161	88	107	61
	83223948	135329	MED_18_05M	1309	38	Val	3	3	IleVal	Val	0.15942	3	3	0.438707	Gr01	C	21	B	161	88	107	61
	86543118	135329	PSE_100_05M	1309	38	Val	3	3	IleVal	Val	0.111905	3	3	0.350479	Gr01	A	21	B	161	88	107	61
	88572021	135329	PSE_93_05M	1309	38	Val	3	3	IleVal	Val	0.217391	3	3	0.523586	Gr01	C	21	B	161	88	107	61
	88572269	161431	PSE_93_05M	1309	397	Leu	2	1	IleLeu	Leu	0.213415	2	1	0.518446	Gr01	C	21	B	161	88	107	61
	895623	8066	IOS_57_05M	1313	200	Thr	0	0	AlaThr	Thr	0.113122	0.0740157	0.0740157	0.380701	Gr02	F	28	B	129	75	63	26
	5142658	8066	IOS_56_05M	1313	200	Thr	0	0	AlaThr	Thr	0.155668	0.0626545	0.0517964	0.479166	Gr02	F	28	B	129	75	63	26
	17588820	8066	PSW_122_05M	1313	200	Thr	0	0	AlaThr	Thr	0.116022	0.105356	0.105356	0.395412	Gr01	A	21	B	129	75	63	26
	21747341	8066	PON_132_05M	1313	200	Thr	0	0	AlaThr	Ala	0.507407	0.190764	0.190764	0.868319	Gr02	E	28	B	129	75	63	26
	22520068	8066	PSW_124_05M	1313	200	Thr	0	0	AlaThr	Thr	0.11465	0.0619293	0.0619293	0.380727	Gr01	A	21	B	129	75	63	26
	23535998	8066	IOS_52_05M	1313	200	Thr	0	0	AlaThr	Thr	0.196335	0.0423917	0.0420505	0.563638	Gr02	E	28	B	129	75	63	26
	33161243	8066	ASW_78_05M	1313	200	Thr	0	0	AlaThr	Thr	0.152488	0	0	0.427001	Gr02	E	28	B	129	75	63	26
	34510718	8066	RED_31_05M	1313	200	Thr	0	0	AlaThr	Thr	0.118291	0.0696294	0.0602818	0.406998	Gr02	F	28	B	129	75	63	26
	36476643	8066	ION_41_05M	1313	200	Thr	0	0	AlaThr	Thr	0.125858	0.109878	0.0996448	0.428193	Gr02	F	28	B	129	75	63	26
	43454372	8066	IOS_64_05M	1313	200	Thr	0	0	AlaThr	Thr	0.165259	0.0318012	0.0317593	0.477194	Gr02	E	28	B	129	75	63	26
	46010266	8066	PSE_94_05M	1313	200	Thr	0	0	AlaThr	Thr	0.151786	0.250149	0.18642	0.540085	Gr01	C	21	B	129	75	63	26
	57303026	8066	ASW_76_05M	1313	200	Thr	0	0	AlaThr	Thr	0.317391	0.0953309	0.0953309	0.704148	Gr02	E	28	B	129	75	63	26
	60430971	8066	RED_32_05M	1313	200	Thr	0	0	AlaThr	Thr	0.113272	0.0769251	0.0656668	0.391402	Gr02	F	28	B	129	75	63	26
	66595468	8066	PSW_123_05M	1313	200	Thr	0	0	AlaThr	Thr	0.113475	0.0694789	0.0694789	0.380249	Gr01	A	21	B	129	75	63	26
	67345067	8066	PON_138_05M	1313	200	Thr	0	0	AlaThr	Thr	0.124088	0	0	0.374991	Gr01	A	21	B	129	75	63	26
	69780932	8066	PSE_111_05M	1313	200	Thr	0	0	AlaThr	Thr	0.122047	0.025548	0.00739913	0.480202	Gr01	A	21	B	129	75	63	26
	79925542	8066	ANW_142_05M	1313	200	Thr	0	0	AlaThr	Thr	0.14	0.0901869	0.0901869	0.443774	Gr02	E	28	B	129	75	63	26
	84706596	8066	ASE_70_05M	1313	200	Thr	0	0	AlaThr	Thr	0.146667	0	0	0.416883	Gr01	B	21	B	129	75	63	26
	86543937	8066	PSE_100_05M	1313	200	Thr	0	0	AlaThr	Thr	0.104265	0.236121	0.231202	0.413178	Gr01	A	21	B	129	75	63	26
	88572751	8066	PSE_93_05M	1313	200	Thr	0	0	AlaThr	Thr	0.166667	0	0	0.450561	Gr01	C	21	B	129	75	63	26
	105320226	8066	ION_48_05M	1313	200	Thr	0	0	AlaThr	Thr	0.349372	0.0413659	0.0323766	0.713849	Gr02	E	28	B	129	75	63	26
	106191529	8066	ION_45_05M	1313	200	Thr	0	0	AlaThr	Thr	0.283198	-0.00954291	-0.0190858	0.621701	Gr02	E	28	B	129	75	63	26
	108363343	8066	ASW_72_05M	1313	200	Thr	0	0	AlaThr	Thr	0.185965	0.0447379	0.0259304	0.53797	Gr02	E	28	B	129	75	63	26
	9405951	120501	PSW_128_05M	1313	29	His	0	1	GlnHis	His	0.226506	0	1	0.53502	Gr01	A	21	B	129	75	63	26
	17588723	120501	PSW_122_05M	1313	29	His	0	1	GlnHis	His	0.340637	0	1	0.641457	Gr01	A	21	B	129	75	63	26
	22519967	120501	PSW_124_05M	1313	29	His	0	1	GlnHis	His	0.29776	-0.0175696	0.932655	0.635439	Gr01	A	21	B	129	75	63	26
	46010155	120501	PSE_94_05M	1313	29	His	0	1	GlnHis	His	0.127119	0	1	0.380872	Gr01	C	21	B	129	75	63	26
	66595367	120501	PSW_123_05M	1313	29	His	0	1	GlnHis	His	0.323457	0	1	0.629448	Gr01	A	21	B	129	75	63	26
	67344971	120501	PON_138_05M	1313	29	His	0	1	GlnHis	His	0.103321	0.0671937	0.98419	0.348239	Gr01	A	21	B	129	75	63	26
	69780825	120501	PSE_111_05M	1313	29	His	0	1	GlnHis	His	0.289308	0	1	0.601531	Gr01	A	21	B	129	75	63	26
	77651911	120501	PSW_125_05M	1313	29	His	0	1	GlnHis	His	0.307921	0	1	0.617427	Gr01	A	21	B	129	75	63	26
	86543832	120501	PSE_100_05M	1313	29	His	0	1	GlnHis	His	0.252688	0.00237542	0.992925	0.575924	Gr01	A	21	B	129	75	63	26
	9406043	8061	PSW_128_05M	1313	189	Ala	0	-1	AlaVal	Ala	0.172269	0	-1	0.459466	Gr01	A	21	B	129	75	63	26
	17588814	8061	PSW_122_05M	1313	189	Ala	0	-1	AlaVal	Ala	0.339056	0	-1	0.640407	Gr01	A	21	B	129	75	63	26
	22520062	8061	PSW_124_05M	1313	189	Ala	0	-1	AlaVal	Ala	0.320896	0	-1	0.627543	Gr01	A	21	B	129	75	63	26
	39031365	8061	PSE_109_05M	1313	189	Ala	0	-1	AlaVal	Ala	0.129897	0.0111828	-0.970654	0.396779	Gr01	B	21	B	129	75	63	26
	46010261	8061	PSE_94_05M	1313	189	Ala	0	-1	AlaVal	Ala	0.253165	0	-1	0.565785	Gr01	C	21	B	129	75	63	26
	61380211	8061	PSE_102_05M	1313	189	Ala	0	-1	AlaVal	Ala	0.136792	0	-1	0.399098	Gr01	B	21	B	129	75	63	26
	63084869	8061	ANE_152_05M	1313	189	Ala	0	-1	AlaVal	Ala	0.119403	0	-1	0.365734	Gr01	C	21	B	129	75	63	26
	66595462	8061	PSW_123_05M	1313	189	Ala	0	-1	AlaVal	Ala	0.338798	0	-1	0.640235	Gr01	A	21	B	129	75	63	26
	67345063	8061	PON_138_05M	1313	189	Ala	0	-1	AlaVal	Ala	0.153846	0	-1	0.429323	Gr01	A	21	B	129	75	63	26
	69780925	8061	PSE_111_05M	1313	189	Ala	0	-1	AlaVal	Ala	0.379412	0	-1	0.663775	Gr01	A	21	B	129	75	63	26
	72048686	8061	PSE_110_05M	1313	189	Ala	0	-1	AlaVal	Ala	0.22093	-0.0133105	-1.00748	0.543938	Gr01	B	21	B	129	75	63	26
	77652002	8061	PSW_125_05M	1313	189	Ala	0	-1	AlaVal	Ala	0.296703	0	-1	0.608045	Gr01	A	21	B	129	75	63	26
	81575145	8061	PON_137_05M	1313	189	Ala	0	-1	AlaVal	Ala	0.151876	0	-1	0.425949	Gr01	B	21	B	129	75	63	26
	84706590	8061	ASE_70_05M	1313	189	Ala	0	-1	AlaVal	Ala	0.176471	0	-1	0.465999	Gr01	B	21	B	129	75	63	26
	86543930	8061	PSE_100_05M	1313	189	Ala	0	-1	AlaVal	Ala	0.359375	0	-0.989196	0.674606	Gr01	A	21	B	129	75	63	26
	88572746	8061	PSE_93_05M	1313	189	Ala	0	-1	AlaVal	Ala	0.125	0	-1	0.37677	Gr01	C	21	B	129	75	63	26
	9406074	141988	PSW_128_05M	1313	244	Met	2	2	LeuMet	Met	0.250951	2	2	0.563377	Gr01	A	21	B	129	75	63	26
	17588849	141988	PSW_122_05M	1313	244	Met	2	2	LeuMet	Met	0.308176	2	2	0.617634	Gr01	A	21	B	129	75	63	26
	22520092	141988	PSW_124_05M	1313	244	Met	2	2	LeuMet	Met	0.328	2	2	0.632753	Gr01	A	21	B	129	75	63	26
	46010295	141988	PSE_94_05M	1313	244	Met	2	2	LeuMet	Met	0.20339	2	2	0.505066	Gr01	C	21	B	129	75	63	26
	66595497	141988	PSW_123_05M	1313	244	Met	2	2	LeuMet	Met	0.337255	2	2	0.639198	Gr01	A	21	B	129	75	63	26
	67345088	141988	PON_138_05M	1313	244	Met	2	2	LeuMet	Met	0.138728	2	2	0.402648	Gr01	A	21	B	129	75	63	26
	69780959	141988	PSE_111_05M	1313	244	Met	2	2	LeuMet	Met	0.246032	2	2	0.557933	Gr01	A	21	B	129	75	63	26
	72048714	141988	PSE_110_05M	1313	244	Met	2	2	LeuMet	Met	0.141509	1.98101	1.97794	0.42104	Gr01	B	21	B	129	75	63	26
	77652032	141988	PSW_125_05M	1313	244	Met	2	2	LeuMet	Met	0.328947	1.97368	1.96494	0.652178	Gr01	A	21	B	129	75	63	26
	86543963	141988	PSE_100_05M	1313	244	Met	2	2	LeuMet	Met	0.323899	2	2	0.629774	Gr01	A	21	B	129	75	63	26
	21747301	8034	PON_132_05M	1313	128	Ile	2	1	IleLeu	Ile	0.138889	1.8355	0.835496	0.420961	Gr02	E	28	B	129	75	63	26
	22520072	161522	PSW_124_05M	1313	211	Leu	2	1	IleLeu	Leu	0.113269	0.905429	0.376272	0.456567	Gr01	A	21	B	129	75	63	26
	46010272	161522	PSE_94_05M	1313	211	Leu	0	0	LeuPhe	Leu	0.139344	0.116602	0.049417	0.434945	Gr01	C	21	B	129	75	63	26
	66595474	161522	PSW_123_05M	1313	211	Leu	2	1	IleLeu	Leu	0.134752	1.13816	0.453947	0.536268	Gr01	A	21	B	129	75	63	26
	63084819	8018	ANE_152_05M	1313	97	Gly	-3	-4	CysGly	Gly	0.155556	-2.51471	-3.375	0.496022	Gr01	C	21	B	129	75	63	26
	63084899	120515	ANE_152_05M	1313	240	Val	3	3	IleVal	Val	0.137931	3	3	0.40119	Gr01	C	21	B	129	75	63	26
	67344958	141977	PON_138_05M	1313	9	Ile	3	3	IleVal	Ile	0.118243	3	3	0.36341	Gr01	A	21	B	129	75	63	26
	88572652	141977	PSE_93_05M	1313	9	Ile	3	3	IleVal	Ile	0.28	3	3	0.592953	Gr01	C	21	B	129	75	63	26
	105320119	141977	ION_48_05M	1313	9	Ile	3	3	IleVal	Ile	0.14527	3	3	0.414416	Gr02	E	28	B	129	75	63	26
	83224731	8100	MED_18_05M	1313	285	Ala	0	0	AlaThr	Ala	0.117647	0	-0.181818	0.415218	Gr01	C	21	B	129	75	63	26
	88572695	8019	PSE_93_05M	1313	100	Ile	2	1	IleLeu	Ile	0.133333	2	1	0.392674	Gr01	C	21	B	129	75	63	26
	9406165	161542	PSW_128_05M	1314	100	Met	1	1	IleMet	Met	0.179487	1.07547	1.05461	0.551265	Gr01	A	21	B	35	27	75	19
	17588944	161542	PSW_122_05M	1314	100	Met	1	1	IleMet	Met	0.162063	0.803086	0.800952	0.502345	Gr01	A	21	B	35	27	75	19
	22520183	161542	PSW_124_05M	1314	100	Met	1	1	IleMet	Met	0.173745	0.835065	0.82172	0.530136	Gr01	A	21	B	35	27	75	19
	46010385	161542	PSE_94_05M	1314	100	Met	1	1	IleMet	Met	0.112676	0.659715	0.659715	0.400908	Gr01	C	21	B	35	27	75	19
	66595586	161542	PSW_123_05M	1314	100	Met	1	1	IleMet	Met	0.184549	0.915637	0.915637	0.50615	Gr01	A	21	B	35	27	75	19
	67345170	161542	PON_138_05M	1314	100	Met	1	1	IleMet	Met	0.167763	0.685262	0.685262	0.519418	Gr01	A	21	B	35	27	75	19
	69781057	161542	PSE_111_05M	1314	100	Met	1	1	IleMet	Met	0.192478	0.971811	0.963987	0.543553	Gr01	A	21	B	35	27	75	19
	77652119	161542	PSW_125_05M	1314	100	Met	1	1	IleMet	Met	0.16628	0.935592	0.930944	0.476024	Gr01	A	21	B	35	27	75	19
	86544055	161542	PSE_100_05M	1314	100	Met	1	1	IleMet	Met	0.17477	1.0978	1.06109	0.571837	Gr01	A	21	B	35	27	75	19
	9406168	8153	PSW_128_05M	1314	105	Phe	0	0	LeuPhe	Phe	0.231638	0	0	0.541248	Gr01	A	21	B	35	27	75	19
	17588947	8153	PSW_122_05M	1314	105	Phe	0	0	LeuPhe	Phe	0.224453	0.0220051	0.0196767	0.543085	Gr01	A	21	B	35	27	75	19
	22520186	8153	PSW_124_05M	1314	105	Phe	0	0	LeuPhe	Phe	0.207882	-0.0119309	-0.02385	0.523643	Gr01	A	21	B	35	27	75	19
	66595589	8153	PSW_123_05M	1314	105	Phe	0	0	LeuPhe	Phe	0.212245	0	0	0.516916	Gr01	A	21	B	35	27	75	19
	67345174	8153	PON_138_05M	1314	105	Phe	0	0	LeuPhe	Phe	0.176101	0	0	0.465429	Gr01	A	21	B	35	27	75	19
	69781060	8153	PSE_111_05M	1314	105	Phe	0	0	LeuPhe	Phe	0.251366	0.0691404	0.060682	0.594212	Gr01	A	21	B	35	27	75	19
	77652122	8153	PSW_125_05M	1314	105	Phe	0	0	LeuPhe	Phe	0.22466	0	0	0.532743	Gr01	A	21	B	35	27	75	19
	86544059	8153	PSE_100_05M	1314	105	Phe	0	0	LeuPhe	Phe	0.241814	0.0141882	0.00410665	0.575029	Gr01	A	21	B	35	27	75	19
	21747407	8117	PON_132_05M	1314	27	Phe	0	-1	IlePhe	Phe	0.119186	0.0654053	-0.462742	0.447878	Gr02	E	28	B	35	27	75	19
	46010338	8117	PSE_94_05M	1314	27	Phe	0	0	LeuPhe	Phe	0.140244	0.332039	0.174647	0.505658	Gr01	C	21	B	35	27	75	19
	57303091	8117	ASW_76_05M	1314	27	Phe	0	0	LeuPhe	Phe	0.109312	0.0239521	-0.0978044	0.383205	Gr02	E	28	B	35	27	75	19
	83224752	8117	MED_18_05M	1314	27	Phe	0	0	LeuPhe	Phe	0.21978	0.0693406	-0.110129	0.619533	Gr01	C	21	B	35	27	75	19
	88572812	8117	PSE_93_05M	1314	27	Phe	0	0	LeuPhe	Phe	0.208791	0.0485021	-0.0784593	0.582608	Gr01	C	21	B	35	27	75	19
	21747460	135369	PON_132_05M	1314	125	Val	3	3	IleVal	Val	0.142405	2.90473	2.85359	0.435198	Gr02	E	28	B	35	27	75	19
	66595599	135369	PSW_123_05M	1314	125	Val	3	3	IleVal	Val	0.100707	2.81724	2.72142	0.356566	Gr01	A	21	B	35	27	75	19
	67345184	135369	PON_138_05M	1314	125	Val	3	3	IleVal	Val	0.116129	2.75123	2.66153	0.388529	Gr01	A	21	B	35	27	75	19
	88572875	135369	PSE_93_05M	1314	125	Val	3	3	IleVal	Val	0.266667	3	3	0.579915	Gr01	C	21	B	35	27	75	19
	63084994	156618	ANE_152_05M	1314	107	Leu	2	1	IleLeu	Leu	0.206612	2	1	0.509433	Gr01	C	21	B	35	27	75	19
	88572863	156618	PSE_93_05M	1314	107	Leu	2	1	IleLeu	Leu	0.382609	2	1	0.665327	Gr01	C	21	B	35	27	75	19
	83224802	8158	MED_18_05M	1314	123	Leu	2	1	IleLeu	Leu	0.147059	2	1	0.417573	Gr01	C	21	B	35	27	75	19
	88572873	8158	PSE_93_05M	1314	123	Leu	2	1	IleLeu	Leu	0.116505	2	1	0.359903	Gr01	C	21	B	35	27	75	19
	9406270	8173	PSW_128_05M	1315	153	Val	3	3	IleVal	Val	0.135632	2.01631	1.5056	0.490948	Gr01	A	21	B	47	42	62	21
	17589050	8173	PSW_122_05M	1315	153	Val	3	3	IleVal	Val	0.120818	2.04462	1.55036	0.452167	Gr01	A	21	B	47	42	62	21
	21747544	8173	PON_132_05M	1315	153	Val	1	0	LeuVal	Val	0.132	1.92885	1.39495	0.496819	Gr02	E	28	B	47	42	62	21
	22520290	8173	PSW_124_05M	1315	153	Val	1	0	LeuVal	Val	0.130201	1.99006	1.46706	0.477011	Gr01	A	21	B	47	42	62	21
	46010497	8173	PSE_94_05M	1315	153	Val	3	3	IleVal	Val	0.123223	2.83779	2.75175	0.406714	Gr01	C	21	B	47	42	62	21
	57303158	8173	ASW_76_05M	1315	153	Val	1	0	LeuVal	Val	0.12963	1.76998	1.13801	0.471825	Gr02	E	28	B	47	42	62	21
	69781166	8173	PSE_111_05M	1315	153	Val	1	0	LeuVal	Val	0.135618	1.84122	1.24346	0.489082	Gr01	A	21	B	47	42	62	21
	77652229	8173	PSW_125_05M	1315	153	Val	3	3	IleVal	Val	0.127144	2.06773	1.6037	0.481997	Gr01	A	21	B	47	42	62	21
	83224819	8173	MED_18_05M	1315	153	Val	3	3	IleVal	Val	0.115789	2.6242	2.42675	0.413351	Gr01	C	21	B	47	42	62	21
	86544168	8173	PSE_100_05M	1315	153	Val	1	0	LeuVal	Val	0.102916	1.75139	1.12418	0.407837	Gr01	A	21	B	47	42	62	21
	88572893	8173	PSE_93_05M	1315	153	Val	1	0	LeuVal	Val	0.132075	1	0	0.390313	Gr01	C	21	B	47	42	62	21
	46010483	8164	PSE_94_05M	1315	135	Val	0	0	LeuPhe	Phe	0.121739	0.0333797	-0.123783	0.420303	Gr01	C	21	B	47	42	62	21
	88572884	191091	PSE_93_05M	1315	13	Val	3	3	IleVal	Val	0.140625	2.51491	2.38966	0.455151	Gr01	C	21	B	47	42	62	21
	896110	8554	IOS_57_05M	1317	110	Ala	1	1	AlaSer	Ala	0.155759	0.454673	0.313199	0.610647	Gr02	F	28	B	66	43	67	19
	5143152	8554	IOS_56_05M	1317	110	Ala	1	1	AlaSer	Ala	0.166667	0.402886	0.307771	0.627492	Gr02	F	28	B	66	43	67	19
	7152617	8554	PON_140_05M	1317	110	Ala	1	1	AlaSer	Ala	0.108559	0.509905	0.441523	0.442793	Gr02	D	28	B	66	43	67	19
	8375333	8554	ANW_146_05M	1317	110	Ala	1	1	AlaSer	Ala	0.165548	0.563909	0.504274	0.590665	Gr02	E	28	B	66	43	67	19
	9406686	8554	PSW_128_05M	1317	110	Ala	0	0	AlaThr	Ala	0.271084	0.454687	0.413343	0.817659	Gr01	A	21	B	66	43	67	19
	11363101	8554	IOS_65_05M	1317	110	Ala	1	1	AlaSer	Ala	0.138443	0.518187	0.387048	0.556204	Gr02	F	28	B	66	43	67	19
	12374827	8554	ANE_151_05M	1317	110	Ala	0	0	AlaThr	Ala	0.170886	0.302003	0.245437	0.632341	Gr01	C	21	B	66	43	67	19
	17589474	8554	PSW_122_05M	1317	110	Ala	0	0	AlaThr	Ala	0.270417	0.392473	0.317293	0.830697	Gr01	A	21	B	66	43	67	19
	21747947	8554	PON_132_05M	1317	110	Ala	1	1	AlaSer	Ala	0.25969	0.465486	0.250625	0.84698	Gr02	E	28	B	66	43	67	19
	22520716	8554	PSW_124_05M	1317	110	Ala	0	0	AlaThr	Ala	0.224057	0.423978	0.368675	0.752299	Gr01	A	21	B	66	43	67	19
	23536539	8554	IOS_52_05M	1317	110	Ala	1	1	AlaSer	Ala	0.191781	0.59578	0.566429	0.654024	Gr02	E	28	B	66	43	67	19
	24382720	8554	ASE_68_05M	1317	110	Ala	0	0	AlaThr	Ala	0.125	0.346825	0.19679	0.514678	Gr01	C	21	B	66	43	67	19
	25537212	8554	ION_38_05M	1317	110	Ala	0	0	AlaThr	Ala	0.127341	0.460672	0.430282	0.485746	Gr02	D	28	B	66	43	67	19
	33161794	8554	ASW_78_05M	1317	110	Ala	1	1	AlaSer	Ala	0.228898	0.462899	0.346083	0.78254	Gr02	E	28	B	66	43	67	19
	34511190	8554	RED_31_05M	1317	110	Ala	0	0	AlaThr	Ala	0.140567	0.321121	0.138196	0.575469	Gr02	F	28	B	66	43	67	19
	36477136	8554	ION_41_05M	1317	110	Ala	1	1	AlaSer	Ala	0.125124	0.432029	0.291527	0.5262	Gr02	F	28	B	66	43	67	19
	39031858	8554	PSE_109_05M	1317	110	Ala	0	0	AlaThr	Ala	0.223214	0.376747	0.280326	0.7702	Gr01	B	21	B	66	43	67	19
	40516321	8554	ANE_150_05M	1317	110	Ala	0	0	AlaThr	Ala	0.179584	0.427309	0.369357	0.645914	Gr01	C	21	B	66	43	67	19
	42148901	8554	ANW_149_05M	1317	110	Ala	1	1	AlaSer	Ala	0.143095	0.584669	0.521167	0.539521	Gr02	F	28	B	66	43	67	19
	43454895	8554	IOS_64_05M	1317	110	Ala	1	1	AlaSer	Ala	0.187636	0.366292	0.112209	0.721935	Gr02	E	28	B	66	43	67	19
	46010956	8554	PSE_94_05M	1317	110	Ala	1	1	AlaSer	Ala	0.297872	0.544497	0.504713	0.871411	Gr01	C	21	B	66	43	67	19
	52129869	8554	ANW_148_05M	1317	110	Ala	1	1	AlaSer	Ala	0.141791	0.578549	0.578549	0.505412	Gr02	E	28	B	66	43	67	19
	57303601	8554	ASW_76_05M	1317	110	Ala	1	1	AlaSer	Ala	0.159836	0.219981	-0.171201	0.646641	Gr02	E	28	B	66	43	67	19
	59078674	8554	ION_36_05M	1317	110	Ala	0	0	AlaThr	Ala	0.102724	0.346926	0.298329	0.431934	Gr02	D	28	B	66	43	67	19
	60431419	8554	RED_32_05M	1317	110	Ala	0	0	AlaThr	Ala	0.110254	0.248205	0.0618876	0.479762	Gr02	F	28	B	66	43	67	19
	61380723	8554	PSE_102_05M	1317	110	Ala	0	0	AlaThr	Ala	0.22093	0.236467	0.179552	0.728975	Gr01	B	21	B	66	43	67	19
	63085488	8554	ANE_152_05M	1317	110	Ala	0	0	AlaThr	Ala	0.216667	0	-0.00614439	0.702602	Gr01	C	21	B	66	43	67	19
	66596114	8554	PSW_123_05M	1317	110	Ala	1	1	AlaSer	Ala	0.226306	0.507487	0.466883	0.734535	Gr01	A	21	B	66	43	67	19
	67345681	8554	PON_138_05M	1317	110	Ala	1	1	AlaSer	Ala	0.240838	0.200081	0.00783043	0.898756	Gr01	A	21	B	66	43	67	19
	69781604	8554	PSE_111_05M	1317	110	Ala	0	0	AlaThr	Ala	0.26087	0.392726	0.293014	0.837644	Gr01	A	21	B	66	43	67	19
	72049306	8554	PSE_110_05M	1317	110	Ala	0	0	AlaThr	Ala	0.241183	0.396452	0.309318	0.793756	Gr01	B	21	B	66	43	67	19
	73835658	8554	IOS_62_05M	1317	110	Ala	1	1	AlaSer	Ala	0.124481	0.526037	0.444685	0.498267	Gr02	F	28	B	66	43	67	19
	75933290	8554	ANE_004_05M	1317	110	Ala	0	0	AlaThr	Ala	0.231317	0.367006	0.294701	0.787451	Gr01	C	21	B	66	43	67	19
	77652652	8554	PSW_125_05M	1317	110	Ala	0	0	AlaThr	Ala	0.228444	0.381166	0.282325	0.771356	Gr01	A	21	B	66	43	67	19
	79926063	8554	ANW_142_05M	1317	110	Ala	1	1	AlaSer	Ala	0.149733	0.741852	0.729839	0.515598	Gr02	E	28	B	66	43	67	19
	81575676	8554	PON_137_05M	1317	110	Ala	1	1	AlaSer	Ala	0.247283	0.40657	0.302581	0.849823	Gr01	B	21	B	66	43	67	19
	83225294	8554	MED_18_05M	1317	110	Ala	0	0	AlaThr	Ala	0.204082	0.53012	0.53012	0.647468	Gr01	C	21	B	66	43	67	19
	84707171	8554	ASE_70_05M	1317	110	Ala	0	0	AlaThr	Ala	0.214286	0.479495	0.479495	0.666786	Gr01	B	21	B	66	43	67	19
	86544596	8554	PSE_100_05M	1317	110	Ala	0	0	AlaThr	Ala	0.218801	0.296609	0.153234	0.757137	Gr01	A	21	B	66	43	67	19
	88573346	8554	PSE_93_05M	1317	110	Ala	1	1	AlaSer	Ala	0.378378	0.931343	0.931343	0.760628	Gr01	C	21	B	66	43	67	19
	94182391	8554	ION_42_05M	1317	110	Ala	1	1	AlaSer	Ala	0.15757	0.368416	0.215783	0.626605	Gr02	F	28	B	66	43	67	19
	97961405	8554	ASE_66_05M	1317	110	Ala	1	1	AlaSer	Ala	0.175299	0.485414	0.378879	0.644168	Gr02	F	28	B	66	43	67	19
	105320815	8554	ION_48_05M	1317	110	Ala	1	1	AlaSer	Ala	0.197227	0.552071	0.40717	0.686096	Gr02	E	28	B	66	43	67	19
	106192057	8554	ION_45_05M	1317	110	Ala	1	1	AlaSer	Ala	0.167519	0.592091	0.510475	0.608997	Gr02	E	28	B	66	43	67	19
	108363895	8554	ASW_72_05M	1317	110	Ala	1	1	AlaSer	Ala	0.21727	0.474412	0.360647	0.751166	Gr02	E	28	B	66	43	67	19
	9406704	8488	PSW_128_05M	1317	140	Ile	2	1	IleLeu	Ile	0.176768	1.94475	1.05632	0.549815	Gr01	A	21	B	66	43	67	19
	17589489	8488	PSW_122_05M	1317	140	Ile	2	1	IleLeu	Ile	0.125532	2.14633	1.31246	0.434931	Gr01	A	21	B	66	43	67	19
	22520734	8488	PSW_124_05M	1317	140	Ile	2	1	IleLeu	Ile	0.139975	2.16799	1.36119	0.47461	Gr01	A	21	B	66	43	67	19
	46010972	8488	PSE_94_05M	1317	140	Ile	2	1	IleLeu	Ile	0.177515	2	1	0.467604	Gr01	C	21	B	66	43	67	19
	63085507	8488	ANE_152_05M	1317	140	Ile	2	1	IleLeu	Ile	0.315789	2	1	0.623655	Gr01	C	21	B	66	43	67	19
	66596132	8488	PSW_123_05M	1317	140	Ile	2	1	IleLeu	Ile	0.133333	1.99353	1.1918	0.480075	Gr01	A	21	B	66	43	67	19
	67345695	8488	PON_138_05M	1317	140	Ile	2	1	IleLeu	Ile	0.118483	2.31915	1.66834	0.441312	Gr01	A	21	B	66	43	67	19
	69781621	8488	PSE_111_05M	1317	140	Ile	2	1	IleLeu	Ile	0.130303	2.08936	1.19256	0.430638	Gr01	A	21	B	66	43	67	19
	72049320	8488	PSE_110_05M	1317	140	Ile	2	1	IleLeu	Ile	0.107987	2.17533	1.36951	0.396008	Gr01	B	21	B	66	43	67	19
	77652671	8488	PSW_125_05M	1317	140	Ile	2	1	IleLeu	Ile	0.131799	2.08622	1.2265	0.449784	Gr01	A	21	B	66	43	67	19
	83225311	8488	MED_18_05M	1317	140	Ile	2	1	IleLeu	Ile	0.1625	1.7316	0.807475	0.487861	Gr01	C	21	B	66	43	67	19
	84707185	8488	ASE_70_05M	1317	140	Ile	3	3	IleVal	Ile	0.170732	2.64516	2.33065	0.559188	Gr01	B	21	B	66	43	67	19
	86544614	8488	PSE_100_05M	1317	140	Ile	2	1	IleLeu	Ile	0.125227	2.11237	1.24072	0.425701	Gr01	A	21	B	66	43	67	19
	88573356	8488	PSE_93_05M	1317	140	Ile	2	1	IleLeu	Ile	0.268293	2	1	0.581553	Gr01	C	21	B	66	43	67	19
	63085462	120575	ANE_152_05M	1317	68	Ala	1	1	AlaSer	Ala	0.116279	0.691808	0.581274	0.397245	Gr01	C	21	B	66	43	67	19
	63085500	8482	ANE_152_05M	1317	129	Val	-3	-5	AspVal	Val	0.164557	-1.94772	-3.60734	0.601365	Gr01	C	21	B	66	43	67	19
	83225252	142037	MED_18_05M	1317	44	Leu	2	1	IleLeu	Leu	0.118421	0.574791	-0.317511	0.505155	Gr01	C	21	B	66	43	67	19
	83225313	219088	MED_18_05M	1317	142	Phe	3	3	PheTyr	Phe	0.102564	3	3	0.330681	Gr01	C	21	B	66	43	67	19
	896160	8613	IOS_57_05M	1318	106	Ile	3	3	IleVal	Ile	0.121951	2.39567	2.06875	0.465881	Gr02	F	28	B	91	55	63	30
	5143238	8613	IOS_56_05M	1318	106	Ile	2	1	IleLeu	Ile	0.133229	2.33934	1.7139	0.481469	Gr02	F	28	B	91	55	63	30
	22520827	8613	PSW_124_05M	1318	106	Ile	2	1	IleLeu	Ile	0.113806	2.20221	1.42662	0.415705	Gr01	A	21	B	91	55	63	30
	24382818	8613	ASE_68_05M	1318	106	Ile	3	3	IleVal	Ile	0.112069	2.49167	2.01376	0.428168	Gr01	C	21	B	91	55	63	30
	36477188	8613	ION_41_05M	1318	106	Ile	3	3	IleVal	Ile	0.105202	2.54741	2.17857	0.40973	Gr02	F	28	B	91	55	63	30
	63085591	8613	ANE_152_05M	1318	106	Ile	2	1	IleLeu	Ile	0.220339	2.36563	1.79688	0.679411	Gr01	C	21	B	91	55	63	30
	73835711	8613	IOS_62_05M	1318	106	Ile	3	3	IleVal	Ile	0.11831	2.66859	2.36384	0.434325	Gr02	F	28	B	91	55	63	30
	84707269	8613	ASE_70_05M	1318	106	Ile	3	3	IleVal	Ile	0.103896	2.71277	2.44681	0.391985	Gr01	B	21	B	91	55	63	30
	88573418	8613	PSE_93_05M	1318	106	Ile	2	1	IleLeu	Ile	0.194444	2.22535	1.49765	0.608934	Gr01	C	21	B	91	55	63	30
	94182443	8613	ION_42_05M	1318	106	Ile	3	3	IleVal	Ile	0.112038	2.6249	2.27693	0.421791	Gr02	F	28	B	91	55	63	30
	105320909	8613	ION_48_05M	1318	106	Ile	2	1	IleLeu	Ile	0.145669	2.16031	1.40884	0.505813	Gr02	E	28	B	91	55	63	30
	106192148	8613	ION_45_05M	1318	106	Ile	2	1	IleLeu	Ile	0.100143	2.11886	1.41188	0.400508	Gr02	E	28	B	91	55	63	30
	108363992	8613	ASW_72_05M	1318	106	Ile	2	1	IleLeu	Ile	0.101493	1.97386	1.11848	0.383715	Gr02	E	28	B	91	55	63	30
	896180	8632	IOS_57_05M	1318	141	Ala	1	1	AlaSer	Ala	0.214058	0.791381	0.735915	0.653701	Gr02	F	28	B	91	55	63	30
	5143259	8632	IOS_56_05M	1318	141	Ala	1	1	AlaSer	Ala	0.157371	0.786038	0.748085	0.529962	Gr02	F	28	B	91	55	63	30
	7152677	8632	PON_140_05M	1318	141	Ala	1	1	AlaSer	Ala	0.194323	0.725012	0.655571	0.637864	Gr02	D	28	B	91	55	63	30
	8375442	8632	ANW_146_05M	1318	141	Ala	1	1	AlaSer	Ala	0.134247	0.718492	0.597469	0.491898	Gr02	E	28	B	91	55	63	30
	11363180	8632	IOS_65_05M	1318	141	Ala	1	1	AlaSer	Ala	0.139535	0.793665	0.721582	0.493364	Gr02	F	28	B	91	55	63	30
	16452298	8632	ANW_141_05M	1318	141	Ala	1	1	AlaSer	Ala	0.277154	0.755871	0.675001	0.760154	Gr02	D	28	B	91	55	63	30
	21748062	8632	PON_132_05M	1318	141	Ala	1	1	AlaSer	Ala	0.180233	1	1	0.471746	Gr02	E	28	B	91	55	63	30
	23536656	8632	IOS_52_05M	1318	141	Ala	1	1	AlaSer	Ala	0.123167	0.825223	0.731028	0.434901	Gr02	E	28	B	91	55	63	30
	25537275	8632	ION_38_05M	1318	141	Ala	1	1	AlaSer	Ala	0.159215	0.790017	0.746847	0.535869	Gr02	D	28	B	91	55	63	30
	33161907	8632	ASW_78_05M	1318	141	Ala	1	1	AlaSer	Ala	0.2	0.726386	0.61351	0.633999	Gr02	E	28	B	91	55	63	30
	34511259	8632	RED_31_05M	1318	141	Ala	1	1	AlaSer	Ala	0.149091	0.933574	0.921398	0.459916	Gr02	F	28	B	91	55	63	30
	36477208	8632	ION_41_05M	1318	141	Ala	1	1	AlaSer	Ala	0.188679	0.793151	0.715186	0.602524	Gr02	F	28	B	91	55	63	30
	40516430	8632	ANE_150_05M	1318	141	Ala	1	1	AlaSer	Ala	0.103118	0.643367	0.573346	0.416568	Gr01	C	21	B	91	55	63	30
	42148976	8632	ANW_149_05M	1318	141	Ala	1	1	AlaSer	Ala	0.165517	0.853808	0.837261	0.530091	Gr02	F	28	B	91	55	63	30
	43455000	8632	IOS_64_05M	1318	141	Ala	1	1	AlaSer	Ala	0.143564	0.797244	0.741061	0.501795	Gr02	E	28	B	91	55	63	30
	52129972	8632	ANW_148_05M	1318	141	Ala	1	1	AlaSer	Ala	0.147493	0.901533	0.901533	0.466282	Gr02	E	28	B	91	55	63	30
	57950290	8632	RED_33_05M	1318	141	Ala	1	1	AlaSer	Ala	0.117212	0.713932	0.583856	0.459493	Gr02	D	28	B	91	55	63	30
	59078735	8632	ION_36_05M	1318	141	Ala	1	1	AlaSer	Ala	0.150273	0.761665	0.670726	0.52059	Gr02	D	28	B	91	55	63	30
	60431489	8632	RED_32_05M	1318	141	Ala	1	1	AlaSer	Ala	0.111709	0.92405	0.912013	0.382703	Gr02	F	28	B	91	55	63	30
	64717802	8632	ANW_145_05M	1318	141	Ala	1	1	AlaSer	Ala	0.142857	0.729458	0.625266	0.511561	Gr02	F	28	B	91	55	63	30
	67345809	8632	PON_138_05M	1318	141	Ala	1	1	AlaSer	Ala	0.10559	0.73722	0.620607	0.412025	Gr01	A	21	B	91	55	63	30
	73835729	8632	IOS_62_05M	1318	141	Ala	1	1	AlaSer	Ala	0.157252	0.842815	0.774095	0.508506	Gr02	F	28	B	91	55	63	30
	79926177	8632	ANW_142_05M	1318	141	Ala	1	1	AlaSer	Ala	0.114355	0.811987	0.748494	0.420574	Gr02	E	28	B	91	55	63	30
	84707289	8632	ASE_70_05M	1318	141	Ala	0	-1	AlaVal	Ala	0.103448	0	-1	0.332594	Gr01	B	21	B	91	55	63	30
	94182462	8632	ION_42_05M	1318	141	Ala	1	1	AlaSer	Ala	0.147287	0.842261	0.815978	0.490244	Gr02	F	28	B	91	55	63	30
	97961479	8632	ASE_66_05M	1318	141	Ala	1	1	AlaSer	Ala	0.131488	0.7612	0.669892	0.475847	Gr02	F	28	B	91	55	63	30
	105320930	8632	ION_48_05M	1318	141	Ala	1	1	AlaSer	Ala	0.205479	0.834551	0.758885	0.616302	Gr02	E	28	B	91	55	63	30
	106192170	8632	ION_45_05M	1318	141	Ala	1	1	AlaSer	Ala	0.169304	0.744058	0.659149	0.57499	Gr02	E	28	B	91	55	63	30
	108364015	8632	ASW_72_05M	1318	141	Ala	1	1	AlaSer	Ala	0.126016	0.736304	0.608912	0.465488	Gr02	E	28	B	91	55	63	30
	896194	8649	IOS_57_05M	1318	185	Ile	2	1	IleLeu	Ile	0.282167	1.94892	0.990954	0.645674	Gr02	F	28	B	91	55	63	30
	5143277	8649	IOS_56_05M	1318	185	Ile	2	1	IleLeu	Ile	0.218919	1.98439	1.02766	0.565376	Gr02	F	28	B	91	55	63	30
	7152682	8649	PON_140_05M	1318	185	Ile	2	1	IleLeu	Ile	0.308485	1.98358	1.01175	0.651194	Gr02	D	28	B	91	55	63	30
	8375461	8649	ANW_146_05M	1318	185	Ile	2	1	IleLeu	Ile	0.196305	1.965	1.00825	0.525211	Gr02	E	28	B	91	55	63	30
	11363197	8649	IOS_65_05M	1318	185	Ile	2	1	IleLeu	Ile	0.252004	1.96852	1.01027	0.600046	Gr02	F	28	B	91	55	63	30
	12374957	8649	ANE_151_05M	1318	185	Ile	2	1	IleLeu	Ile	0.12	1.99329	1.10352	0.41606	Gr01	C	21	B	91	55	63	30
	16452312	8649	ANW_141_05M	1318	185	Ile	2	1	IleLeu	Ile	0.311111	1.96648	1.01462	0.666164	Gr02	D	28	B	91	55	63	30
	17589630	8649	PSW_122_05M	1318	185	Ile	2	1	IleLeu	Ile	0.118908	1.87084	1.01515	0.410948	Gr01	A	21	B	91	55	63	30
	21748083	8649	PON_132_05M	1318	185	Ile	2	1	IleLeu	Ile	0.273063	1.90835	1.03117	0.671761	Gr02	E	28	B	91	55	63	30
	23536674	8649	IOS_52_05M	1318	185	Ile	2	1	IleLeu	Ile	0.121065	1.94046	1.00771	0.39652	Gr02	E	28	B	91	55	63	30
	24382858	8649	ASE_68_05M	1318	185	Ile	2	1	IleLeu	Ile	0.108108	1.75556	1.02222	0.403334	Gr01	C	21	B	91	55	63	30
	25537290	8649	ION_38_05M	1318	185	Ile	2	1	IleLeu	Ile	0.258573	1.94785	0.993795	0.628362	Gr02	D	28	B	91	55	63	30
	33161925	8649	ASW_78_05M	1318	185	Ile	2	1	IleLeu	Ile	0.186141	1.98545	1.00328	0.494763	Gr02	E	28	B	91	55	63	30
	34511275	8649	RED_31_05M	1318	185	Ile	2	1	IleLeu	Ile	0.276903	1.94458	0.997134	0.653351	Gr02	F	28	B	91	55	63	30
	36477225	8649	ION_41_05M	1318	185	Ile	2	1	IleLeu	Ile	0.241053	1.93497	1.0089	0.622112	Gr02	F	28	B	91	55	63	30
	39031988	8649	PSE_109_05M	1318	185	Ile	2	1	IleLeu	Ile	0.181818	1.96131	1.04188	0.527868	Gr01	B	21	B	91	55	63	30
	40516449	8649	ANE_150_05M	1318	185	Ile	2	1	IleLeu	Ile	0.191235	1.9645	1.04749	0.546286	Gr01	C	21	B	91	55	63	30
	42148992	8649	ANW_149_05M	1318	185	Ile	2	1	IleLeu	Ile	0.194305	1.95732	1.00985	0.52693	Gr02	F	28	B	91	55	63	30
	43455020	8649	IOS_64_05M	1318	185	Ile	2	1	IleLeu	Ile	0.181572	1.96401	1.0195	0.517792	Gr02	E	28	B	91	55	63	30
	46011117	8649	PSE_94_05M	1318	185	Ile	2	1	IleLeu	Ile	0.157258	1.94502	1.05848	0.496167	Gr01	C	21	B	91	55	63	30
	52129989	8649	ANW_148_05M	1318	185	Ile	2	1	IleLeu	Ile	0.189252	1.85609	1.02862	0.564525	Gr02	E	28	B	91	55	63	30
	57303744	8649	ASW_76_05M	1318	185	Ile	2	1	IleLeu	Ile	0.169231	2.05453	1.12184	0.496788	Gr02	E	28	B	91	55	63	30
	57950303	8649	RED_33_05M	1318	185	Ile	2	1	IleLeu	Ile	0.4223	1.93964	0.994244	0.757246	Gr02	D	28	B	91	55	63	30
	59078749	8649	ION_36_05M	1318	185	Ile	2	1	IleLeu	Ile	0.251212	1.97348	1.0146	0.601999	Gr02	D	28	B	91	55	63	30
	60431503	8649	RED_32_05M	1318	185	Ile	2	1	IleLeu	Ile	0.288776	1.93551	0.99798	0.661602	Gr02	F	28	B	91	55	63	30
	61380856	8649	PSE_102_05M	1318	185	Ile	2	1	IleLeu	Ile	0.115451	1.96424	0.987673	0.37696	Gr01	B	21	B	91	55	63	30
[truncated: 178,521 more rows]

## Sheet: (b) AAST vs temp correlations
	unique_pos_identifier	codon	gene	AAST	aa1	aa2	class	p-value	pvalue_corrected_at_fdr_0.05	significant_at_fdr_0.05	rvalue	R2	slope	absolute_slope
	82	147	1248	AspGlu	Asp	Glu	NegativeNegative	0.515257	0.684706	FALSE	0.0768355	0.00590369	0.00610455	0.00610455
	144	250	1248	ArgLys	Arg	Lys	PositivePositive	0.730632	0.819649	FALSE	-0.0406986	0.00165638	-0.00157318	0.00157318
	179	316	1248	AspGlu	Asp	Glu	NegativeNegative	1.41556e-07	1.56064e-05	TRUE	0.56669	0.321137	0.017171	0.017171
	66	122	1248	AlaGly	Ala	Gly	HydrophobicSpecial	0.00383845	0.0354576	TRUE	-0.332145	0.110321	-0.0075873	0.0075873
	161	286	1248	AspThr	Asp	Thr	NegativePolar	0.0020934	0.0227896	TRUE	-0.352119	0.123988	-0.00917783	0.00917783
	7	38	1248	AlaSer	Ala	Ser	HydrophobicPolar	0.307208	0.492371	FALSE	-0.120317	0.0144761	-0.00651681	0.00651681
	141	244	1248	IleVal	Ile	Val	HydrophobicHydrophobic	5.10719e-08	7.15468e-06	TRUE	-0.582766	0.339616	-0.0139447	0.0139447
	172	300	1248	IleVal	Ile	Val	HydrophobicHydrophobic	1.63248e-08	3.12496e-06	TRUE	0.599779	0.359734	0.0156672	0.0156672
	140	242	1248	AspGlu	Asp	Glu	NegativeNegative	0.0629346	0.217975	FALSE	-0.217289	0.0472145	-0.00267411	0.00267411
	156290	154	1248	ArgLys	Arg	Lys	PositivePositive	0.000578267	0.00887867	TRUE	0.390703	0.152649	0.0147976	0.0147976
	119540	251	1248	AspGlu	Asp	Glu	NegativeNegative	0.0020542	0.0224442	TRUE	-0.352721	0.124412	-0.00468973	0.00468973
	153	269	1248	SerThr	Ser	Thr	PolarPolar	7.18244e-05	0.0018232	TRUE	0.444764	0.197815	0.0127317	0.0127317
	141190	278	1248	IleVal	Ile	Val	HydrophobicHydrophobic	0.000381194	0.0064538	TRUE	0.402257	0.161811	0.00682541	0.00682541
	159	283	1248	IleVal	Ile	Val	HydrophobicHydrophobic	5.5811e-06	0.000262906	TRUE	0.500561	0.250561	0.00955457	0.00955457
	215	371	1248	AlaSer	Ala	Ser	HydrophobicPolar	9.35551e-05	0.00224484	TRUE	0.438396	0.192191	0.0110803	0.0110803
	68	127	1248	IleVal	Ile	Val	HydrophobicHydrophobic	0.14655	0.359611	FALSE	0.170435	0.0290482	0.002646	0.002646
	119549	347	1248	AlaSer	Ala	Ser	HydrophobicPolar	0.00127812	0.0158971	TRUE	0.367479	0.135041	0.0041598	0.0041598
	119538	247	1248	IleVal	Ile	Val	HydrophobicHydrophobic	0.0752968	0.245203	FALSE	-0.208037	0.0432795	-0.00185891	0.00185891
	134924	72	1248	AspGlu	Asp	Glu	NegativeNegative	0.308901	0.492371	FALSE	0.119899	0.0143759	0.000395245	0.000395245
	107	191	1248	LeuMet	Leu	Met	HydrophobicHydrophobic	0.631557	0.766124	FALSE	-0.0566649	0.00321091	-0.000263208	0.000263208
	169	297	1248	ProSer	Pro	Ser	SpecialPolar	0.0620378	0.215771	FALSE	0.218015	0.0475308	0.00110995	0.00110995
	97	170	1248	IleVal	Ile	Val	HydrophobicHydrophobic	0.210476	0.397827	FALSE	-0.147284	0.0216926	-0.00041035	0.00041035
	195391	189	1248	SerThr	Ser	Thr	PolarPolar	0.210476	0.397827	FALSE	0.147284	0.0216926	0.00101305	0.00101305
	207	361	1248	ThrVal	Thr	Val	PolarHydrophobic	0.210476	0.397827	FALSE	0.147284	0.0216926	0.000549452	0.000549452
	250	60	1249	AlaVal	Ala	Val	HydrophobicHydrophobic	0.330687	0.515294	FALSE	-0.114656	0.013146	-0.00244414	0.00244414
	261	82	1249	IleLeu	Ile	Leu	HydrophobicHydrophobic	0.0473384	0.179706	FALSE	-0.23135	0.0535228	-0.00193141	0.00193141
	253	64	1249	IleVal	Ile	Val	HydrophobicHydrophobic	0.662254	0.766124	FALSE	-0.0516224	0.00266487	-0.000149503	0.000149503
	277	18	1250	AlaSer	Ala	Ser	HydrophobicPolar	0.389475	0.577403	FALSE	-0.101509	0.010304	-0.00132955	0.00132955
	287	30	1250	AlaSer	Ala	Ser	HydrophobicPolar	0.584731	0.750557	FALSE	-0.0645606	0.00416807	-0.00109557	0.00109557
	351	119	1250	IleVal	Ile	Val	HydrophobicHydrophobic	0.136177	0.342572	FALSE	-0.174869	0.0305792	-0.00246547	0.00246547
	353	122	1250	AsnSer	Asn	Ser	PolarPolar	0.00219747	0.0236393	TRUE	-0.350567	0.122897	-0.00459353	0.00459353
	305	52	1250	IleVal	Ile	Val	HydrophobicHydrophobic	0.280708	0.464118	FALSE	-0.127054	0.0161427	-0.00113917	0.00113917
	141206	120	1250	AspGlu	Asp	Glu	NegativeNegative	0.00803711	0.0599349	FALSE	0.305899	0.0935744	0.00177507	0.00177507
	361	138	1250	AsnThr	Asn	Thr	PolarPolar	0.122205	0.321917	FALSE	-0.181265	0.0328569	-0.00076473	0.00076473
	292	37	1250	IleVal	Ile	Val	HydrophobicHydrophobic	0.609992	0.753198	FALSE	0.0602682	0.00363226	0.000211944	0.000211944
	331	92	1250	IleMet	Ile	Met	HydrophobicHydrophobic	0.0228025	0.12118	FALSE	0.264436	0.0699264	0.00184605	0.00184605
	160554	174	1250	AlaVal	Ala	Val	HydrophobicHydrophobic	0.227121	0.418443	FALSE	-0.14211	0.0201954	-0.000890092	0.000890092
	141207	127	1250	IleVal	Ile	Val	HydrophobicHydrophobic	0.902216	0.947608	FALSE	-0.014529	0.000211093	-3.92313e-05	3.92313e-05
	280	21	1250	ArgLys	Arg	Lys	PositivePositive	0.210476	0.397827	FALSE	-0.147284	0.0216926	-0.000491177	0.000491177
	134947	72	1250	AsnSer	Asn	Ser	PolarPolar	0.210476	0.397827	FALSE	0.147284	0.0216926	0.000222039	0.000222039
	346	113	1250	AlaVal	Ala	Val	HydrophobicHydrophobic	0.210476	0.397827	FALSE	0.147284	0.0216926	0.00135074	0.00135074
	141208	143	1250	AspGlu	Asp	Glu	NegativeNegative	0.210476	0.397827	FALSE	-0.147284	0.0216926	-0.000438076	0.000438076
	442	106	1251	SerThr	Ser	Thr	PolarPolar	0.024737	0.127719	FALSE	0.260935	0.0680869	0.00146532	0.00146532
	119573	76	1251	PheTyr	Phe	Tyr	HydrophobicHydrophobic	0.000706751	0.0102917	TRUE	0.384986	0.148214	0.00936192	0.00936192
	141217	120	1251	IleVal	Ile	Val	HydrophobicHydrophobic	0.447684	0.621562	FALSE	0.0896126	0.00803042	0.000349961	0.000349961
	134951	48	1251	LeuMet	Leu	Met	HydrophobicHydrophobic	0.0218407	0.118072	FALSE	-0.266272	0.0709006	-0.00555178	0.00555178
	451	118	1251	AsnHis	Asn	His	PolarPositive	0.0873965	0.268354	FALSE	-0.200093	0.0400372	-0.0013174	0.0013174
	141218	124	1251	IleVal	Ile	Val	HydrophobicHydrophobic	0.00243283	0.0254941	TRUE	0.347287	0.120608	0.00241343	0.00241343
	371	128	1251	AlaGly	Ala	Gly	HydrophobicSpecial	0.0307832	0.133183	FALSE	0.251313	0.0631582	0.000663018	0.000663018
	141215	77	1251	PheTyr	Phe	Tyr	HydrophobicHydrophobic	0.210476	0.397827	FALSE	-0.147284	0.0216926	-0.00179455	0.00179455
	182698	110	1251	GlnGlu	Gln	Glu	PolarNegative	0.210476	0.397827	FALSE	-0.147284	0.0216926	-0.00048077	0.00048077
	454	1	1252	AlaThr	Ala	Thr	HydrophobicPolar	0.00108103	0.0141148	TRUE	0.372527	0.138776	0.00514674	0.00514674
	486	47	1252	AsnHis	Asn	His	PolarPositive	2.9142e-05	0.000941845	TRUE	-0.465592	0.216776	-0.0174326	0.0174326
	507	81	1252	AlaVal	Ala	Val	HydrophobicHydrophobic	0.328472	0.51299	FALSE	-0.115179	0.0132662	-0.00105729	0.00105729
	509	83	1252	AspGlu	Asp	Glu	NegativeNegative	5.58773e-06	0.000262906	TRUE	0.500537	0.250537	0.0123619	0.0123619
	523	100	1252	ArgLys	Arg	Lys	PositivePositive	1.22073e-06	7.98061e-05	TRUE	0.529636	0.280515	0.0170576	0.0170576
	525	103	1252	AspGly	Asp	Gly	NegativeSpecial	0.00355676	0.0336193	TRUE	-0.334728	0.112043	-0.00228431	0.00228431
	557	160	1252	IleVal	Ile	Val	HydrophobicHydrophobic	0.00554239	0.0464116	TRUE	0.319381	0.102005	0.0312461	0.0312461
	568	183	1252	LeuMet	Leu	Met	HydrophobicHydrophobic	0.0231153	0.122354	FALSE	0.263853	0.0696185	0.00311923	0.00311923
	583	208	1252	ArgLys	Arg	Lys	PositivePositive	0.019295	0.108644	FALSE	0.271486	0.0737048	0.00482434	0.00482434
	456	5	1252	PheTyr	Phe	Tyr	HydrophobicHydrophobic	2.53415e-05	0.000842397	TRUE	-0.468701	0.219681	-0.00855326	0.00855326
	505	78	1252	AspSer	Asp	Ser	NegativePolar	0.61798	0.760691	FALSE	-0.0589273	0.00347243	-0.000371558	0.000371558
	508	82	1252	GlnLys	Gln	Lys	PolarPositive	0.0258224	0.131681	FALSE	-0.259071	0.0671177	-0.00305048	0.00305048
	518	94	1252	GlySer	Gly	Ser	SpecialPolar	3.59969e-05	0.00110311	TRUE	0.460834	0.212368	0.0148303	0.0148303
	521	98	1252	IleVal	Ile	Val	HydrophobicHydrophobic	0.135337	0.341288	FALSE	-0.175239	0.0307087	-0.00202657	0.00202657
	522	99	1252	AspGlu	Asp	Glu	NegativeNegative	0.0743697	0.243455	FALSE	0.208687	0.0435502	0.00181536	0.00181536
	153181	209	1252	AsnSer	Asn	Ser	PolarPolar	0.0719039	0.238235	FALSE	-0.210447	0.0442879	-0.00191778	0.00191778
	141225	119	1252	IleVal	Ile	Val	HydrophobicHydrophobic	0.00249405	0.0259387	TRUE	0.346481	0.120049	0.00919714	0.00919714
	134953	144	1252	AspGlu	Asp	Glu	NegativeNegative	0.00112746	0.0145426	TRUE	-0.371267	0.137839	-0.0100296	0.0100296
	566	178	1252	SerThr	Ser	Thr	PolarPolar	0.50239	0.676951	FALSE	0.0791969	0.00627214	0.000690869	0.000690869
	141231	181	1252	GlnLys	Gln	Lys	PolarPositive	0.0309295	0.133568	FALSE	0.251101	0.0630516	0.00175318	0.00175318
	520	96	1252	AspGlu	Asp	Glu	NegativeNegative	0.643364	0.766124	FALSE	-0.0547138	0.0029936	-0.000454451	0.000454451
	584	210	1252	IleVal	Ile	Val	HydrophobicHydrophobic	0.0015347	0.0181322	TRUE	-0.361871	0.130951	-0.00172442	0.00172442
	195401	42	1252	AsnSer	Asn	Ser	PolarPolar	0.657443	0.766124	FALSE	0.0524063	0.00274642	0.000150192	0.000150192
	528	107	1252	AsnAsp	Asn	Asp	PolarNegative	0.751269	0.83603	FALSE	-0.0374716	0.00140412	-0.000135946	0.000135946
	553	151	1252	SerThr	Ser	Thr	PolarPolar	0.104462	0.299712	FALSE	-0.19025	0.0361951	-0.000322809	0.000322809
	134954	192	1252	AlaThr	Ala	Thr	HydrophobicPolar	0.0636107	0.219541	FALSE	0.216747	0.0469791	0.00238477	0.00238477
	572	194	1252	AspGlu	Asp	Glu	NegativeNegative	0.345537	0.531121	FALSE	-0.111207	0.012367	-0.000687861	0.000687861
	479	33	1252	AlaThr	Ala	Thr	HydrophobicPolar	0.581738	0.747564	FALSE	-0.0650748	0.00423473	-0.000369358	0.000369358
	141233	188	1252	AlaVal	Ala	Val	HydrophobicHydrophobic	0.988888	0.992217	FALSE	-0.001647	2.71262e-06	-3.02091e-06	3.02091e-06
	214188	7	1252	GluLys	Glu	Lys	NegativePositive	0.0307832	0.133183	FALSE	-0.251313	0.0631582	-0.000588454	0.000588454
	589	222	1252	IleVal	Ile	Val	HydrophobicHydrophobic	0.00469856	0.0413526	TRUE	-0.325186	0.105746	-0.00242582	0.00242582
	141224	106	1252	IleLeu	Ile	Leu	HydrophobicHydrophobic	0.250387	0.432549	FALSE	-0.135304	0.0183072	-0.000744961	0.000744961
	119587	191	1252	AspGlu	Asp	Glu	NegativeNegative	0.265183	0.447604	FALSE	0.131199	0.0172131	0.000690119	0.000690119
	492	60	1252	IleVal	Ile	Val	HydrophobicHydrophobic	0.406544	0.59129	FALSE	-0.0979194	0.0095882	-0.000295237	0.000295237
	510	86	1252	AsnAsp	Asn	Asp	PolarNegative	0.406544	0.59129	FALSE	-0.0979194	0.0095882	-9.97793e-05	9.97793e-05
	206058	69	1252	AsnLys	Asn	Lys	PolarPositive	0.210476	0.397827	FALSE	-0.147284	0.0216926	-0.0011229	0.0011229
	176844	190	1252	IleLeu	Ile	Leu	HydrophobicHydrophobic	0.210476	0.397827	FALSE	-0.147284	0.0216926	-0.000784298	0.000784298
	480	36	1252	AspGlu	Asp	Glu	NegativeNegative	0.378915	0.56595	FALSE	0.103776	0.0107695	0.000326929	0.000326929
	141230	180	1252	AspGlu	Asp	Glu	NegativeNegative	0.243597	0.424832	FALSE	0.137244	0.0188359	0.000233565	0.000233565
	619	41	1253	AlaSer	Ala	Ser	HydrophobicPolar	0.41577	0.599352	FALSE	-0.096016	0.00921907	-0.00208683	0.00208683
	661	112	1253	AsnAsp	Asn	Asp	PolarNegative	0.0122598	0.0802131	FALSE	0.289808	0.0839884	0.00188059	0.00188059
	664	117	1253	GlnSer	Gln	Ser	PolarPolar	0.171251	0.396612	FALSE	0.16075	0.0258405	0.00391466	0.00391466
	602	15	1253	AsnSer	Asn	Ser	PolarPolar	0.00544235	0.045821	TRUE	-0.320027	0.102417	-0.00370685	0.00370685
	614	162	1253	SerThr	Ser	Thr	PolarPolar	4.18262e-05	0.00121923	TRUE	0.45741	0.209224	0.0157586	0.0157586
	119594	34	1253	SerThr	Ser	Thr	PolarPolar	0.58481	0.750607	FALSE	-0.0645471	0.00416633	-0.000644359	0.000644359
	650	88	1253	IleMet	Ile	Met	HydrophobicHydrophobic	0.500282	0.675038	FALSE	-0.0795867	0.00633405	-0.00413933	0.00413933
	601	14	1253	IleThr	Ile	Thr	HydrophobicPolar	0.58589	0.751475	FALSE	0.064362	0.00414246	0.00057317	0.00057317
	603	16	1253	AsnLys	Asn	Lys	PolarPositive	2.42084e-05	0.000810303	TRUE	-0.469712	0.22063	-0.00285704	0.00285704
	617	38	1253	AspGlu	Asp	Glu	NegativeNegative	0.00144713	0.017401	TRUE	-0.363683	0.132265	-0.00797696	0.00797696
	623	49	1253	IleVal	Ile	Val	HydrophobicHydrophobic	0.000378196	0.00641793	TRUE	0.402472	0.161984	0.00853085	0.00853085
	665	118	1253	AlaThr	Ala	Thr	HydrophobicPolar	0.00122516	0.0154309	TRUE	0.368762	0.135986	0.00217295	0.00217295
	176849	143	1253	ProSer	Pro	Ser	SpecialPolar	0.00117484	0.0149622	TRUE	-0.370029	0.136921	-0.00974365	0.00974365
	668	125	1253	AsnSer	Asn	Ser	PolarPolar	0.0542274	0.197022	FALSE	-0.224733	0.0505049	-0.0018372	0.0018372
	607	23	1253	IleVal	Ile	Val	HydrophobicHydrophobic	0.234794	0.424832	FALSE	-0.139815	0.0195481	-0.00126591	0.00126591
	639	75	1253	SerThr	Ser	Thr	PolarPolar	0.112436	0.313304	FALSE	-0.186077	0.0346246	-0.000394886	0.000394886
	119591	4	1253	AspGlu	Asp	Glu	NegativeNegative	0.0827416	0.260189	FALSE	-0.203039	0.0412249	-0.0020899	0.0020899
	176851	160	1253	AsnSer	Asn	Ser	PolarPolar	0.00874898	0.0637384	FALSE	-0.302734	0.0916479	-0.00282931	0.00282931
	620	45	1253	GluLys	Glu	Lys	NegativePositive	0.308901	0.492371	FALSE	-0.119899	0.0143759	-0.000224917	0.000224917
	631	62	1253	IleLeu	Ile	Leu	HydrophobicHydrophobic	0.308901	0.492371	FALSE	0.119899	0.0143759	0.000292297	0.000292297
	637	72	1253	AsnAsp	Asn	Asp	PolarNegative	0.0307832	0.133183	FALSE	0.251313	0.0631582	0.000567595	0.000567595
	598	11	1253	GluSer	Glu	Ser	NegativePolar	0.210476	0.397827	FALSE	0.147284	0.0216926	0.00022937	0.00022937
	221158	13	1253	IleMet	Ile	Met	HydrophobicHydrophobic	0.210476	0.397827	FALSE	-0.147284	0.0216926	-0.000436392	0.000436392
	182700	42	1253	GlnLys	Gln	Lys	PolarPositive	0.210476	0.397827	FALSE	-0.147284	0.0216926	-0.000591895	0.000591895
	119599	148	1253	IleVal	Ile	Val	HydrophobicHydrophobic	0.210476	0.397827	FALSE	0.147284	0.0216926	0.000549452	0.000549452
	216679	154	1253	HisTyr	His	Tyr	PositiveHydrophobic	0.210476	0.397827	FALSE	0.147284	0.0216926	0.000442678	0.000442678
	206582	163	1253	AlaThr	Ala	Thr	HydrophobicPolar	0.210476	0.397827	FALSE	0.147284	0.0216926	0.000805074	0.000805074
	662	114	1253	IleVal	Ile	Val	HydrophobicHydrophobic	0.243597	0.424832	FALSE	-0.137244	0.0188359	-0.000222116	0.000222116
	690	42	1255	AlaVal	Ala	Val	HydrophobicHydrophobic	0.00322513	0.0313054	TRUE	0.338014	0.114253	0.00713482	0.00713482
	692	44	1255	AlaVal	Ala	Val	HydrophobicHydrophobic	0.196307	0.397827	FALSE	0.151922	0.0230801	0.00128113	0.00128113
	883	340	1255	SerThr	Ser	Thr	PolarPolar	0.180194	0.397827	FALSE	-0.157497	0.0248054	-0.0032044	0.0032044
	1050	604	1255	AsnAsp	Asn	Asp	PolarNegative	0.188282	0.397827	FALSE	0.154655	0.0239183	0.0109477	0.0109477
	1084	657	1255	SerThr	Ser	Thr	PolarPolar	2.75997e-05	0.000900592	TRUE	0.466806	0.217907	0.0202156	0.0202156
	1281	992	1255	AsnThr	Asn	Thr	PolarPolar	0.710217	0.802959	FALSE	0.0439204	0.001929	0.000553785	0.000553785
	1284	995	1255	IleVal	Ile	Val	HydrophobicHydrophobic	0.708644	0.801521	FALSE	0.04417	0.00195099	0.000583682	0.000583682
	1303	1036	1255	AspGlu	Asp	Glu	NegativeNegative	0.928706	0.967117	FALSE	0.0105809	0.000111955	0.000165684	0.000165684
	1305	1043	1255	GlnGlu	Gln	Glu	PolarNegative	0.787517	0.863779	FALSE	-0.0318676	0.00101554	-0.000481395	0.000481395
	1383	1180	1255	AspGlu	Asp	Glu	NegativeNegative	0.295245	0.481151	FALSE	-0.123309	0.0152051	-0.00341684	0.00341684
	1389	1188	1255	AsnSer	Asn	Ser	PolarPolar	0.0142902	0.0886779	FALSE	-0.283744	0.0805108	-0.008902	0.008902
	119603	41	1255	AsnAsp	Asn	Asp	PolarNegative	0.486277	0.661566	FALSE	-0.0821989	0.00675666	-0.00068224	0.00068224
	691	43	1255	AspGlu	Asp	Glu	NegativeNegative	0.317999	0.501223	FALSE	0.117682	0.013849	0.000806672	0.000806672
	784	168	1255	SerThr	Ser	Thr	PolarPolar	0.308694	0.492371	FALSE	-0.11995	0.0143881	-0.00204792	0.00204792
	1081	653	1255	AlaSer	Ala	Ser	HydrophobicPolar	1.51343e-05	0.000569661	TRUE	0.479916	0.230319	0.020096	0.020096
	1083	656	1255	AspGlu	Asp	Glu	NegativeNegative	0.477933	0.65322	FALSE	-0.0837741	0.00701809	-0.00112598	0.00112598
	693	45	1255	AlaThr	Ala	Thr	HydrophobicPolar	0.506428	0.680472	FALSE	0.0784526	0.0061548	0.000662338	0.000662338
	724	89	1255	AlaThr	Ala	Thr	HydrophobicPolar	1.16089e-07	1.35609e-05	TRUE	0.569885	0.324769	0.0136266	0.0136266
	802	192	1255	PheTyr	Phe	Tyr	HydrophobicHydrophobic	0.16201	0.382679	FALSE	-0.164244	0.0269761	-0.00135562	0.00135562
	1038	587	1255	AlaSer	Ala	Ser	HydrophobicPolar	0.00375609	0.0349045	TRUE	0.332883	0.110811	0.00540389	0.00540389
	1285	999	1255	ProSer	Pro	Ser	SpecialPolar	0.096358	0.284002	FALSE	-0.194753	0.0379289	-0.00128168	0.00128168
	119647	606	1255	IleVal	Ile	Val	HydrophobicHydrophobic	0.177962	0.397827	FALSE	0.158298	0.0250582	0.00216737	0.00216737
	134980	786	1255	SerThr	Ser	Thr	PolarPolar	0.392391	0.580448	FALSE	0.100889	0.0101786	0.000561372	0.000561372
	1279	989	1255	LeuSer	Leu	Ser	HydrophobicPolar	0.0684095	0.230886	FALSE	0.213026	0.0453801	0.000992926	0.000992926
	1382	1179	1255	AsnLys	Asn	Lys	PolarPositive	0.887599	0.938632	FALSE	-0.0167141	0.000279363	-0.000147382	0.000147382
	810	210	1255	AlaSer	Ala	Ser	HydrophobicPolar	7.40207e-08	9.57745e-06	TRUE	-0.577013	0.332944	-0.0195096	0.0195096
	818	222	1255	AlaSer	Ala	Ser	HydrophobicPolar	6.59148e-05	0.00170829	TRUE	-0.446806	0.199635	-0.0112611	0.0112611
	1048	601	1255	ArgLys	Arg	Lys	PositivePositive	0.929452	0.967522	FALSE	-0.0104699	0.00010962	-0.000164332	0.000164332
	1070	638	1255	IleThr	Ile	Thr	HydrophobicPolar	2.61876e-05	0.000865787	TRUE	-0.467973	0.218999	-0.00974981	0.00974981
	1217	877	1255	IleVal	Ile	Val	HydrophobicHydrophobic	1.48856e-06	9.41762e-05	TRUE	0.525991	0.276667	0.0145477	0.0145477
	673	13	1255	AsnSer	Asn	Ser	PolarPolar	0.00483598	0.0421835	TRUE	-0.324181	0.105093	-0.00339517	0.00339517
	175863	209	1255	LeuPhe	Leu	Phe	HydrophobicHydrophobic	0.549698	0.716802	FALSE	-0.0706567	0.00499237	-0.000492816	0.000492816
	817	220	1255	SerThr	Ser	Thr	PolarPolar	0.00675676	0.0532651	FALSE	-0.312269	0.0975121	-0.00537258	0.00537258
	899	366	1255	AsnThr	Asn	Thr	PolarPolar	0.18151	0.397827	FALSE	-0.157029	0.024658	-0.000695681	0.000695681
	990	516	1255	SerThr	Ser	Thr	PolarPolar	0.0979475	0.28683	FALSE	0.193847	0.0375768	0.00182057	0.00182057
	1053	609	1255	AspGlu	Asp	Glu	NegativeNegative	0.102369	0.295528	FALSE	0.191386	0.0366287	0.00191983	0.00191983
	1054	610	1255	AsnLys	Asn	Lys	PolarPositive	0.0133869	0.0846904	FALSE	-0.286343	0.0819924	-0.00344757	0.00344757
	141295	1176	1255	AlaGlu	Ala	Glu	HydrophobicNegative	0.304099	0.49124	FALSE	-0.121087	0.0146621	-0.00044037	0.00044037
	1404	1221	1255	GluLys	Glu	Lys	NegativePositive	0.581348	0.74727	FALSE	-0.0651418	0.00424345	-0.000176586	0.000176586
	689	39	1255	AspGlu	Asp	Glu	NegativeNegative	0.227239	0.41862	FALSE	-0.142075	0.0201852	-0.000644532	0.000644532
	885	342	1255	GlnLys	Gln	Lys	PolarPositive	0.677018	0.778406	FALSE	0.04923	0.00242359	0.000314872	0.000314872
	985	508	1255	IleVal	Ile	Val	HydrophobicHydrophobic	0.537166	0.704525	FALSE	-0.0728822	0.00531181	-0.000308191	0.000308191
	1071	640	1255	AspGlu	Asp	Glu	NegativeNegative	0.0356933	0.147753	FALSE	-0.244609	0.0598335	-0.00447764	0.00447764
	1265	961	1255	AspGlu	Asp	Glu	NegativeNegative	0.381016	0.5682	FALSE	0.103322	0.0106754	0.000413514	0.000413514
	1283	994	1255	AsnLys	Asn	Lys	PolarPositive	0.657443	0.766124	FALSE	0.0524063	0.00274642	0.000196616	0.000196616
	195418	997	1255	AspGlu	Asp	Glu	NegativeNegative	0.657443	0.766124	FALSE	-0.0524063	0.00274642	-0.000189095	0.000189095
	1286	1000	1255	GluLys	Glu	Lys	NegativePositive	0.543211	0.710652	FALSE	-0.0718056	0.00515605	-0.000224204	0.000224204
	119682	1038	1255	PheTyr	Phe	Tyr	HydrophobicHydrophobic	0.716398	0.807946	FALSE	0.0429417	0.00184399	0.000243108	0.000243108
	156331	1040	1255	AsnLys	Asn	Lys	PolarPositive	0.172421	0.397827	FALSE	-0.160317	0.0257017	-0.000869228	0.000869228
	1366	1147	1255	GlnLys	Gln	Lys	PolarPositive	0.254091	0.436174	FALSE	0.134261	0.0180261	0.000513184	0.000513184
	1380	1175	1255	AspGlu	Asp	Glu	NegativeNegative	0.657443	0.766124	FALSE	0.0524063	0.00274642	0.000207116	0.000207116
	1384	1182	1255	LeuVal	Leu	Val	HydrophobicHydrophobic	0.445423	0.619107	FALSE	0.0900575	0.00811035	0.000257721	0.000257721
	694	46	1255	AspGlu	Asp	Glu	NegativeNegative	0.0101668	0.0706897	FALSE	-0.297049	0.0882381	-0.00444016	0.00444016
	721	85	1255	AspGlu	Asp	Glu	NegativeNegative	0.0218135	0.117959	FALSE	-0.266325	0.0709288	-0.00411676	0.00411676
	176862	654	1255	ArgLys	Arg	Lys	PositivePositive	0.124464	0.323072	FALSE	-0.180194	0.0324699	-0.000508477	0.000508477
	176867	962	1255	GlnGlu	Gln	Glu	PolarNegative	0.00106859	0.0139915	TRUE	0.372873	0.139034	0.00384921	0.00384921
	153185	1161	1255	ArgLys	Arg	Lys	PositivePositive	0.00752668	0.0570998	FALSE	0.308324	0.0950636	0.00242376	0.00242376
	141247	197	1255	PheTyr	Phe	Tyr	HydrophobicHydrophobic	0.102901	0.296563	FALSE	0.191096	0.0365177	0.00156008	0.00156008
	1141	751	1255	SerThr	Ser	Thr	PolarPolar	0.122111	0.32176	FALSE	0.18131	0.0328732	0.000460463	0.000460463
	695	47	1255	IleLeu	Ile	Leu	HydrophobicHydrophobic	0.482023	0.657326	FALSE	-0.0830001	0.00688902	-0.000449032	0.000449032
	134960	112	1255	AspGlu	Asp	Glu	NegativeNegative	0.0362753	0.149597	FALSE	-0.243866	0.0594708	-0.00256308	0.00256308
	882	339	1255	HisTyr	His	Tyr	PositiveHydrophobic	0.05132	0.189852	FALSE	0.227436	0.0517273	0.000639146	0.000639146
	898	365	1255	AsnSer	Asn	Ser	PolarPolar	0.609992	0.753198	FALSE	0.0602682	0.00363226	0.000102831	0.000102831
	972	492	1255	IleVal	Ile	Val	HydrophobicHydrophobic	0.68751	0.786473	FALSE	-0.047542	0.00226025	-0.000299928	0.000299928
	1114	705	1255	AlaSer	Ala	Ser	HydrophobicPolar	0.0725731	0.239685	FALSE	-0.209965	0.0440851	-0.00135653	0.00135653
	1254	935	1255	IleVal	Ile	Val	HydrophobicHydrophobic	0.609992	0.753198	FALSE	-0.0602682	0.00363226	-0.000166455	0.000166455
	1278	987	1255	LeuSer	Leu	Ser	HydrophobicPolar	0.609992	0.753198	FALSE	-0.0602682	0.00363226	-9.42131e-05	9.42131e-05
	1287	1002	1255	AlaThr	Ala	Thr	HydrophobicPolar	0.609992	0.753198	FALSE	-0.0602682	0.00363226	-0.000126335	0.000126335
	194084	1150	1255	AsnLys	Asn	Lys	PolarPositive	0.0676919	0.229274	FALSE	0.213569	0.0456116	0.00125877	0.00125877
	119693	1224	1255	AsnLys	Asn	Lys	PolarPositive	0.0109318	0.0742617	FALSE	0.294264	0.0865912	0.00653956	0.00653956
	1418	1241	1255	LysMet	Lys	Met	PositiveHydrophobic	0.609992	0.753198	FALSE	0.0602682	0.00363226	0.000156522	0.000156522
	134959	110	1255	AsnAsp	Asn	Asp	PolarNegative	0.767805	0.849333	FALSE	-0.0349056	0.0012184	-0.000183849	0.000183849
	156315	201	1255	ArgLys	Arg	Lys	PositivePositive	0.884251	0.935968	FALSE	-0.0172154	0.00029637	-8.42349e-05	8.42349e-05
	964	476	1255	IleVal	Ile	Val	HydrophobicHydrophobic	0.932885	0.969763	FALSE	0.00995913	9.91844e-05	0.000338536	0.000338536
	877	329	1255	IleThr	Ile	Thr	HydrophobicPolar	0.224059	0.414594	FALSE	0.143042	0.0204609	0.000441882	0.000441882
	1067	634	1255	AsnAsp	Asn	Asp	PolarNegative	0.988888	0.992217	FALSE	-0.001647	2.71262e-06	-3.74493e-06	3.74493e-06
	718	78	1255	AspGlu	Asp	Glu	NegativeNegative	0.0154197	0.0936591	FALSE	-0.280687	0.0787854	-0.00313251	0.00313251
	816	219	1255	PheTyr	Phe	Tyr	HydrophobicHydrophobic	0.0151694	0.0924726	FALSE	-0.281348	0.0791565	-0.00193995	0.00193995
	881	337	1255	AsnSer	Asn	Ser	PolarPolar	0.0128843	0.0829943	FALSE	0.287855	0.0828607	0.00117691	0.00117691
	206587	419	1255	GlnLeu	Gln	Leu	PolarHydrophobic	0.0155327	0.0941158	FALSE	0.280392	0.0786197	0.00168691	0.00168691
	1062	622	1255	PheTyr	Phe	Tyr	HydrophobicHydrophobic	0.0284157	0.133183	FALSE	0.254872	0.0649599	0.00138245	0.00138245
	160605	775	1255	ArgLys	Arg	Lys	PositivePositive	0.0350249	0.145731	FALSE	0.245474	0.0602576	0.00174637	0.00174637
	800	190	1255	LeuPhe	Leu	Phe	HydrophobicHydrophobic	0.0278402	0.133183	FALSE	-0.255775	0.065421	-0.00154267	0.00154267
	696	48	1255	AlaThr	Ala	Thr	HydrophobicPolar	0.729276	0.818521	FALSE	-0.0409117	0.00167377	-9.22727e-05	9.22727e-05
	153182	76	1255	ArgLys	Arg	Lys	PositivePositive	0.428625	0.607044	FALSE	-0.0934042	0.00872435	-0.000289243	0.000289243
	119691	1191	1255	ArgLys	Arg	Lys	PositivePositive	0.459822	0.634364	FALSE	-0.0872446	0.00761162	-0.000295332	0.000295332
	820	225	1255	AlaVal	Ala	Val	HydrophobicHydrophobic	0.149706	0.364499	FALSE	-0.169133	0.028606	-0.0022259	0.0022259
	176852	2	1255	IleLeu	Ile	Leu	HydrophobicHydrophobic	0.264692	0.44706	FALSE	-0.131332	0.0172482	-0.000636819	0.000636819
	819	224	1255	IleVal	Ile	Val	HydrophobicHydrophobic	0.662254	0.766124	FALSE	0.0516224	0.00266487	0.000146925	0.000146925
	119629	390	1255	SerThr	Ser	Thr	PolarPolar	0.192419	0.397827	FALSE	-0.153236	0.0234812	-0.000873523	0.000873523
	176861	633	1255	ArgLys	Arg	Lys	PositivePositive	0.286869	0.471814	FALSE	-0.125451	0.0157381	-0.000688317	0.000688317
	1139	746	1255	AspGlu	Asp	Glu	NegativeNegative	0.231885	0.424492	FALSE	0.140679	0.0197905	0.00466382	0.00466382
	1140	749	1255	AspGlu	Asp	Glu	NegativeNegative	0.247848	0.429733	FALSE	0.136025	0.0185028	0.00100462	0.00100462
	1142	752	1255	GluLys	Glu	Lys	NegativePositive	0.249363	0.431436	FALSE	-0.135594	0.0183858	-0.00199611	0.00199611
	134981	841	1255	GluVal	Glu	Val	NegativeHydrophobic	0.27869	0.462155	FALSE	-0.127584	0.0162777	-0.000937094	0.000937094
	1223	886	1255	AlaPro	Ala	Pro	HydrophobicSpecial	0.662254	0.766124	FALSE	0.0516224	0.00266487	0.000144435	0.000144435
	194082	972	1255	AspGlu	Asp	Glu	NegativeNegative	0.662254	0.766124	FALSE	-0.0516224	0.00266487	-0.000152718	0.000152718
	1456	1307	1255	SerThr	Ser	Thr	PolarPolar	0.109318	0.307943	FALSE	-0.18768	0.035224	-0.000579155	0.000579155
	686	35	1255	AsnLys	Asn	Lys	PolarPositive	0.210476	0.397827	FALSE	-0.147284	0.0216926	-0.000398578	0.000398578
	880	336	1255	AlaSer	Ala	Ser	HydrophobicPolar	0.634345	0.766124	FALSE	-0.0562029	0.00315877	-0.00022396	0.00022396
	884	341	1255	IleLeu	Ile	Leu	HydrophobicHydrophobic	0.210476	0.397827	FALSE	-0.147284	0.0216926	-0.000607831	0.000607831
	930	418	1255	AsnAsp	Asn	Asp	PolarNegative	0.210476	0.397827	FALSE	0.147284	0.0216926	0.000357548	0.000357548
	938	431	1255	AspGlu	Asp	Glu	NegativeNegative	0.210476	0.397827	FALSE	0.147284	0.0216926	0.000467562	0.000467562
	1066	631	1255	IleLeu	Ile	Leu	HydrophobicHydrophobic	0.210476	0.397827	FALSE	-0.147284	0.0216926	-0.000771849	0.000771849
	213737	646	1255	GlnGlu	Gln	Glu	PolarNegative	0.210476	0.397827	FALSE	0.147284	0.0216926	0.000494172	0.000494172
	141273	885	1255	AsnLys	Asn	Lys	PolarPositive	0.210476	0.397827	FALSE	0.147284	0.0216926	0.000491886	0.000491886
	1263	958	1255	AlaSer	Ala	Ser	HydrophobicPolar	0.210476	0.397827	FALSE	0.147284	0.0216926	0.00044321	0.00044321
	134985	983	1255	AlaSer	Ala	Ser	HydrophobicPolar	0.210476	0.397827	FALSE	-0.147284	0.0216926	-0.000438076	0.000438076
	1276	985	1255	IlePhe	Ile	Phe	HydrophobicHydrophobic	0.210476	0.397827	FALSE	-0.147284	0.0216926	-0.000595913	0.000595913
	141287	1039	1255	AsnThr	Asn	Thr	PolarPolar	0.210476	0.397827	FALSE	0.147284	0.0216926	0.000150082	0.000150082
	1367	1148	1255	IleVal	Ile	Val	HydrophobicHydrophobic	0.210476	0.397827	FALSE	-0.147284	0.0216926	-0.000450245	0.000450245
	1368	1152	1255	IleVal	Ile	Val	HydrophobicHydrophobic	0.210476	0.397827	FALSE	-0.147284	0.0216926	-0.000405221	0.000405221
	1412	1232	1255	PheTyr	Phe	Tyr	HydrophobicHydrophobic	0.210476	0.397827	FALSE	-0.147284	0.0216926	-0.000578887	0.000578887
	1436	1275	1255	IleVal	Ile	Val	HydrophobicHydrophobic	0.210476	0.397827	FALSE	-0.147284	0.0216926	-0.000759789	0.000759789
	141302	1286	1255	LeuPhe	Leu	Phe	HydrophobicHydrophobic	0.210476	0.397827	FALSE	0.147284	0.0216926	0.00118772	0.00118772
	1455	1306	1255	SerTyr	Ser	Tyr	PolarHydrophobic	0.210476	0.397827	FALSE	-0.147284	0.0216926	-0.000629469	0.000629469
	1233	900	1255	SerThr	Ser	Thr	PolarPolar	0.243597	0.424832	FALSE	0.137244	0.0188359	0.000391292	0.000391292
	206590	926	1255	ArgLys	Arg	Lys	PositivePositive	0.243597	0.424832	FALSE	0.137244	0.0188359	0.000406018	0.000406018
	1307	1046	1255	IleThr	Ile	Thr	HydrophobicPolar	0.243597	0.424832	FALSE	-0.137244	0.0188359	-0.000429087	0.000429087
	182729	1061	1255	AspGlu	Asp	Glu	NegativeNegative	0.243597	0.424832	FALSE	0.137244	0.0188359	0.000399809	0.000399809
	1788	554	1256	PheTyr	Phe	Tyr	HydrophobicHydrophobic	0.51887	0.688526	FALSE	0.0761778	0.00580306	0.00233638	0.00233638
	1790	557	1256	LeuVal	Leu	Val	HydrophobicHydrophobic	0.066973	0.227646	FALSE	-0.214117	0.0458462	-0.00402008	0.00402008
	1791	559	1256	AspGlu	Asp	Glu	NegativeNegative	0.193356	0.397827	FALSE	0.152917	0.0233837	0.00500297	0.00500297
	1795	565	1256	IleMet	Ile	Met	HydrophobicHydrophobic	0.363195	0.550749	FALSE	-0.107223	0.0114969	-0.00414706	0.00414706
	1802	585	1256	AsnSer	Asn	Ser	PolarPolar	0.067998	0.229955	FALSE	-0.213337	0.0455125	-0.0024743	0.0024743
	1833	648	1256	AlaGlu	Ala	Glu	HydrophobicNegative	0.0606379	0.212609	FALSE	-0.219167	0.0480341	-0.00656735	0.00656735
	1862	708	1256	AsnAsp	Asn	Asp	PolarNegative	0.730366	0.819435	FALSE	-0.0407404	0.00165978	-0.000364264	0.000364264
	1923	809	1256	AspGlu	Asp	Glu	NegativeNegative	0.83296	0.898027	FALSE	-0.0249382	0.000621916	-0.000273219	0.000273219
	1924	810	1256	AsnAsp	Asn	Asp	PolarNegative	0.792323	0.867391	FALSE	0.03113	0.000969074	0.000629744	0.000629744
	1941	841	1256	AspGlu	Asp	Glu	NegativeNegative	0.416135	0.59946	FALSE	0.0959413	0.00920473	0.00395083	0.00395083
	2005	944	1256	IleVal	Ile	Val	HydrophobicHydrophobic	0.577293	0.743411	FALSE	0.0658404	0.00433495	0.000624899	0.000624899
	2008	948	1256	AspGlu	Asp	Glu	NegativeNegative	0.0187002	0.106498	FALSE	0.272789	0.0744138	0.00581101	0.00581101
	2061	1027	1256	IleThr	Ile	Thr	HydrophobicPolar	0.46923	0.644242	FALSE	-0.0854327	0.00729875	-0.00116045	0.00116045
	2170	1219	1256	AspGlu	Asp	Glu	NegativeNegative	0.761293	0.844076	FALSE	0.0359142	0.00128983	0.000479876	0.000479876
	2195	1259	1256	IleVal	Ile	Val	HydrophobicHydrophobic	0.52201	0.691388	FALSE	-0.0756081	0.00571658	-0.000746077	0.000746077
	2202	1271	1256	IleVal	Ile	Val	HydrophobicHydrophobic	0.00432494	0.0389142	TRUE	-0.328057	0.107622	-0.00567727	0.00567727
	2260	1375	1256	AspGlu	Asp	Glu	NegativeNegative	0.0589801	0.208622	FALSE	0.220559	0.0486461	0.00382833	0.00382833
	2262	1379	1256	AlaThr	Ala	Thr	HydrophobicPolar	0.681281	0.781344	FALSE	-0.0485429	0.00235642	-0.000402046	0.000402046
	2266	1387	1256	AlaThr	Ala	Thr	HydrophobicPolar	0.152006	0.367433	FALSE	0.168197	0.0282903	0.00270562	0.00270562
	1792	560	1256	GlnLys	Gln	Lys	PolarPositive	0.896323	0.944881	FALSE	-0.0154094	0.000237449	-0.000178827	0.000178827
	1812	607	1256	IleVal	Ile	Val	HydrophobicHydrophobic	1.93029e-08	3.55248e-06	TRUE	-0.59734	0.356815	-0.0249741	0.0249741
	1952	861	1256	AlaSer	Ala	Ser	HydrophobicPolar	0.293439	0.479004	FALSE	-0.123767	0.0153184	-0.00122253	0.00122253
	2007	947	1256	AsnSer	Asn	Ser	PolarPolar	0.0442934	0.171861	FALSE	-0.23453	0.0550044	-0.00402801	0.00402801
	2144	1171	1256	AspGlu	Asp	Glu	NegativeNegative	0.00510288	0.0437941	TRUE	0.322299	0.103877	0.00684112	0.00684112
	1774	519	1256	AspGlu	Asp	Glu	NegativeNegative	0.248168	0.430147	FALSE	0.135934	0.0184781	0.00138759	0.00138759
	2263	1380	1256	AlaSer	Ala	Ser	HydrophobicPolar	0.000150379	0.00320579	TRUE	0.426636	0.182018	0.00315889	0.00315889
	1781	530	1256	IleThr	Ile	Thr	HydrophobicPolar	0.582905	0.748755	FALSE	0.0648741	0.00420865	0.000654881	0.000654881
	119752	645	1256	IleVal	Ile	Val	HydrophobicHydrophobic	0.214139	0.402549	FALSE	0.146121	0.0213514	0.0023084	0.0023084
	1920	806	1256	IleVal	Ile	Val	HydrophobicHydrophobic	0.14271	0.353492	FALSE	-0.172048	0.0296007	-0.00232698	0.00232698
	1942	842	1256	IleVal	Ile	Val	HydrophobicHydrophobic	0.19314	0.397827	FALSE	0.152991	0.0234061	0.000898615	0.000898615
	2031	980	1256	AspGlu	Asp	Glu	NegativeNegative	0.492186	0.667278	FALSE	0.0810921	0.00657592	0.000713731	0.000713731
	2137	1155	1256	IleVal	Ile	Val	HydrophobicHydrophobic	0.0470029	0.178854	FALSE	0.231692	0.0536811	0.00196764	0.00196764
	2191	1255	1256	IleVal	Ile	Val	HydrophobicHydrophobic	0.635119	0.766124	FALSE	-0.0560747	0.00314438	-0.000597979	0.000597979
	2255	1365	1256	GluLys	Glu	Lys	NegativePositive	0.833751	0.898681	FALSE	0.0248184	0.000615953	0.000219931	0.000219931
	1491	10	1256	GlySer	Gly	Ser	SpecialPolar	0.051798	0.190873	FALSE	0.226983	0.0515215	0.00253056	0.00253056
	1605	206	1256	AsnSer	Asn	Ser	PolarPolar	0.000130194	0.00288267	TRUE	-0.430253	0.185118	-0.010649	0.010649
	119748	592	1256	IleVal	Ile	Val	HydrophobicHydrophobic	0.000610744	0.00924777	TRUE	-0.389156	0.151442	-0.0104987	0.0104987
	1820	623	1256	ArgLys	Arg	Lys	PositivePositive	0.000130849	0.00289204	TRUE	-0.430128	0.18501	-0.00572783	0.00572783
	1950	855	1256	GluSer	Glu	Ser	NegativePolar	0.00673479	0.0531565	FALSE	-0.312388	0.097586	-0.0113512	0.0113512
	2135	1153	1256	GlnSer	Gln	Ser	PolarPolar	0.00515404	0.0440901	TRUE	-0.321948	0.103651	-0.00664282	0.00664282
	2145	1174	1256	AlaSer	Ala	Ser	HydrophobicPolar	1.06236e-07	1.25675e-05	TRUE	-0.571304	0.326388	-0.0202365	0.0202365
	2252	1361	1256	AsnLys	Asn	Lys	PolarPositive	0.00179738	0.0203951	TRUE	0.356946	0.12741	0.00386488	0.00386488
	1842	669	1256	AlaSer	Ala	Ser	HydrophobicPolar	0.174274	0.397827	FALSE	0.159637	0.0254839	0.00162289	0.00162289
	182779	1369	1256	AsnLys	Asn	Lys	PolarPositive	0.0465835	0.177857	FALSE	0.232122	0.0538807	0.000946845	0.000946845
	1809	600	1256	IleVal	Ile	Val	HydrophobicHydrophobic	0.365144	0.551907	FALSE	0.106791	0.0114044	0.000379857	0.000379857
	156336	199	1256	LeuSer	Leu	Ser	HydrophobicPolar	0.0702212	0.234791	FALSE	-0.211676	0.0448067	-0.000731851	0.000731851
	1604	205	1256	AlaVal	Ala	Val	HydrophobicHydrophobic	0.00223824	0.023981	TRUE	-0.349977	0.122484	-0.00219662	0.00219662
	1614	227	1256	IleVal	Ile	Val	HydrophobicHydrophobic	4.954e-06	0.000241947	TRUE	-0.50294	0.252949	-0.0343457	0.0343457
	2199	1264	1256	AsnSer	Asn	Ser	PolarPolar	0.00500288	0.0431918	TRUE	-0.322994	0.104325	-0.00175134	0.00175134
	1590	181	1256	AlaSer	Ala	Ser	HydrophobicPolar	0.337206	0.522318	FALSE	-0.11313	0.0127984	-0.000415124	0.000415124
	1946	847	1256	SerThr	Ser	Thr	PolarPolar	0.089513	0.27236	FALSE	0.198794	0.0395192	0.00229839	0.00229839
	141361	873	1256	AlaSer	Ala	Ser	HydrophobicPolar	0.353133	0.53973	FALSE	-0.109478	0.0119855	-0.000561798	0.000561798
	1970	892	1256	CysSer	Cys	Ser	SpecialPolar	0.657443	0.766124	FALSE	-0.0524063	0.00274642	-0.000207834	0.000207834
	2013	954	1256	IleLeu	Ile	Leu	HydrophobicHydrophobic	0.367926	0.555116	FALSE	0.106177	0.0112735	0.00187463	0.00187463
	2032	981	1256	AsnLys	Asn	Lys	PolarPositive	0.390702	0.578593	FALSE	-0.101247	0.0102511	-0.00140394	0.00140394
	2258	1373	1256	AspGlu	Asp	Glu	NegativeNegative	0.657443	0.766124	FALSE	0.0524063	0.00274642	0.0001426	0.0001426
	119744	562	1256	AsnLys	Asn	Lys	PolarPositive	0.626636	0.766124	FALSE	0.0574825	0.00330424	0.000154674	0.000154674
	1492	11	1256	SerThr	Ser	Thr	PolarPolar	0.00680117	0.0534569	FALSE	0.312031	0.0973635	0.00460547	0.00460547
	2006	945	1256	SerThr	Ser	Thr	PolarPolar	0.0190084	0.107601	FALSE	-0.27211	0.0740436	-0.00383347	0.00383347
	141381	1107	1256	PheTyr	Phe	Tyr	HydrophobicHydrophobic	0.00369022	0.0344815	TRUE	-0.333483	0.111211	-0.00480393	0.00480393
	141386	1218	1256	GluLys	Glu	Lys	NegativePositive	0.0847649	0.263531	FALSE	-0.201743	0.0407002	-0.00116788	0.00116788
	2257	1372	1256	AlaSer	Ala	Ser	HydrophobicPolar	0.00162877	0.018961	TRUE	0.360026	0.129619	0.00185898	0.00185898
	1504	37	1256	PheTyr	Phe	Tyr	HydrophobicHydrophobic	0.00758273	0.0574081	FALSE	0.308051	0.0948952	0.00539598	0.00539598
	2009	950	1256	IleThr	Ile	Thr	HydrophobicPolar	0.028705	0.133183	FALSE	-0.254424	0.0647317	-0.00230319	0.00230319
	160680	1030	1256	PheTyr	Phe	Tyr	HydrophobicHydrophobic	0.0436605	0.170291	FALSE	-0.235214	0.0553255	-0.00469115	0.00469115
	182774	1196	1256	GlnLys	Gln	Lys	PolarPositive	0.178456	0.397827	FALSE	0.15812	0.0250019	0.000977564	0.000977564
	2264	1382	1256	LeuPro	Leu	Pro	HydrophobicSpecial	0.195764	0.397827	FALSE	-0.152104	0.0231357	-0.00044574	0.00044574
	1588	178	1256	AlaSer	Ala	Ser	HydrophobicPolar	0.00347186	0.0330545	TRUE	-0.335543	0.112589	-0.00283686	0.00283686
	141319	194	1256	AsnSer	Asn	Ser	PolarPolar	0.0438109	0.170593	FALSE	0.23505	0.0552487	0.00146734	0.00146734
	119753	649	1256	AsnSer	Asn	Ser	PolarPolar	0.0153811	0.0934556	FALSE	0.280788	0.0788421	0.00390078	0.00390078
	1889	754	1256	IleThr	Ile	Thr	HydrophobicPolar	0.0140685	0.0876675	FALSE	0.284369	0.0808655	0.00354281	0.00354281
	1968	890	1256	AlaSer	Ala	Ser	HydrophobicPolar	0.0519584	0.191209	FALSE	0.226832	0.0514528	0.00181673	0.00181673
	160681	1055	1256	IleVal	Ile	Val	HydrophobicHydrophobic	0.609992	0.753198	FALSE	0.0602682	0.00363226	0.00016756	0.00016756
	2079	1059	1256	AlaGly	Ala	Gly	HydrophobicSpecial	0.0118993	0.0786025	FALSE	-0.290974	0.0846659	-0.00259548	0.00259548
	2082	1064	1256	SerThr	Ser	Thr	PolarPolar	0.609992	0.753198	FALSE	-0.0602682	0.00363226	-0.000256165	0.000256165
	2154	1191	1256	GlnPro	Gln	Pro	PolarSpecial	0.0534764	0.195031	FALSE	-0.22542	0.0508141	-0.00200109	0.00200109
	1644	286	1256	IleMet	Ile	Met	HydrophobicHydrophobic	0.070554	0.235521	FALSE	-0.211431	0.0447031	-0.00180092	0.00180092
	211595	856	1256	GluLys	Glu	Lys	NegativePositive	0.144131	0.355877	FALSE	0.171448	0.0293943	0.000724888	0.000724888
	141380	1100	1256	IleVal	Ile	Val	HydrophobicHydrophobic	0.988888	0.992217	FALSE	-0.001647	2.71262e-06	-1.14768e-05	1.14768e-05
	153193	1263	1256	SerThr	Ser	Thr	PolarPolar	0.988888	0.992217	FALSE	-0.001647	2.71262e-06	-4.25766e-06	4.25766e-06
	214202	242	1256	LeuMet	Leu	Met	HydrophobicHydrophobic	0.0927504	0.278214	FALSE	-0.196854	0.0387515	-0.00433059	0.00433059
	1720	425	1256	IleLeu	Ile	Leu	HydrophobicHydrophobic	0.00139373	0.0169938	TRUE	-0.364837	0.133106	-0.00355926	0.00355926
	2068	1037	1256	LeuVal	Leu	Val	HydrophobicHydrophobic	0.0307832	0.133183	FALSE	-0.251313	0.0631582	-0.000939812	0.000939812
	194087	1358	1256	ArgLys	Arg	Lys	PositivePositive	0.024891	0.128376	FALSE	0.260666	0.0679468	0.00125967	0.00125967
	1840	662	1256	AlaSer	Ala	Ser	HydrophobicPolar	0.364538	0.551907	FALSE	-0.106925	0.0114331	-0.000406694	0.000406694
	2133	1151	1256	AsnAsp	Asn	Asp	PolarNegative	0.25275	0.434892	FALSE	0.134638	0.0181273	0.000634446	0.000634446
	1948	850	1256	IleVal	Ile	Val	HydrophobicHydrophobic	0.772232	0.852536	FALSE	0.0342215	0.00117111	0.000166495	0.000166495
	1776	522	1256	SerThr	Ser	Thr	PolarPolar	0.249826	0.431914	FALSE	0.135463	0.0183502	0.000661237	0.000661237
	119763	840	1256	AlaSer	Ala	Ser	HydrophobicPolar	0.662254	0.766124	FALSE	0.0516224	0.00266487	0.000116964	0.000116964
	195440	1194	1256	ArgLys	Arg	Lys	PositivePositive	0.0866005	0.266723	FALSE	-0.200588	0.0402355	-0.00155851	0.00155851
	2177	1230	1256	AspGlu	Asp	Glu	NegativeNegative	0.249289	0.431395	FALSE	-0.135615	0.0183915	-0.000566763	0.000566763
	1582	170	1256	PheTyr	Phe	Tyr	HydrophobicHydrophobic	0.406544	0.59129	FALSE	-0.0979194	0.0095882	-0.00021457	0.00021457
	1794	563	1256	AsnLys	Asn	Lys	PolarPositive	0.406544	0.59129	FALSE	-0.0979194	0.0095882	-0.000256575	0.000256575
	1835	655	1256	AspGlu	Asp	Glu	NegativeNegative	0.406544	0.59129	FALSE	0.0979194	0.0095882	0.000202976	0.000202976
	1572	149	1256	IleVal	Ile	Val	HydrophobicHydrophobic	0.210476	0.397827	FALSE	0.147284	0.0216926	0.000439396	0.000439396
	201201	174	1256	PheTyr	Phe	Tyr	HydrophobicHydrophobic	0.210476	0.397827	FALSE	0.147284	0.0216926	0.000494172	0.000494172
	1589	180	1256	SerThr	Ser	Thr	PolarPolar	0.210476	0.397827	FALSE	-0.147284	0.0216926	-0.000606236	0.000606236
	1777	523	1256	AspGlu	Asp	Glu	NegativeNegative	0.210476	0.397827	FALSE	0.147284	0.0216926	0.000450245	0.000450245
	1782	531	1256	AsnAsp	Asn	Asp	PolarNegative	0.210476	0.397827	FALSE	-0.147284	0.0216926	-0.00318388	0.00318388
	1803	586	1256	AsnAsp	Asn	Asp	PolarNegative	0.210476	0.397827	FALSE	0.147284	0.0216926	0.000398578	0.000398578
	160666	604	1256	IleVal	Ile	Val	HydrophobicHydrophobic	0.210476	0.397827	FALSE	0.147284	0.0216926	0.000289443	0.000289443
	119750	616	1256	SerThr	Ser	Thr	PolarPolar	0.210476	0.397827	FALSE	-0.147284	0.0216926	-0.000378711	0.000378711
	217142	865	1256	LeuLys	Leu	Lys	HydrophobicPositive	0.210476	0.397827	FALSE	-0.147284	0.0216926	-0.000344869	0.000344869
	2047	1000	1256	AsnThr	Asn	Thr	PolarPolar	0.210476	0.397827	FALSE	0.147284	0.0216926	0.000405221	0.000405221
	2201	1270	1256	IleVal	Ile	Val	HydrophobicHydrophobic	0.210476	0.397827	FALSE	-0.147284	0.0216926	-0.000352366	0.000352366
	1584	172	1256	AspGlu	Asp	Glu	NegativeNegative	0.243597	0.424832	FALSE	0.137244	0.0188359	0.000293279	0.000293279
	1600	193	1256	ArgLys	Arg	Lys	PositivePositive	0.243597	0.424832	FALSE	-0.137244	0.0188359	-0.000397471	0.000397471
	1863	709	1256	AspGlu	Asp	Glu	NegativeNegative	0.243597	0.424832	FALSE	-0.137244	0.0188359	-0.000283198	0.000283198
	119758	751	1256	SerThr	Ser	Thr	PolarPolar	0.243597	0.424832	FALSE	0.137244	0.0188359	0.000408213	0.000408213
	1944	844	1256	AsnHis	Asn	His	PolarPositive	0.243597	0.424832	FALSE	0.137244	0.0188359	0.000598629	0.000598629
	2037	987	1256	IleVal	Ile	Val	HydrophobicHydrophobic	0.243597	0.424832	FALSE	-0.137244	0.0188359	-0.000419552	0.000419552
	2274	15	1257	AlaVal	Ala	Val	HydrophobicHydrophobic	0.00623567	0.0504331	FALSE	0.315171	0.0993325	0.00646232	0.00646232
	2275	16	1257	AlaThr	Ala	Thr	HydrophobicPolar	0.135595	0.341731	FALSE	0.175125	0.0306688	0.00202723	0.00202723
	2333	111	1257	GlnLys	Gln	Lys	PolarPositive	0.00573672	0.0474946	TRUE	0.318156	0.101223	0.0135067	0.0135067
	2273	14	1257	GlnPro	Gln	Pro	PolarSpecial	4.57113e-05	0.00130528	TRUE	-0.455367	0.207359	-0.0138988	0.0138988
	2271	12	1257	IleVal	Ile	Val	HydrophobicHydrophobic	0.00122643	0.0154345	TRUE	-0.368731	0.135963	-0.00368928	0.00368928
	2351	18	1258	AsnLys	Asn	Lys	PolarPositive	4.96549e-06	0.000242191	TRUE	-0.502894	0.252902	-0.0147196	0.0147196
	2369	44	1258	AspGlu	Asp	Glu	NegativeNegative	0.0222252	0.119372	FALSE	0.26553	0.070506	0.0161502	0.0161502
	2345	11	1258	IleVal	Ile	Val	HydrophobicHydrophobic	0.907916	0.951744	FALSE	0.0136783	0.000187096	0.000246554	0.000246554
	2365	37	1258	IleVal	Ile	Val	HydrophobicHydrophobic	2.49629e-08	4.20912e-06	TRUE	0.593558	0.352311	0.0260419	0.0260419
	2400	105	1258	AspGlu	Asp	Glu	NegativeNegative	1.0471e-06	7.15949e-05	TRUE	-0.532427	0.283479	-0.023058	0.023058
	2372	47	1258	AspGlu	Asp	Glu	NegativeNegative	0.0101669	0.0706897	FALSE	0.297049	0.088238	0.00496437	0.00496437
	2374	53	1258	SerThr	Ser	Thr	PolarPolar	0.000195567	0.00392866	TRUE	-0.419935	0.176346	-0.0136784	0.0136784
	2394	92	1258	AsnSer	Asn	Ser	PolarPolar	4.10227e-07	3.40418e-05	TRUE	-0.548948	0.301344	-0.00529987	0.00529987
	135046	116	1258	AlaSer	Ala	Ser	HydrophobicPolar	6.17912e-05	0.00163652	TRUE	0.448334	0.201003	0.0177983	0.0177983
	2407	124	1258	PheTyr	Phe	Tyr	HydrophobicHydrophobic	0.01273	0.0823992	FALSE	-0.28833	0.0831342	-0.0038953	0.0038953
	2340	132	1258	AlaSer	Ala	Ser	HydrophobicPolar	0.609992	0.753198	FALSE	0.0602682	0.00363226	0.000205628	0.000205628
	2410	5	1259	SerThr	Ser	Thr	PolarPolar	1.60616e-08	3.12496e-06	TRUE	0.600014	0.360017	0.024103	0.024103
	2425	29	1259	IleVal	Ile	Val	HydrophobicHydrophobic	9.00364e-05	0.00218148	TRUE	0.439328	0.193009	0.0272486	0.0272486
	2503	151	1259	ArgLys	Arg	Lys	PositivePositive	3.84118e-05	0.0011497	TRUE	-0.459357	0.211009	-0.0220603	0.0220603
	2629	427	1259	AlaGly	Ala	Gly	HydrophobicSpecial	3.40812e-07	2.95095e-05	TRUE	0.552114	0.30483	0.0352442	0.0352442
	2515	172	1259	SerThr	Ser	Thr	PolarPolar	0.00414046	0.0375719	TRUE	-0.329557	0.108608	-0.0130125	0.0130125
	2637	439	1259	SerThr	Ser	Thr	PolarPolar	1.57029e-07	1.67187e-05	TRUE	0.565005	0.31923	0.0378777	0.0378777
	2751	630	1259	AsnSer	Asn	Ser	PolarPolar	6.45456e-07	4.92874e-05	TRUE	-0.541067	0.292753	-0.0204483	0.0204483
	2623	417	1259	AlaGly	Ala	Gly	HydrophobicSpecial	0.00602234	0.0492048	TRUE	-0.31642	0.100122	-0.0197673	0.0197673
	160717	3	1259	SerThr	Ser	Thr	PolarPolar	0.113044	0.314396	FALSE	0.185768	0.0345098	0.00224169	0.00224169
	2510	167	1259	IleVal	Ile	Val	HydrophobicHydrophobic	0.608253	0.753198	FALSE	-0.0605612	0.00366765	-0.00111989	0.00111989
	2512	169	1259	AlaSer	Ala	Ser	HydrophobicPolar	0.0190663	0.107797	FALSE	0.271983	0.0739747	0.00425173	0.00425173
	141408	198	1259	AspGlu	Asp	Glu	NegativeNegative	0.00398314	0.0364597	TRUE	0.330884	0.109484	0.008924	0.008924
	2525	201	1259	AspGlu	Asp	Glu	NegativeNegative	0.0011826	0.0150302	TRUE	0.36983	0.136775	0.0110839	0.0110839
	176910	152	1259	AspGlu	Asp	Glu	NegativeNegative	0.06406	0.220704	FALSE	0.216389	0.0468241	0.0032297	0.0032297
	2661	474	1259	IleVal	Ile	Val	HydrophobicHydrophobic	0.0922264	0.277302	FALSE	-0.197164	0.0388738	-0.00233962	0.00233962
	190941	202	1259	AspGlu	Asp	Glu	NegativeNegative	0.667383	0.770474	FALSE	0.0507889	0.00257952	0.000164234	0.000164234
	2411	7	1259	AspGlu	Asp	Glu	NegativeNegative	0.0319031	0.136491	FALSE	0.249709	0.0623546	0.00184215	0.00184215
	176908	1	1259	AlaPro	Ala	Pro	HydrophobicSpecial	0.292501	0.477901	FALSE	0.124006	0.0153776	0.000650134	0.000650134
	210477	558	1259	LeuMet	Leu	Met	HydrophobicHydrophobic	0.428807	0.607246	FALSE	-0.0933675	0.00871749	-0.000694199	0.000694199
	2476	103	1259	AlaCys	Ala	Cys	HydrophobicSpecial	0.0445394	0.172599	FALSE	0.234267	0.0548808	0.00201966	0.00201966
	160718	89	1259	IleVal	Ile	Val	HydrophobicHydrophobic	0.315533	0.498242	FALSE	0.118279	0.0139899	0.00061016	0.00061016
	156370	96	1259	ArgLys	Arg	Lys	PositivePositive	0.315533	0.498242	FALSE	-0.118279	0.0139899	-0.000748751	0.000748751
	2518	189	1259	AlaAsp	Ala	Asp	HydrophobicNegative	0.315533	0.498242	FALSE	0.118279	0.0139899	0.00058634	0.00058634
	2522	193	1259	AlaGlu	Ala	Glu	HydrophobicNegative	0.315533	0.498242	FALSE	-0.118279	0.0139899	-0.000440671	0.000440671
	2508	160	1259	ProVal	Pro	Val	SpecialHydrophobic	0.027112	0.133183	FALSE	-0.256941	0.0660184	-0.00197705	0.00197705
	141441	66	1260	SerThr	Ser	Thr	PolarPolar	1.86323e-06	0.000113636	TRUE	0.521813	0.272289	0.00935276	0.00935276
	135070	44	1260	ArgLys	Arg	Lys	PositivePositive	0.197837	0.397827	FALSE	0.151409	0.0229248	0.00180369	0.00180369
	176939	47	1260	ArgLys	Arg	Lys	PositivePositive	0.0311006	0.134192	FALSE	0.250853	0.0629274	0.00209564	0.00209564
	2838	6	1261	IleLeu	Ile	Leu	HydrophobicHydrophobic	8.59766e-12	1.0012e-08	TRUE	-0.692032	0.478908	-0.0277664	0.0277664
	2871	64	1261	AlaSer	Ala	Ser	HydrophobicPolar	0.566863	0.73356	FALSE	-0.0676478	0.00457622	-0.00540806	0.00540806
	2872	70	1261	AlaSer	Ala	Ser	HydrophobicPolar	3.56239e-06	0.000188832	TRUE	-0.509432	0.25952	-0.0148184	0.0148184
	2881	90	1261	AlaVal	Ala	Val	HydrophobicHydrophobic	0.00062757	0.00944498	TRUE	-0.388384	0.150842	-0.0146472	0.0146472
	2942	221	1261	AlaThr	Ala	Thr	HydrophobicPolar	0.103844	0.298331	FALSE	-0.190584	0.0363221	-0.000713149	0.000713149
	2868	56	1261	IleVal	Ile	Val	HydrophobicHydrophobic	1.62479e-05	0.000596688	TRUE	0.478394	0.228861	0.0177111	0.0177111
	2877	86	1261	AsnGln	Asn	Gln	PolarPolar	0.0968925	0.284838	FALSE	0.194447	0.0378098	0.00671266	0.00671266
	135082	231	1261	AspGlu	Asp	Glu	NegativeNegative	0.000346853	0.00603977	TRUE	-0.404818	0.163878	-0.0211024	0.0211024
	153200	19	1261	SerThr	Ser	Thr	PolarPolar	0.0297633	0.133183	FALSE	0.252817	0.0639164	0.00583271	0.00583271
	141446	68	1261	PheVal	Phe	Val	HydrophobicHydrophobic	0.000260078	0.00484335	TRUE	-0.412503	0.170159	-0.0137209	0.0137209
	2899	134	1261	SerThr	Ser	Thr	PolarPolar	0.00142243	0.0172137	TRUE	0.364212	0.13265	0.00865814	0.00865814
	2904	143	1261	AlaSer	Ala	Ser	HydrophobicPolar	0.017213	0.100742	FALSE	0.276209	0.0762912	0.00570958	0.00570958
	2910	149	1261	GlnHis	Gln	His	PolarPositive	0.00222194	0.0238475	TRUE	-0.350212	0.122648	-0.00746141	0.00746141
	2911	150	1261	ArgSer	Arg	Ser	PositivePolar	0.00222054	0.0238394	TRUE	-0.350232	0.122662	-0.00663353	0.00663353
	176957	174	1261	GlnLeu	Gln	Leu	PolarHydrophobic	0.00181928	0.0205912	TRUE	0.356565	0.127139	0.00321316	0.00321316
	2923	181	1261	AlaThr	Ala	Thr	HydrophobicPolar	0.0926198	0.278032	FALSE	-0.196931	0.0387819	-0.00462884	0.00462884
	141457	220	1261	GlnHis	Gln	His	PolarPositive	0.00353359	0.0334626	TRUE	0.334949	0.112191	0.00229237	0.00229237
	2834	1	1261	AsnSer	Asn	Ser	PolarPolar	0.208142	0.397827	FALSE	-0.148032	0.0219136	-0.000549365	0.000549365
	141451	105	1261	IleThr	Ile	Thr	HydrophobicPolar	0.0173217	0.10119	FALSE	0.27595	0.0761486	0.00502327	0.00502327
	135078	139	1261	IleVal	Ile	Val	HydrophobicHydrophobic	5.39502e-05	0.00147824	TRUE	0.451519	0.203869	0.00697085	0.00697085
	182810	43	1261	AsnLys	Asn	Lys	PolarPositive	0.122111	0.32176	FALSE	-0.18131	0.0328732	-0.000210775	0.000210775
	2860	41	1261	GluLys	Glu	Lys	NegativePositive	0.604574	0.753198	FALSE	0.0611821	0.00374325	0.000247157	0.000247157
	201214	229	1261	IleThr	Ile	Thr	HydrophobicPolar	0.528094	0.697462	FALSE	-0.0745093	0.00555163	-0.000257479	0.000257479
	2945	225	1261	GlnGlu	Gln	Glu	PolarNegative	0.735633	0.823573	FALSE	-0.0399139	0.00159312	-0.000135106	0.000135106
	176944	18	1261	ArgLys	Arg	Lys	PositivePositive	0.955577	0.986333	FALSE	-0.00658761	4.33966e-05	-4.17804e-05	4.17804e-05
	2859	40	1261	AspGlu	Asp	Glu	NegativeNegative	0.0916321	0.276391	FALSE	-0.197518	0.0390134	-0.00302375	0.00302375
	206618	79	1261	AsnLys	Asn	Lys	PolarPositive	0.0112886	0.0758716	FALSE	-0.293022	0.0858619	-0.000876699	0.000876699
	2925	183	1261	IleLeu	Ile	Leu	HydrophobicHydrophobic	0.198884	0.397827	FALSE	-0.151061	0.0228194	-0.00110086	0.00110086
	2944	223	1261	AlaVal	Ala	Val	HydrophobicHydrophobic	0.0307832	0.133183	FALSE	0.251313	0.0631582	0.00082972	0.00082972
	2919	170	1261	LeuSer	Leu	Ser	HydrophobicPolar	0.662254	0.766124	FALSE	0.0516224	0.00266487	4.09696e-05	4.09696e-05
	182811	81	1261	GlnLys	Gln	Lys	PolarPositive	0.210476	0.397827	FALSE	-0.147284	0.0216926	-0.000486265	0.000486265
	160762	83	1261	PheTyr	Phe	Tyr	HydrophobicHydrophobic	0.210476	0.397827	FALSE	0.147284	0.0216926	0.000395337	0.000395337
	176952	111	1261	ArgLys	Arg	Lys	PositivePositive	0.210476	0.397827	FALSE	0.147284	0.0216926	0.000442059	0.000442059
	176953	126	1261	HisTrp	His	Trp	PositiveHydrophobic	0.210476	0.397827	FALSE	0.147284	0.0216926	0.000872783	0.000872783
	2854	35	1261	IleVal	Ile	Val	HydrophobicHydrophobic	0.243597	0.424832	FALSE	-0.137244	0.0188359	-0.000435689	0.000435689
	3007	129	1262	AsnSer	Asn	Ser	PolarPolar	0.596801	0.753198	FALSE	-0.0624996	0.00390621	-0.000456579	0.000456579
	3015	148	1262	LysThr	Lys	Thr	PositivePolar	0.0421517	0.166357	FALSE	-0.236877	0.0561106	-0.00343211	0.00343211
	3022	166	1262	AlaVal	Ala	Val	HydrophobicHydrophobic	4.04846e-05	0.00119637	TRUE	-0.458157	0.209908	-0.012358	0.012358
	3018	157	1262	AsnSer	Asn	Ser	PolarPolar	4.95818e-05	0.00138332	TRUE	0.453485	0.205649	0.00871358	0.00871358
	3029	191	1262	IleVal	Ile	Val	HydrophobicHydrophobic	0.847549	0.908134	FALSE	-0.0227323	0.000516758	-0.000343124	0.000343124
	3035	206	1262	LeuSer	Leu	Ser	HydrophobicPolar	0.423513	0.603557	FALSE	0.0944373	0.0089184	0.000673702	0.000673702
	2953	19	1262	AsnLys	Asn	Lys	PolarPositive	0.000119397	0.00272123	TRUE	-0.432406	0.186975	-0.0204719	0.0204719
	141464	55	1262	ArgLys	Arg	Lys	PositivePositive	0.00198865	0.0218728	TRUE	-0.353753	0.125141	-0.00454803	0.00454803
	135084	12	1262	AspGly	Asp	Gly	NegativeSpecial	0.0195681	0.109801	FALSE	0.2709	0.0733866	0.00230058	0.00230058
	2993	103	1262	AsnThr	Asn	Thr	PolarPolar	0.00135623	0.0166409	TRUE	-0.365672	0.133716	-0.0114498	0.0114498
	2996	107	1262	GlnLeu	Gln	Leu	PolarHydrophobic	0.00366831	0.0343371	TRUE	0.333684	0.111345	0.0107619	0.0107619
	3012	139	1262	AsnSer	Asn	Ser	PolarPolar	0.000926518	0.0126329	TRUE	0.377106	0.142209	0.0100785	0.0100785
	135088	140	1262	LeuSer	Leu	Ser	HydrophobicPolar	0.0311789	0.134379	FALSE	-0.250741	0.0628709	-0.00186738	0.00186738
	176970	152	1262	IleLeu	Ile	Leu	HydrophobicHydrophobic	0.00167255	0.0193921	TRUE	0.359199	0.129024	0.00661774	0.00661774
	2956	27	1262	HisTyr	His	Tyr	PositiveHydrophobic	0.0661389	0.225965	FALSE	0.214759	0.0461216	0.000939636	0.000939636
	135087	118	1262	AsnLys	Asn	Lys	PolarPositive	0.0101193	0.0705125	FALSE	0.297228	0.0883445	0.00402487	0.00402487
	2960	32	1262	AlaAsn	Ala	Asn	HydrophobicPolar	0.0623336	0.216457	FALSE	0.217775	0.0474259	0.000589573	0.000589573
	182817	75	1262	ArgLys	Arg	Lys	PositivePositive	0.229252	0.421183	FALSE	0.141467	0.020013	0.000598122	0.000598122
	160777	174	1262	IleVal	Ile	Val	HydrophobicHydrophobic	0.609992	0.753198	FALSE	-0.0602682	0.00363226	-0.000167732	0.000167732
	176974	182	1262	AlaSer	Ala	Ser	HydrophobicPolar	0.00303902	0.0299684	TRUE	0.339992	0.115595	0.00317518	0.00317518
	160764	5	1262	IleLeu	Ile	Leu	HydrophobicHydrophobic	0.0307832	0.133183	FALSE	0.251313	0.0631582	0.00129644	0.00129644
	160773	143	1262	AsnGln	Asn	Gln	PolarPolar	0.0399201	0.159904	FALSE	0.23943	0.0573266	0.00112952	0.00112952
	141461	25	1262	IleVal	Ile	Val	HydrophobicHydrophobic	0.265984	0.448652	FALSE	0.130981	0.017156	0.000721345	0.000721345
	176961	2	1262	IleLeu	Ile	Leu	HydrophobicHydrophobic	0.210476	0.397827	FALSE	-0.147284	0.0216926	-0.000657115	0.000657115
	2979	69	1262	AsnGly	Asn	Gly	PolarSpecial	0.210476	0.397827	FALSE	-0.147284	0.0216926	-0.000438076	0.000438076
	141472	177	1262	IleVal	Ile	Val	HydrophobicHydrophobic	0.210476	0.397827	FALSE	-0.147284	0.0216926	-0.000405221	0.000405221
	3027	183	1262	PheTyr	Phe	Tyr	HydrophobicHydrophobic	0.210476	0.397827	FALSE	-0.147284	0.0216926	-0.000461644	0.000461644
	119864	85	1262	IleVal	Ile	Val	HydrophobicHydrophobic	0.243597	0.424832	FALSE	0.137244	0.0188359	0.000435689	0.000435689
	3066	66	1263	IleVal	Ile	Val	HydrophobicHydrophobic	0.272191	0.455186	FALSE	-0.129308	0.0167206	-0.0022294	0.0022294
	3070	70	1263	ArgLys	Arg	Lys	PositivePositive	0.0225486	0.120466	FALSE	0.264914	0.0701794	0.00949419	0.00949419
	3051	33	1263	AsnAsp	Asn	Asp	PolarNegative	0.634681	0.766124	FALSE	-0.0561472	0.00315251	-0.000589317	0.000589317
	176976	1	1263	AspGlu	Asp	Glu	NegativeNegative	0.00116203	0.01486	TRUE	-0.370359	0.137166	-0.0101485	0.0101485
	3047	24	1263	GlnLeu	Gln	Leu	PolarHydrophobic	0.0562853	0.202247	FALSE	-0.22289	0.0496801	-0.00170053	0.00170053
	3039	11	1263	LeuSer	Leu	Ser	HydrophobicPolar	0.124464	0.323072	FALSE	-0.180194	0.0324699	-0.000354118	0.000354118
	3065	62	1263	AsnLys	Asn	Lys	PolarPositive	0.609992	0.753198	FALSE	0.0602682	0.00363226	0.000103634	0.000103634
	3041	13	1263	MetVal	Met	Val	HydrophobicHydrophobic	0.0919313	0.276826	FALSE	-0.19734	0.038943	-0.00081269	0.00081269
	3052	34	1263	GlySer	Gly	Ser	SpecialPolar	0.662254	0.766124	FALSE	0.0516224	0.00266487	0.0001397	0.0001397
	3038	10	1263	IleLeu	Ile	Leu	HydrophobicHydrophobic	0.406544	0.59129	FALSE	-0.0979194	0.0095882	-0.000192431	0.000192431
	3063	59	1263	AsnLys	Asn	Lys	PolarPositive	0.210476	0.397827	FALSE	0.147284	0.0216926	0.000578887	0.000578887
	182826	73	1263	ArgLys	Arg	Lys	PositivePositive	0.210476	0.397827	FALSE	-0.147284	0.0216926	-0.000487766	0.000487766
	119867	74	1263	IleVal	Ile	Val	HydrophobicHydrophobic	0.210476	0.397827	FALSE	-0.147284	0.0216926	-0.000492324	0.000492324
	176979	77	1263	PheTyr	Phe	Tyr	HydrophobicHydrophobic	0.210476	0.397827	FALSE	-0.147284	0.0216926	-0.000856564	0.000856564
	3048	28	1263	IleVal	Ile	Val	HydrophobicHydrophobic	0.420104	0.599938	FALSE	-0.0951304	0.00904979	-0.000274817	0.000274817
	3130	98	1264	AsnGly	Asn	Gly	PolarSpecial	0.145401	0.357921	FALSE	0.170915	0.0292119	0.00239694	0.00239694
	3133	101	1264	AlaSer	Ala	Ser	HydrophobicPolar	0.105733	0.3018	FALSE	-0.189569	0.0359363	-0.00282644	0.00282644
	119870	125	1264	IleVal	Ile	Val	HydrophobicHydrophobic	0.324314	0.508302	FALSE	-0.116167	0.0134947	-0.00241021	0.00241021
	3131	99	1264	SerThr	Ser	Thr	PolarPolar	0.104861	0.300574	FALSE	-0.190035	0.0361135	-0.00118789	0.00118789
	3119	76	1264	IleThr	Ile	Thr	HydrophobicPolar	0.00681541	0.0535574	FALSE	-0.311955	0.097316	-0.00173333	0.00173333
	119869	96	1264	AspGlu	Asp	Glu	NegativeNegative	0.00239062	0.0252006	TRUE	-0.347854	0.121002	-0.00433429	0.00433429
	141485	187	1264	AlaSer	Ala	Ser	HydrophobicPolar	3.98683e-07	3.34643e-05	TRUE	0.549437	0.301881	0.0102357	0.0102357
	141480	115	1264	IleVal	Ile	Val	HydrophobicHydrophobic	0.118322	0.32176	FALSE	-0.18314	0.0335404	-0.00167817	0.00167817
	156399	193	1264	IleVal	Ile	Val	HydrophobicHydrophobic	0.0699159	0.234273	FALSE	0.211902	0.0449023	0.00193222	0.00193222
	3135	103	1264	LeuPhe	Leu	Phe	HydrophobicHydrophobic	0.609992	0.753198	FALSE	-0.0602682	0.00363226	-0.000156429	0.000156429
	3132	100	1264	HisTyr	His	Tyr	PositiveHydrophobic	0.988888	0.992217	FALSE	-0.001647	2.71262e-06	-5.46336e-06	5.46336e-06
	3117	74	1264	GluThr	Glu	Thr	NegativePolar	0.210476	0.397827	FALSE	0.147284	0.0216926	0.000130716	0.000130716
	176988	216	1264	ArgLys	Arg	Lys	PositivePositive	0.0168696	0.0993254	FALSE	0.277034	0.0767478	0.00305693	0.00305693
	176989	266	1264	PheTyr	Phe	Tyr	HydrophobicHydrophobic	0.0792743	0.253361	FALSE	0.20532	0.0421565	0.00303715	0.00303715
	135099	268	1264	IleVal	Ile	Val	HydrophobicHydrophobic	0.0278402	0.133183	FALSE	-0.255775	0.065421	-0.000801871	0.000801871
	176985	73	1264	IleMet	Ile	Met	HydrophobicHydrophobic	0.327169	0.511421	FALSE	-0.115488	0.0133374	-0.000342994	0.000342994
	3121	80	1264	IleVal	Ile	Val	HydrophobicHydrophobic	0.254915	0.437145	FALSE	0.134031	0.0179642	0.00111789	0.00111789
	160783	111	1264	AlaVal	Ala	Val	HydrophobicHydrophobic	0.210476	0.397827	FALSE	-0.147284	0.0216926	-0.000675368	0.000675368
	160785	195	1264	SerThr	Ser	Thr	PolarPolar	0.210476	0.397827	FALSE	0.147284	0.0216926	0.00139295	0.00139295
	3206	238	1264	SerThr	Ser	Thr	PolarPolar	0.210476	0.397827	FALSE	0.147284	0.0216926	0.00060352	0.00060352
	3250	61	1265	IleVal	Ile	Val	HydrophobicHydrophobic	0.00154607	0.0182146	TRUE	-0.361643	0.130785	-0.00836235	0.00836235
	182840	15	1265	IleMet	Ile	Met	HydrophobicHydrophobic	0.609992	0.753198	FALSE	-0.0602682	0.00363226	-0.000222272	0.000222272
	141493	95	1265	AspGlu	Asp	Glu	NegativeNegative	0.0164583	0.0977292	FALSE	-0.278042	0.0773074	-0.00304511	0.00304511
	3230	12	1265	AspGlu	Asp	Glu	NegativeNegative	0.0307832	0.133183	FALSE	-0.251313	0.0631582	-0.000836411	0.000836411
	214226	80	1265	PheTyr	Phe	Tyr	HydrophobicHydrophobic	0.016158	0.096502	FALSE	0.278792	0.0777249	0.00121517	0.00121517
	182839	3	1265	AlaSer	Ala	Ser	HydrophobicPolar	0.210476	0.397827	FALSE	0.147284	0.0216926	0.00165772	0.00165772
	3237	23	1265	AspVal	Asp	Val	NegativeHydrophobic	0.210476	0.397827	FALSE	0.147284	0.0216926	0.000307763	0.000307763
	119881	40	1265	IleLeu	Ile	Leu	HydrophobicHydrophobic	0.210476	0.397827	FALSE	-0.147284	0.0216926	-0.000562807	0.000562807
	182843	49	1265	GlnLeu	Gln	Leu	PolarHydrophobic	0.210476	0.397827	FALSE	0.147284	0.0216926	0.000573764	0.000573764
	3272	9	1266	SerThr	Ser	Thr	PolarPolar	9.13146e-06	0.000382761	TRUE	0.490539	0.240628	0.0151077	0.0151077
	3273	10	1266	AsnLys	Asn	Lys	PolarPositive	0.413761	0.597127	FALSE	0.0964283	0.00929841	0.00126754	0.00126754
	3274	11	1266	AspGlu	Asp	Glu	NegativeNegative	0.0599964	0.211064	FALSE	-0.219702	0.0482688	-0.00649201	0.00649201
	3285	33	1266	ArgLys	Arg	Lys	PositivePositive	0.0596765	0.210307	FALSE	-0.21997	0.0483869	-0.00256036	0.00256036
	3309	92	1266	IleVal	Ile	Val	HydrophobicHydrophobic	0.00492159	0.0426581	TRUE	-0.323568	0.104696	-0.0044681	0.0044681
	119886	121	1266	AlaThr	Ala	Thr	HydrophobicPolar	1.85445e-05	0.000661283	TRUE	0.475542	0.22614	0.0187085	0.0187085
	3271	7	1266	AsnAsp	Asn	Asp	PolarNegative	0.102074	0.294865	FALSE	-0.191548	0.0366905	-0.00154148	0.00154148
	141495	54	1266	IleVal	Ile	Val	HydrophobicHydrophobic	9.84789e-06	0.000407746	TRUE	-0.488973	0.239095	-0.0147284	0.0147284
	141497	56	1266	ArgLys	Arg	Lys	PositivePositive	0.000274222	0.00504373	TRUE	0.411103	0.169006	0.00631943	0.00631943
	3303	79	1266	AsnLys	Asn	Lys	PolarPositive	2.94062e-08	4.64318e-06	TRUE	-0.591123	0.349426	-0.012513	0.012513
	3305	81	1266	IleVal	Ile	Val	HydrophobicHydrophobic	2.30761e-07	2.21056e-05	TRUE	0.558669	0.312111	0.00916349	0.00916349
	177004	124	1266	LeuMet	Leu	Met	HydrophobicHydrophobic	0.00462205	0.0408045	TRUE	-0.325757	0.106118	-0.00491047	0.00491047
	3278	17	1266	IleVal	Ile	Val	HydrophobicHydrophobic	0.0436714	0.170298	FALSE	-0.235202	0.0553199	-0.00210913	0.00210913
	177003	123	1266	GlnLys	Gln	Lys	PolarPositive	0.0621942	0.216174	FALSE	0.217888	0.0474752	0.00225907	0.00225907
	160798	58	1266	IleVal	Ile	Val	HydrophobicHydrophobic	0.00402335	0.0367286	TRUE	-0.33054	0.109257	-0.00743418	0.00743418
	176995	21	1266	IleVal	Ile	Val	HydrophobicHydrophobic	0.0405481	0.16162	FALSE	0.2387	0.0569775	0.0028494	0.0028494
	3314	113	1266	SerThr	Ser	Thr	PolarPolar	0.0167828	0.0989824	FALSE	-0.277245	0.0768649	-0.00420865	0.00420865
	119885	86	1266	PheTyr	Phe	Tyr	HydrophobicHydrophobic	0.988888	0.992217	FALSE	0.001647	2.71262e-06	6.30655e-06	6.30655e-06
	3267	1	1266	GlySer	Gly	Ser	SpecialPolar	0.0290125	0.133183	FALSE	0.253952	0.0644918	0.00122588	0.00122588
	3275	12	1266	AsnLys	Asn	Lys	PolarPositive	0.0307832	0.133183	FALSE	-0.251313	0.0631582	-0.000942864	0.000942864
	3270	6	1266	IleLys	Ile	Lys	HydrophobicPositive	0.210476	0.397827	FALSE	0.147284	0.0216926	0.000590947	0.000590947
	3286	34	1266	GlySer	Gly	Ser	SpecialPolar	0.210476	0.397827	FALSE	-0.147284	0.0216926	-0.000517303	0.000517303
	3289	42	1266	AlaVal	Ala	Val	HydrophobicHydrophobic	0.420104	0.599938	FALSE	-0.0951304	0.00904979	-0.000192449	0.000192449
	3296	63	1266	AsnSer	Asn	Ser	PolarPolar	0.210476	0.397827	FALSE	-0.147284	0.0216926	-0.000424828	0.000424828
	201222	111	1266	TrpTyr	Trp	Tyr	HydrophobicHydrophobic	0.210476	0.397827	FALSE	0.147284	0.0216926	0.00137423	0.00137423
	3318	126	1266	LysSer	Lys	Ser	PositivePolar	0.210476	0.397827	FALSE	0.147284	0.0216926	0.000810441	0.000810441
	3361	93	1267	LeuPhe	Leu	Phe	HydrophobicHydrophobic	0.800962	0.873861	FALSE	0.0298072	0.000888472	0.00183655	0.00183655
	3363	95	1267	SerThr	Ser	Thr	PolarPolar	0.0743726	0.243455	FALSE	0.208685	0.0435494	0.0160549	0.0160549
	3420	209	1267	ArgLys	Arg	Lys	PositivePositive	0.549034	0.716409	FALSE	0.070774	0.00500895	0.000953956	0.000953956
	3427	218	1267	IleVal	Ile	Val	HydrophobicHydrophobic	0.535747	0.703257	FALSE	-0.0731359	0.00534886	-0.000738324	0.000738324
	3429	220	1267	ProSer	Pro	Ser	SpecialPolar	0.000526812	0.00827968	TRUE	0.393323	0.154703	0.00421021	0.00421021
	3392	152	1267	IleVal	Ile	Val	HydrophobicHydrophobic	7.46735e-07	5.5265e-05	TRUE	-0.538489	0.289971	-0.0148989	0.0148989
	3428	219	1267	IleThr	Ile	Thr	HydrophobicPolar	0.0621347	0.216048	FALSE	-0.217936	0.0474963	-0.00153028	0.00153028
	195481	224	1267	GlnLys	Gln	Lys	PolarPositive	0.657443	0.766124	FALSE	0.0524063	0.00274642	0.00011357	0.00011357
	3398	169	1267	AspGlu	Asp	Glu	NegativeNegative	0.0085763	0.062849	FALSE	0.303481	0.0921005	0.00547588	0.00547588
	160806	221	1267	GlnLys	Gln	Lys	PolarPositive	0.048878	0.183589	FALSE	-0.229806	0.0528106	-0.00190031	0.00190031
	156407	222	1267	AspGlu	Asp	Glu	NegativeNegative	0.0307832	0.133183	FALSE	-0.251313	0.0631582	-0.000596063	0.000596063
	195478	146	1267	ArgLys	Arg	Lys	PositivePositive	0.0214045	0.116534	FALSE	-0.267127	0.0713569	-0.00176436	0.00176436
	195476	99	1267	AsnSer	Asn	Ser	PolarPolar	0.210476	0.397827	FALSE	0.147284	0.0216926	0.000463109	0.000463109
	3383	136	1267	AlaSer	Ala	Ser	HydrophobicPolar	0.210476	0.397827	FALSE	0.147284	0.0216926	0.00111019	0.00111019
	119894	141	1267	IleLeu	Ile	Leu	HydrophobicHydrophobic	0.210476	0.397827	FALSE	0.147284	0.0216926	0.000570733	0.000570733
	3441	19	1268	AsnThr	Asn	Thr	PolarPolar	0.0763927	0.247683	FALSE	0.207277	0.0429639	0.00513008	0.00513008
	3475	67	1268	IleMet	Ile	Met	HydrophobicHydrophobic	4.77259e-05	0.00134223	TRUE	0.45437	0.206452	0.00711351	0.00711351
	3482	78	1268	IleThr	Ile	Thr	HydrophobicPolar	0.000656218	0.00975013	TRUE	0.387112	0.149855	0.00737689	0.00737689
	3458	42	1268	IleThr	Ile	Thr	HydrophobicPolar	0.802643	0.874936	FALSE	-0.0295503	0.000873218	-0.000151746	0.000151746
	156410	135	1268	AlaVal	Ala	Val	HydrophobicHydrophobic	0.0401326	0.160496	FALSE	0.239182	0.0572078	0.00704439	0.00704439
	3445	25	1268	SerThr	Ser	Thr	PolarPolar	0.657443	0.766124	FALSE	0.0524063	0.00274642	0.000112798	0.000112798
	3494	92	1268	PheTyr	Phe	Tyr	HydrophobicHydrophobic	0.0273891	0.133183	FALSE	0.256494	0.0657892	0.00461889	0.00461889
	3457	41	1268	IleVal	Ile	Val	HydrophobicHydrophobic	0.0479987	0.181432	FALSE	-0.230683	0.0532145	-0.00222597	0.00222597
	3493	91	1268	PheTyr	Phe	Tyr	HydrophobicHydrophobic	0.03562	0.14752	FALSE	-0.244703	0.0598797	-0.00232222	0.00232222
	3454	37	1268	GlnSer	Gln	Ser	PolarPolar	0.0987664	0.288458	FALSE	0.193385	0.0373978	0.0013232	0.0013232
	3456	39	1268	AspGlu	Asp	Glu	NegativeNegative	0.972748	0.992217	FALSE	0.00403996	1.63213e-05	1.95739e-05	1.95739e-05
	3528	36	1270	ArgLys	Arg	Lys	PositivePositive	3.37227e-06	0.000180035	TRUE	0.510498	0.260609	0.016524	0.016524
	3544	75	1270	AsnSer	Asn	Ser	PolarPolar	0.00138873	0.016956	TRUE	-0.364947	0.133187	-0.00748063	0.00748063
	3545	76	1270	AsnThr	Asn	Thr	PolarPolar	0.000157503	0.00331031	TRUE	-0.425465	0.181021	-0.0121418	0.0121418
	3521	18	1270	IleVal	Ile	Val	HydrophobicHydrophobic	0.262965	0.445293	FALSE	0.131804	0.0173723	0.00154506	0.00154506
	3536	50	1270	PheTyr	Phe	Tyr	HydrophobicHydrophobic	0.00221904	0.0238369	TRUE	0.350254	0.122678	0.00958378	0.00958378
	160816	10	1270	IleVal	Ile	Val	HydrophobicHydrophobic	0.0232972	0.122908	FALSE	0.263517	0.0694413	0.00198016	0.00198016
	119910	25	1270	ArgLys	Arg	Lys	PositivePositive	0.0536914	0.195692	FALSE	0.225222	0.0507251	0.00162905	0.00162905
	3515	8	1270	IleVal	Ile	Val	HydrophobicHydrophobic	0.0260577	0.132445	FALSE	-0.258675	0.066913	-0.00161795	0.00161795
	221197	38	1270	ArgGln	Arg	Gln	PositivePolar	0.210476	0.397827	FALSE	0.147284	0.0216926	0.000454127	0.000454127
	3530	40	1270	AsnLys	Asn	Lys	PolarPositive	0.210476	0.397827	FALSE	0.147284	0.0216926	0.00061664	0.00061664
	3546	77	1270	AsnLys	Asn	Lys	PolarPositive	0.243597	0.424832	FALSE	-0.137244	0.0188359	-0.00034327	0.00034327
	3570	46	1271	IleMet	Ile	Met	HydrophobicHydrophobic	0.025051	0.128919	FALSE	0.260388	0.0678021	0.00973554	0.00973554
	3602	107	1271	AsnSer	Asn	Ser	PolarPolar	0.000789303	0.0111708	TRUE	-0.381794	0.145767	-0.00448343	0.00448343
	3587	80	1271	AsnSer	Asn	Ser	PolarPolar	0.0201305	0.111774	FALSE	0.269713	0.0727452	0.00122589	0.00122589
	156411	77	1271	ArgLys	Arg	Lys	PositivePositive	0.000312034	0.00557146	TRUE	0.407663	0.166189	0.00456102	0.00456102
	135113	71	1271	AsnAsp	Asn	Asp	PolarNegative	0.0111825	0.0754081	FALSE	0.293388	0.0860763	0.00291537	0.00291537
	160828	34	1271	IleVal	Ile	Val	HydrophobicHydrophobic	0.662254	0.766124	FALSE	0.0516224	0.00266487	0.000207846	0.000207846
	204648	108	1271	ArgLys	Arg	Lys	PositivePositive	0.662254	0.766124	FALSE	0.0516224	0.00266487	0.000221662	0.000221662
	177017	2	1271	GlnGly	Gln	Gly	PolarSpecial	0.210476	0.397827	FALSE	-0.147284	0.0216926	-0.000909149	0.000909149
	3609	8	1272	ArgLys	Arg	Lys	PositivePositive	3.34233e-05	0.00104262	TRUE	0.462513	0.213918	0.0104162	0.0104162
	3610	11	1272	AlaThr	Ala	Thr	HydrophobicPolar	4.18339e-05	0.00121923	TRUE	-0.457406	0.20922	-0.00576884	0.00576884
	3612	13	1272	ArgLys	Arg	Lys	PositivePositive	0.0107157	0.0732679	FALSE	-0.295033	0.0870444	-0.00591998	0.00591998
	3617	27	1272	AlaVal	Ala	Val	HydrophobicHydrophobic	4.04431e-05	0.00119609	TRUE	-0.458181	0.209929	-0.0139559	0.0139559
	3637	72	1272	AlaVal	Ala	Val	HydrophobicHydrophobic	0.559416	0.726391	FALSE	0.0689478	0.0047538	0.0011818	0.0011818
	3638	73	1272	AlaThr	Ala	Thr	HydrophobicPolar	1.06567e-06	7.2598e-05	TRUE	0.532109	0.28314	0.00350986	0.00350986
	3628	55	1272	ProSer	Pro	Ser	SpecialPolar	0.588883	0.753198	FALSE	0.0638496	0.00407677	0.000657883	0.000657883
	195487	15	1272	ArgLys	Arg	Lys	PositivePositive	0.602841	0.753198	FALSE	-0.0614753	0.00377921	-0.000409888	0.000409888
	160839	62	1272	IleLeu	Ile	Leu	HydrophobicHydrophobic	0.0233009	0.122908	FALSE	0.26351	0.0694378	0.00555611	0.00555611
	3619	29	1272	AsnAsp	Asn	Asp	PolarNegative	0.122111	0.32176	FALSE	0.18131	0.0328732	0.000283027	0.000283027
	160832	9	1272	IleVal	Ile	Val	HydrophobicHydrophobic	0.085099	0.264217	FALSE	-0.201531	0.0406148	-0.0014762	0.0014762
	141527	39	1272	IleVal	Ile	Val	HydrophobicHydrophobic	0.393508	0.581708	FALSE	-0.100652	0.0101309	-0.000533404	0.000533404
	3620	31	1272	AlaVal	Ala	Val	HydrophobicHydrophobic	0.791577	0.866957	FALSE	-0.0312444	0.000976211	-0.000197359	0.000197359
	160834	33	1272	IleVal	Ile	Val	HydrophobicHydrophobic	0.210476	0.397827	FALSE	-0.147284	0.0216926	-0.000569318	0.000569318
	3626	43	1272	IleVal	Ile	Val	HydrophobicHydrophobic	0.122048	0.32176	FALSE	-0.18134	0.0328841	-0.000831658	0.000831658
	3651	28	1273	AlaThr	Ala	Thr	HydrophobicPolar	0.00104541	0.0137875	TRUE	-0.373527	0.139523	-0.00474782	0.00474782
	3655	35	1273	IleVal	Ile	Val	HydrophobicHydrophobic	0.395207	0.583663	FALSE	-0.100293	0.0100587	-0.00216939	0.00216939
	3660	45	1273	SerThr	Ser	Thr	PolarPolar	0.00203391	0.0222589	TRUE	-0.353037	0.124635	-0.0110559	0.0110559
	3697	119	1273	ProSer	Pro	Ser	SpecialPolar	0.0992111	0.28919	FALSE	-0.193135	0.0373012	-0.00430527	0.00430527
	3715	155	1273	IleVal	Ile	Val	HydrophobicHydrophobic	0.000417171	0.00687548	TRUE	-0.399792	0.159834	-0.0106222	0.0106222
	3640	8	1273	IlePhe	Ile	Phe	HydrophobicHydrophobic	0.00886567	0.0643495	FALSE	0.302237	0.0913472	0.00309326	0.00309326
	3646	18	1273	AspGlu	Asp	Glu	NegativeNegative	0.362104	0.549558	FALSE	0.107466	0.011549	0.0113081	0.0113081
	3672	67	1273	IleThr	Ile	Thr	HydrophobicPolar	0.000717679	0.0104024	TRUE	-0.384545	0.147875	-0.00756944	0.00756944
	3722	164	1273	AspGlu	Asp	Glu	NegativeNegative	0.0902244	0.273744	FALSE	-0.198363	0.039348	-0.00237671	0.00237671
	3643	14	1273	ProThr	Pro	Thr	SpecialPolar	0.151995	0.367431	FALSE	0.168201	0.0282917	0.000225552	0.000225552
	3653	30	1273	ArgLys	Arg	Lys	PositivePositive	9.96153e-05	0.00236223	TRUE	0.436865	0.190851	0.011505	0.011505
	141533	34	1273	IleVal	Ile	Val	HydrophobicHydrophobic	0.00118648	0.0150683	TRUE	-0.369732	0.136701	-0.00785067	0.00785067
	3662	47	1273	AlaSer	Ala	Ser	HydrophobicPolar	0.0148312	0.0910647	FALSE	-0.282255	0.0796678	-0.00721592	0.00721592
	141530	1	1273	IleThr	Ile	Thr	HydrophobicPolar	0.0582612	0.207062	FALSE	-0.221172	0.0489171	-0.00206055	0.00206055
	177023	57	1273	LeuMet	Leu	Met	HydrophobicHydrophobic	0.0586447	0.207924	FALSE	-0.220844	0.0487721	-0.00179766	0.00179766
	3683	95	1273	ArgLys	Arg	Lys	PositivePositive	0.00137374	0.0168004	TRUE	0.36528	0.133429	0.00442976	0.00442976
	3719	160	1273	AlaSer	Ala	Ser	HydrophobicPolar	0.00296317	0.0294374	TRUE	0.34083	0.116165	0.00394348	0.00394348
	3659	44	1273	AlaGly	Ala	Gly	HydrophobicSpecial	0.0687939	0.231805	FALSE	0.212737	0.0452571	0.00166105	0.00166105
	119930	132	1273	IleVal	Ile	Val	HydrophobicHydrophobic	0.498727	0.673573	FALSE	0.0798749	0.00638	0.000334882	0.000334882
	3720	161	1273	IleLys	Ile	Lys	HydrophobicPositive	0.0486459	0.183142	FALSE	0.230036	0.0529165	0.000713302	0.000713302
	3721	162	1273	AsnSer	Asn	Ser	PolarPolar	0.0119434	0.0788132	FALSE	0.29083	0.084582	0.00146332	0.00146332
	3698	120	1273	AsnLys	Asn	Lys	PolarPositive	0.22993	0.421925	FALSE	-0.141264	0.0199555	-0.000740303	0.000740303
	221202	11	1273	GluLys	Glu	Lys	NegativePositive	0.210476	0.397827	FALSE	0.147284	0.0216926	0.000528549	0.000528549
	3642	13	1273	GlnLys	Gln	Lys	PolarPositive	0.210476	0.397827	FALSE	0.147284	0.0216926	0.000528549	0.000528549
	156415	83	1273	SerThr	Ser	Thr	PolarPolar	0.210476	0.397827	FALSE	0.147284	0.0216926	0.000408626	0.000408626
	195494	167	1273	LeuPhe	Leu	Phe	HydrophobicHydrophobic	0.210476	0.397827	FALSE	-0.147284	0.0216926	-0.000217083	0.000217083
	3738	18	1274	ArgLys	Arg	Lys	PositivePositive	0.0989489	0.288795	FALSE	0.193282	0.0373581	0.00334923	0.00334923
	3741	25	1274	AlaSer	Ala	Ser	HydrophobicPolar	0.0858582	0.265331	FALSE	-0.201053	0.0404222	-0.00166531	0.00166531
	3747	36	1274	ProSer	Pro	Ser	SpecialPolar	0.622794	0.765091	FALSE	0.0581227	0.00337825	0.000559764	0.000559764
	3759	57	1274	IleThr	Ile	Thr	HydrophobicPolar	0.464189	0.63904	FALSE	-0.086401	0.00746514	-0.00206987	0.00206987
	3746	35	1274	IleLeu	Ile	Leu	HydrophobicHydrophobic	0.986806	0.992217	FALSE	0.00195567	3.82464e-06	1.21327e-05	1.21327e-05
	3744	30	1274	IleVal	Ile	Val	HydrophobicHydrophobic	0.12177	0.32176	FALSE	-0.181472	0.0329322	-0.00115103	0.00115103
	135125	24	1274	GlnLys	Gln	Lys	PolarPositive	0.338888	0.524293	FALSE	-0.11274	0.0127102	-0.000522359	0.000522359
	182874	10	1274	AsnLys	Asn	Lys	PolarPositive	0.657443	0.766124	FALSE	0.0524063	0.00274642	9.49178e-05	9.49178e-05
	3737	17	1274	AspGlu	Asp	Glu	NegativeNegative	0.71466	0.806441	FALSE	0.0432166	0.00186767	0.000105763	0.000105763
	3739	20	1274	PheTyr	Phe	Tyr	HydrophobicHydrophobic	0.176849	0.397827	FALSE	-0.1587	0.0251856	-0.000873343	0.000873343
	211616	11	1274	LysSer	Lys	Ser	PositivePolar	0.0307832	0.133183	FALSE	0.251313	0.0631582	0.000426811	0.000426811
	3762	64	1274	GlnGlu	Gln	Glu	PolarNegative	0.210476	0.397827	FALSE	-0.147284	0.0216926	-0.000707528	0.000707528
	3733	6	1274	IleVal	Ile	Val	HydrophobicHydrophobic	0.420104	0.599938	FALSE	-0.0951304	0.00904979	-0.000323859	0.000323859
	3795	54	1275	AspGlu	Asp	Glu	NegativeNegative	0.00321216	0.0312272	TRUE	-0.338148	0.114344	-0.00413847	0.00413847
	3797	58	1275	IleMet	Ile	Met	HydrophobicHydrophobic	0.204771	0.397827	FALSE	0.149124	0.0222379	0.00233681	0.00233681
	3823	104	1275	IleVal	Ile	Val	HydrophobicHydrophobic	0.00444475	0.0396717	TRUE	-0.327113	0.107003	-0.00491732	0.00491732
	3785	33	1275	SerThr	Ser	Thr	PolarPolar	0.00696913	0.0542733	FALSE	-0.311143	0.09681	-0.00171442	0.00171442
	3794	53	1275	AspGlu	Asp	Glu	NegativeNegative	0.242485	0.424832	FALSE	-0.137565	0.0189241	-0.000726353	0.000726353
	3793	50	1275	IleVal	Ile	Val	HydrophobicHydrophobic	0.0616085	0.21484	FALSE	-0.218366	0.0476838	-0.00198981	0.00198981
	3779	18	1275	AlaSer	Ala	Ser	HydrophobicPolar	0.196777	0.397827	FALSE	0.151764	0.0230323	0.000679376	0.000679376
	141549	51	1275	AsnSer	Asn	Ser	PolarPolar	0.0201358	0.111774	FALSE	-0.269702	0.0727392	-0.00257408	0.00257408
	141550	52	1275	AlaSer	Ala	Ser	HydrophobicPolar	0.609992	0.753198	FALSE	-0.0602682	0.00363226	-0.000133842	0.000133842
	141555	121	1275	IleVal	Ile	Val	HydrophobicHydrophobic	0.308901	0.492371	FALSE	0.119899	0.0143759	0.000283605	0.000283605
	3814	90	1275	AsnAsp	Asn	Asp	PolarNegative	0.357062	0.544086	FALSE	-0.108593	0.0117925	-0.000342058	0.000342058
	156418	57	1275	ProSer	Pro	Ser	SpecialPolar	0.210476	0.397827	FALSE	0.147284	0.0216926	0.000653582	0.000653582
	160858	37	1275	AspGly	Asp	Gly	NegativeSpecial	0.406544	0.59129	FALSE	0.0979194	0.0095882	0.00023026	0.00023026
	3815	91	1275	GlySer	Gly	Ser	SpecialPolar	0.210476	0.397827	FALSE	-0.147284	0.0216926	-0.000357548	0.000357548
	3830	114	1275	IleMet	Ile	Met	HydrophobicHydrophobic	0.210476	0.397827	FALSE	0.147284	0.0216926	0.000206044	0.000206044
	160859	47	1275	AsnAsp	Asn	Asp	PolarNegative	0.420104	0.599938	FALSE	-0.0951304	0.00904979	-0.000262526	0.000262526
	3873	82	1276	LysThr	Lys	Thr	PositivePolar	0.281197	0.464679	FALSE	0.126926	0.0161102	0.00245509	0.00245509
	3895	125	1276	AlaVal	Ala	Val	HydrophobicHydrophobic	0.808656	0.879253	FALSE	0.0286322	0.000819805	0.00307739	0.00307739
	119943	39	1276	AspGlu	Asp	Glu	NegativeNegative	0.213701	0.401997	FALSE	0.14626	0.0213919	0.00202586	0.00202586
	3862	58	1276	IleVal	Ile	Val	HydrophobicHydrophobic	0.364397	0.551907	FALSE	0.106957	0.0114398	0.00140914	0.00140914
	3875	87	1276	IleThr	Ile	Thr	HydrophobicPolar	4.24789e-06	0.00021684	TRUE	-0.505984	0.25602	-0.00742542	0.00742542
	3920	170	1276	IleVal	Ile	Val	HydrophobicHydrophobic	0.456214	0.630484	FALSE	0.0879447	0.00773428	0.00107926	0.00107926
	119941	22	1276	IleMet	Ile	Met	HydrophobicHydrophobic	0.0230332	0.122017	FALSE	0.264005	0.0696989	0.00248887	0.00248887
	160863	36	1276	IleVal	Ile	Val	HydrophobicHydrophobic	0.0298818	0.133183	FALSE	-0.25264	0.063827	-0.00495541	0.00495541
	3855	44	1276	AsnAsp	Asn	Asp	PolarNegative	0.792367	0.867414	FALSE	-0.0311233	0.000968659	-0.000177528	0.000177528
	3872	81	1276	AsnSer	Asn	Ser	PolarPolar	0.124464	0.323072	FALSE	-0.180194	0.0324699	-0.00062683	0.00062683
	3878	91	1276	IleVal	Ile	Val	HydrophobicHydrophobic	0.309157	0.492536	FALSE	-0.119837	0.0143608	-0.000577225	0.000577225
	119940	17	1276	AlaVal	Ala	Val	HydrophobicHydrophobic	0.179855	0.397827	FALSE	0.157619	0.0248436	0.000785451	0.000785451
	195499	72	1276	IleLeu	Ile	Leu	HydrophobicHydrophobic	0.988888	0.992217	FALSE	0.001647	2.71262e-06	5.69268e-06	5.69268e-06
	195498	42	1276	AsnLys	Asn	Lys	PolarPositive	0.0307832	0.133183	FALSE	0.251313	0.0631582	0.000596063	0.000596063
	182887	102	1276	AsnSer	Asn	Ser	PolarPolar	0.103348	0.297478	FALSE	0.190853	0.0364248	0.000610244	0.000610244
	3892	120	1276	AspGlu	Asp	Glu	NegativeNegative	0.0307832	0.133183	FALSE	-0.251313	0.0631582	-0.000715276	0.000715276
	141556	18	1276	LeuVal	Leu	Val	HydrophobicHydrophobic	0.240681	0.424832	FALSE	0.138088	0.0190683	0.000862063	0.000862063
	3857	46	1276	IleLys	Ile	Lys	HydrophobicPositive	0.288362	0.473193	FALSE	0.125066	0.0156416	0.000752011	0.000752011
	3880	97	1276	AlaGly	Ala	Gly	HydrophobicSpecial	0.662254	0.766124	FALSE	0.0516224	0.00266487	0.00018411	0.00018411
	3838	7	1276	AsnSer	Asn	Ser	PolarPolar	0.0932285	0.278963	FALSE	0.196572	0.0386405	0.000761724	0.000761724
	177041	23	1276	IleLeu	Ile	Leu	HydrophobicHydrophobic	0.210476	0.397827	FALSE	0.147284	0.0216926	0.00103022	0.00103022
	3863	60	1276	GlnGlu	Gln	Glu	PolarNegative	0.120477	0.32176	FALSE	-0.182094	0.0331581	-0.000410969	0.000410969
	3852	33	1276	SerThr	Ser	Thr	PolarPolar	0.243597	0.424832	FALSE	0.137244	0.0188359	0.000404568	0.000404568
	3933	18	1277	ArgLys	Arg	Lys	PositivePositive	0.00473254	0.0415633	TRUE	-0.324935	0.105583	-0.00938768	0.00938768
	3935	21	1277	ProSer	Pro	Ser	SpecialPolar	0.332883	0.517588	FALSE	-0.11414	0.0130279	-0.0118822	0.0118822
	3942	44	1277	AlaThr	Ala	Thr	HydrophobicPolar	0.000108158	0.0025269	TRUE	-0.434848	0.189092	-0.00501706	0.00501706
	3943	46	1277	AsnLys	Asn	Lys	PolarPositive	3.50723e-05	0.00108369	TRUE	0.461424	0.212912	0.00843571	0.00843571
	3944	47	1277	IleVal	Ile	Val	HydrophobicHydrophobic	0.00054465	0.00850622	TRUE	-0.392389	0.153969	-0.00831797	0.00831797
	3950	55	1277	IleVal	Ile	Val	HydrophobicHydrophobic	0.209236	0.397827	FALSE	0.147681	0.0218096	0.00262362	0.00262362
	3952	60	1277	ArgLys	Arg	Lys	PositivePositive	0.00128178	0.0159347	TRUE	0.367392	0.134977	0.0105159	0.0105159
	3953	62	1277	AlaSer	Ala	Ser	HydrophobicPolar	0.00478165	0.0418271	TRUE	0.324576	0.105349	0.0100303	0.0100303
	3954	63	1277	AsnAsp	Asn	Asp	PolarNegative	0.985526	0.992217	FALSE	0.00214546	4.60302e-06	1.43426e-05	1.43426e-05
	3925	3	1277	AsnSer	Asn	Ser	PolarPolar	0.0853886	0.264782	FALSE	0.201348	0.0405411	0.00115776	0.00115776
	160871	22	1277	AsnLys	Asn	Lys	PolarPositive	0.0490575	0.184041	FALSE	-0.229628	0.0527291	-0.00247003	0.00247003
	3926	5	1277	GlySer	Gly	Ser	SpecialPolar	0.193296	0.397827	FALSE	-0.152938	0.0233899	-0.000604793	0.000604793
	141564	59	1277	LeuVal	Leu	Val	HydrophobicHydrophobic	0.122111	0.32176	FALSE	0.18131	0.0328732	0.000287789	0.000287789
	3927	6	1277	IleLys	Ile	Lys	HydrophobicPositive	0.0734649	0.241602	FALSE	0.209327	0.0438179	0.000952058	0.000952058
	160873	33	1277	AlaSer	Ala	Ser	HydrophobicPolar	0.0601004	0.211341	FALSE	-0.219615	0.0482306	-0.00235636	0.00235636
	141565	61	1277	LeuSer	Leu	Ser	HydrophobicPolar	0.556828	0.723842	FALSE	-0.0694015	0.00481656	-0.000228335	0.000228335
	3975	105	1277	IleVal	Ile	Val	HydrophobicHydrophobic	0.285472	0.469978	FALSE	-0.125813	0.0158288	-0.000410842	0.000410842
	219019	112	1277	GluLys	Glu	Lys	NegativePositive	0.148819	0.363384	FALSE	0.169497	0.0287292	0.000859031	0.000859031
	206657	9	1277	ArgLys	Arg	Lys	PositivePositive	0.243597	0.424832	FALSE	0.137244	0.0188359	0.000471996	0.000471996
	119951	23	1277	AspGlu	Asp	Glu	NegativeNegative	0.243597	0.424832	FALSE	0.137244	0.0188359	0.000503463	0.000503463
	219020	116	1277	GluLys	Glu	Lys	NegativePositive	0.243597	0.424832	FALSE	0.137244	0.0188359	0.00052688	0.00052688
	3981	3	1278	IleLeu	Ile	Leu	HydrophobicHydrophobic	0.00450286	0.0400235	TRUE	0.326664	0.106709	0.00710649	0.00710649
	4068	149	1278	AsnSer	Asn	Ser	PolarPolar	1.88793e-07	1.91173e-05	TRUE	-0.561989	0.315832	-0.0167527	0.0167527
	4071	156	1278	AlaSer	Ala	Ser	HydrophobicPolar	0.000573925	0.00883385	TRUE	0.390915	0.152815	0.00366771	0.00366771
	141574	146	1278	LeuMet	Leu	Met	HydrophobicHydrophobic	0.0066078	0.0523789	FALSE	-0.313078	0.0980178	-0.00560187	0.00560187
	4074	166	1278	IleVal	Ile	Val	HydrophobicHydrophobic	0.00015744	0.00331031	TRUE	0.425476	0.18103	0.00714638	0.00714638
	3982	8	1278	AsnThr	Asn	Thr	PolarPolar	0.00667573	0.0528499	FALSE	-0.312707	0.0977858	-0.00255548	0.00255548
	204653	142	1278	IleMet	Ile	Met	HydrophobicHydrophobic	0.00547398	0.0459938	TRUE	-0.319822	0.102286	-0.00191722	0.00191722
	4019	72	1278	IleThr	Ile	Thr	HydrophobicPolar	0.0282145	0.133183	FALSE	-0.255186	0.0651201	-0.00233943	0.00233943
	156430	66	1278	MetVal	Met	Val	HydrophobicHydrophobic	0.210476	0.397827	FALSE	0.147284	0.0216926	0.000506526	0.000506526
	4086	14	1279	IleLeu	Ile	Leu	HydrophobicHydrophobic	0.0115313	0.076925	FALSE	0.292197	0.085379	0.00328102	0.00328102
	4125	68	1279	AspGlu	Asp	Glu	NegativeNegative	0.158499	0.377094	FALSE	-0.16561	0.0274268	-0.0012908	0.0012908
	4126	69	1279	AsnSer	Asn	Ser	PolarPolar	0.259975	0.441816	FALSE	0.132626	0.0175895	0.00159381	0.00159381
	4127	70	1279	IleVal	Ile	Val	HydrophobicHydrophobic	0.248441	0.43038	FALSE	-0.135856	0.0184569	-0.00225179	0.00225179
	4150	116	1279	SerThr	Ser	Thr	PolarPolar	0.0149213	0.0914217	FALSE	0.282012	0.0795305	0.00376868	0.00376868
	4154	121	1279	AsnAsp	Asn	Asp	PolarNegative	0.242334	0.424832	FALSE	-0.137609	0.0189361	-0.00150582	0.00150582
	4082	7	1279	AspGlu	Asp	Glu	NegativeNegative	0.146762	0.360011	FALSE	-0.170347	0.0290182	-0.00157829	0.00157829
	4136	86	1279	AsnSer	Asn	Ser	PolarPolar	0.533934	0.701495	FALSE	0.0734603	0.00539641	0.0011176	0.0011176
	4142	95	1279	SerThr	Ser	Thr	PolarPolar	0.768344	0.849738	FALSE	-0.0348222	0.00121259	-0.000336479	0.000336479
	4141	92	1279	IleVal	Ile	Val	HydrophobicHydrophobic	0.0682929	0.23059	FALSE	-0.213114	0.0454176	-0.00251848	0.00251848
	4130	80	1279	PheSer	Phe	Ser	HydrophobicPolar	0.8803	0.932924	FALSE	-0.0178074	0.000317105	-0.000162363	0.000162363
	4152	118	1279	AspGlu	Asp	Glu	NegativeNegative	0.0917864	0.276614	FALSE	0.197426	0.0389771	0.000651709	0.000651709
	141580	2	1279	SerThr	Ser	Thr	PolarPolar	0.00340964	0.0325787	TRUE	-0.336151	0.112997	-0.00492003	0.00492003
	4085	12	1279	ProSer	Pro	Ser	SpecialPolar	0.116328	0.320553	FALSE	-0.184123	0.0339011	-0.000819859	0.000819859
	4124	66	1279	LeuSer	Leu	Ser	HydrophobicPolar	0.257814	0.439607	FALSE	0.133224	0.0177485	0.000570905	0.000570905
	135146	76	1279	AspGlu	Asp	Glu	NegativeNegative	0.900089	0.947608	FALSE	0.0148468	0.000220426	7.94599e-05	7.94599e-05
	4143	97	1279	LeuVal	Leu	Val	HydrophobicHydrophobic	0.657443	0.766124	FALSE	-0.0524063	0.00274642	-7.01784e-05	7.01784e-05
	4131	81	1279	PheTyr	Phe	Tyr	HydrophobicHydrophobic	0.348998	0.534924	FALSE	0.110416	0.0121918	0.000535799	0.000535799
	4147	107	1279	AsnLys	Asn	Lys	PolarPositive	0.308901	0.492371	FALSE	-0.119899	0.0143759	-0.000301501	0.000301501
	4148	108	1279	AlaSer	Ala	Ser	HydrophobicPolar	0.308901	0.492371	FALSE	0.119899	0.0143759	0.000301501	0.000301501
	4123	65	1279	IleVal	Ile	Val	HydrophobicHydrophobic	0.988888	0.992217	FALSE	-0.001647	2.71262e-06	-2.14644e-06	2.14644e-06
	4122	64	1279	ProSer	Pro	Ser	SpecialPolar	0.0307832	0.133183	FALSE	0.251313	0.0631582	0.000538779	0.000538779
	141583	93	1279	IleLeu	Ile	Leu	HydrophobicHydrophobic	0.0307832	0.133183	FALSE	-0.251313	0.0631582	-0.000398904	0.000398904
	135145	71	1279	AlaThr	Ala	Thr	HydrophobicPolar	0.662254	0.766124	FALSE	0.0516224	0.00266487	0.000145256	0.000145256
	119968	96	1279	AspGlu	Asp	Glu	NegativeNegative	0.662254	0.766124	FALSE	-0.0516224	0.00266487	-0.000114275	0.000114275
	160887	109	1279	AsnLys	Asn	Lys	PolarPositive	0.226809	0.418034	FALSE	-0.142205	0.0202222	-0.000449261	0.000449261
	141579	1	1279	IleThr	Ile	Thr	HydrophobicPolar	0.210476	0.397827	FALSE	0.147284	0.0216926	0.000340672	0.000340672
	206665	102	1279	AsnLys	Asn	Lys	PolarPositive	0.210476	0.397827	FALSE	-0.147284	0.0216926	-0.000270147	0.000270147
	214244	6	1279	ArgLys	Arg	Lys	PositivePositive	0.243597	0.424832	FALSE	0.137244	0.0188359	0.000409443	0.000409443
	4139	90	1279	AsnAsp	Asn	Asp	PolarNegative	0.243597	0.424832	FALSE	0.137244	0.0188359	0.00034327	0.00034327
	4209	89	1280	SerThr	Ser	Thr	PolarPolar	0.872745	0.927536	FALSE	0.0189405	0.000358744	0.000337464	0.000337464
	4284	216	1280	AlaVal	Ala	Val	HydrophobicHydrophobic	0.00121631	0.0153435	TRUE	-0.368982	0.136147	-0.00558918	0.00558918
	4289	232	1280	IleLeu	Ile	Leu	HydrophobicHydrophobic	0.46345	0.638258	FALSE	0.0865435	0.00748978	0.00143252	0.00143252
	4290	233	1280	IleVal	Ile	Val	HydrophobicHydrophobic	0.467362	0.642364	FALSE	-0.0857909	0.00736008	-0.00150354	0.00150354
	4388	425	1280	ArgLys	Arg	Lys	PositivePositive	0.386055	0.573992	FALSE	0.102239	0.0104528	0.00943871	0.00943871
	4216	101	1280	IleThr	Ile	Thr	HydrophobicPolar	0.000559642	0.00868035	TRUE	-0.391626	0.153371	-0.00672498	0.00672498
	4159	2	1280	AlaSer	Ala	Ser	HydrophobicPolar	0.366664	0.553643	FALSE	-0.106455	0.0113327	-0.0113564	0.0113564
	4162	10	1280	ArgLys	Arg	Lys	PositivePositive	0.122111	0.32176	FALSE	0.18131	0.0328732	0.000822255	0.000822255
	199502	6	1280	SerThr	Ser	Thr	PolarPolar	0.609992	0.753198	FALSE	-0.0602682	0.00363226	-9.41308e-05	9.41308e-05
	119971	79	1280	AlaSer	Ala	Ser	HydrophobicPolar	0.0534437	0.19498	FALSE	0.22545	0.0508276	0.00291896	0.00291896
	135157	389	1280	AlaThr	Ala	Thr	HydrophobicPolar	0.229521	0.421469	FALSE	0.141387	0.0199901	0.00205866	0.00205866
	4166	21	1280	AlaThr	Ala	Thr	HydrophobicPolar	0.210476	0.397827	FALSE	0.147284	0.0216926	0.000460478	0.000460478
	4224	116	1280	LeuVal	Leu	Val	HydrophobicHydrophobic	0.0307832	0.133183	FALSE	0.251313	0.0631582	0.00130812	0.00130812
	4210	90	1280	AspGlu	Asp	Glu	NegativeNegative	0.188341	0.397827	FALSE	0.154635	0.023912	0.000865636	0.000865636
	4368	391	1280	IleVal	Ile	Val	HydrophobicHydrophobic	0.228851	0.420623	FALSE	0.141588	0.0200471	0.000680343	0.000680343
	4213	97	1280	AlaSer	Ala	Ser	HydrophobicPolar	0.210476	0.397827	FALSE	0.147284	0.0216926	0.000535197	0.000535197
	135153	221	1280	IleVal	Ile	Val	HydrophobicHydrophobic	0.210476	0.397827	FALSE	-0.147284	0.0216926	-0.00176635	0.00176635
	4380	405	1280	IleVal	Ile	Val	HydrophobicHydrophobic	0.243597	0.424832	FALSE	0.137244	0.0188359	0.000471996	0.000471996
	4397	21	1281	AsnLys	Asn	Lys	PolarPositive	0.316661	0.499516	FALSE	0.118005	0.0139253	0.001382	0.001382
	4398	24	1281	AsnLys	Asn	Lys	PolarPositive	0.939606	0.974709	FALSE	0.00895987	8.02793e-05	0.000160754	0.000160754
	4399	25	1281	AlaSer	Ala	Ser	HydrophobicPolar	0.807112	0.877933	FALSE	-0.0288678	0.000833348	-0.000321981	0.000321981
	4480	174	1281	AspGlu	Asp	Glu	NegativeNegative	0.00686854	0.0537585	FALSE	-0.311673	0.0971399	-0.00650146	0.00650146
	4485	181	1281	AspGlu	Asp	Glu	NegativeNegative	0.181033	0.397827	FALSE	-0.157198	0.0247113	-0.00196986	0.00196986
	4486	182	1281	AlaThr	Ala	Thr	HydrophobicPolar	0.00974319	0.068478	FALSE	0.298671	0.0892044	0.00537461	0.00537461
	135158	39	1281	ArgLys	Arg	Lys	PositivePositive	0.253168	0.435371	FALSE	-0.13452	0.0180957	-0.00110484	0.00110484
	4403	36	1281	AspGlu	Asp	Glu	NegativeNegative	0.576284	0.742502	FALSE	-0.0660145	0.00435792	-0.000396786	0.000396786
	4488	186	1281	LeuVal	Leu	Val	HydrophobicHydrophobic	0.0251492	0.129263	FALSE	0.260219	0.0677139	0.00221884	0.00221884
	120014	20	1281	AlaVal	Ala	Val	HydrophobicHydrophobic	0.849391	0.909401	FALSE	-0.0224544	0.000504201	-8.5594e-05	8.5594e-05
	4483	178	1281	ArgSer	Arg	Ser	PositivePolar	0.202256	0.397827	FALSE	0.149946	0.0224839	0.00129466	0.00129466
	4402	33	1281	IleLeu	Ile	Leu	HydrophobicHydrophobic	0.550452	0.717355	FALSE	0.0705236	0.00497358	0.000371439	0.000371439
	4487	184	1281	IleLeu	Ile	Leu	HydrophobicHydrophobic	0.0807449	0.25638	FALSE	-0.204343	0.0417562	-0.000891829	0.000891829
	175873	40	1281	IleLys	Ile	Lys	HydrophobicPositive	0.392065	0.580081	FALSE	-0.100958	0.0101925	-0.000499597	0.000499597
	4478	171	1281	AspLeu	Asp	Leu	NegativeHydrophobic	0.174998	0.397827	FALSE	-0.159372	0.0253995	-0.000758978	0.000758978
	4481	175	1281	GlnGlu	Gln	Glu	PolarNegative	0.140398	0.349831	FALSE	-0.173035	0.0299411	-0.00302897	0.00302897
	4396	19	1281	IleLeu	Ile	Leu	HydrophobicHydrophobic	0.196843	0.397827	FALSE	-0.151742	0.0230256	-0.000811741	0.000811741
	194118	3	1281	IleVal	Ile	Val	HydrophobicHydrophobic	0.210476	0.397827	FALSE	0.147284	0.0216926	0.000438076	0.000438076
	120015	32	1281	AspGlu	Asp	Glu	NegativeNegative	0.420104	0.599938	FALSE	0.0951304	0.00904979	0.0002722	0.0002722
	4489	2	1282	ArgPro	Arg	Pro	PositiveSpecial	0.485252	0.660472	FALSE	0.0823916	0.00678838	0.00114342	0.00114342
	4505	30	1282	GlnHis	Gln	His	PolarPositive	0.0267875	0.133183	FALSE	0.257468	0.06629	0.00285061	0.00285061
	4511	40	1282	ArgLys	Arg	Lys	PositivePositive	0.271024	0.454111	FALSE	0.129621	0.0168016	0.00193563	0.00193563
	4538	89	1282	SerThr	Ser	Thr	PolarPolar	0.0249614	0.128653	FALSE	-0.260544	0.0678831	-0.00499059	0.00499059
	141619	31	1282	GlnLys	Gln	Lys	PolarPositive	0.269305	0.452227	FALSE	0.130083	0.0169215	0.00157885	0.00157885
	4517	50	1282	AspGlu	Asp	Glu	NegativeNegative	0.670589	0.773265	FALSE	-0.0502693	0.002527	-0.000621009	0.000621009
	4515	46	1282	AspGlu	Asp	Glu	NegativeNegative	0.23842	0.424832	FALSE	-0.138748	0.0192509	-0.000344093	0.000344093
	4521	58	1282	PheTyr	Phe	Tyr	HydrophobicHydrophobic	0.50415	0.678439	FALSE	-0.0788722	0.00622082	-0.000319159	0.000319159
	201240	6	1282	IleVal	Ile	Val	HydrophobicHydrophobic	0.428625	0.607044	FALSE	-0.0934042	0.00872435	-0.000265048	0.000265048
	4534	85	1282	CysSer	Cys	Ser	SpecialPolar	0.264763	0.447159	FALSE	0.131313	0.0172432	0.000704584	0.000704584
	204656	124	1282	LeuThr	Leu	Thr	HydrophobicPolar	0.210476	0.397827	FALSE	-0.147284	0.0216926	-0.000967691	0.000967691
	120028	27	1282	AsnLys	Asn	Lys	PolarPositive	0.243597	0.424832	FALSE	-0.137244	0.0188359	-0.000444232	0.000444232
	4564	17	1283	SerThr	Ser	Thr	PolarPolar	0.000373008	0.00635273	TRUE	-0.402848	0.162287	-0.0169021	0.0169021
	120039	21	1283	AlaVal	Ala	Val	HydrophobicHydrophobic	0.00487185	0.042407	TRUE	-0.323923	0.104926	-0.00611203	0.00611203
	4554	3	1283	AlaThr	Ala	Thr	HydrophobicPolar	0.000128257	0.00284996	TRUE	-0.430627	0.185439	-0.0104651	0.0104651
	120038	13	1283	IleVal	Ile	Val	HydrophobicHydrophobic	0.112755	0.313926	FALSE	-0.185914	0.0345642	-0.000927847	0.000927847
	141626	6	1283	IleVal	Ile	Val	HydrophobicHydrophobic	0.0446121	0.172775	FALSE	-0.234189	0.0548445	-0.00367955	0.00367955
	177065	9	1283	AsnLys	Asn	Lys	PolarPositive	0.0262273	0.132989	FALSE	-0.258392	0.0667667	-0.00374124	0.00374124
	160917	1	1283	AlaThr	Ala	Thr	HydrophobicPolar	0.406544	0.59129	FALSE	0.0979194	0.0095882	0.000115459	0.000115459
	141627	16	1283	SerThr	Ser	Thr	PolarPolar	0.210476	0.397827	FALSE	0.147284	0.0216926	0.000535197	0.000535197
	141630	31	1283	IleVal	Ile	Val	HydrophobicHydrophobic	0.210476	0.397827	FALSE	-0.147284	0.0216926	-0.000238365	0.000238365
	160925	60	1283	IleVal	Ile	Val	HydrophobicHydrophobic	0.243597	0.424832	FALSE	-0.137244	0.0188359	-0.000397471	0.000397471
	4640	33	1284	IleVal	Ile	Val	HydrophobicHydrophobic	0.00767892	0.057995	FALSE	-0.307586	0.0946092	-0.00697496	0.00697496
	4688	122	1284	AlaThr	Ala	Thr	HydrophobicPolar	0.0372744	0.152312	FALSE	-0.242615	0.0588618	-0.017775	0.017775
	4741	204	1284	IleThr	Ile	Thr	HydrophobicPolar	0.880204	0.932888	FALSE	0.0178217	0.000317615	0.000383729	0.000383729
	4759	234	1284	IleVal	Ile	Val	HydrophobicHydrophobic	0.0250945	0.129053	FALSE	0.260313	0.067763	0.00634859	0.00634859
	4690	125	1284	AlaThr	Ala	Thr	HydrophobicPolar	0.0307021	0.133183	FALSE	0.251431	0.0632175	0.0035178	0.0035178
	120066	144	1284	SerThr	Ser	Thr	PolarPolar	0.334154	0.518913	FALSE	0.113842	0.0129601	0.00151837	0.00151837
	4689	123	1284	ProSer	Pro	Ser	SpecialPolar	0.0278917	0.133183	FALSE	0.255694	0.0653794	0.00368721	0.00368721
	141635	7	1284	IleVal	Ile	Val	HydrophobicHydrophobic	0.000136541	0.00296679	TRUE	-0.429063	0.184095	-0.016227	0.016227
	4711	161	1284	AspGlu	Asp	Glu	NegativeNegative	0.000355079	0.00614156	TRUE	-0.404184	0.163365	-0.00339918	0.00339918
	120075	244	1284	IleVal	Ile	Val	HydrophobicHydrophobic	0.000406056	0.006749	TRUE	-0.400532	0.160426	-0.00455276	0.00455276
	4677	98	1284	CysSer	Cys	Ser	SpecialPolar	0.0548819	0.198696	FALSE	-0.224141	0.0502391	-0.00122287	0.00122287
	4765	242	1284	AlaVal	Ala	Val	HydrophobicHydrophobic	0.252399	0.434711	FALSE	0.134736	0.0181539	0.00065593	0.00065593
	4769	249	1284	AlaThr	Ala	Thr	HydrophobicPolar	0.609992	0.753198	FALSE	-0.0602682	0.00363226	-0.000109219	0.000109219
	4661	65	1284	IleVal	Ile	Val	HydrophobicHydrophobic	0.0307832	0.133183	FALSE	0.251313	0.0631582	0.000363912	0.000363912
	120062	107	1284	IleVal	Ile	Val	HydrophobicHydrophobic	0.146082	0.358979	FALSE	0.17063	0.0291147	0.00124673	0.00124673
	4742	206	1284	GluVal	Glu	Val	NegativeHydrophobic	0.193319	0.397827	FALSE	0.15293	0.0233876	0.000336096	0.000336096
	4679	101	1284	AspGlu	Asp	Glu	NegativeNegative	0.643828	0.766124	FALSE	0.0546375	0.00298526	0.000164416	0.000164416
	4683	110	1284	AlaThr	Ala	Thr	HydrophobicPolar	0.210476	0.397827	FALSE	0.147284	0.0216926	0.000486265	0.000486265
	120065	124	1284	IleVal	Ile	Val	HydrophobicHydrophobic	0.210476	0.397827	FALSE	-0.147284	0.0216926	-0.000992377	0.000992377
	141646	127	1284	IleVal	Ile	Val	HydrophobicHydrophobic	0.210476	0.397827	FALSE	-0.147284	0.0216926	-0.000467562	0.000467562
	4757	231	1284	AsnLys	Asn	Lys	PolarPositive	0.210476	0.397827	FALSE	-0.147284	0.0216926	-0.0013408	0.0013408
	4828	130	1285	AsnAsp	Asn	Asp	PolarNegative	0.500276	0.675038	FALSE	0.0795878	0.00633423	0.000619417	0.000619417
	4829	131	1285	IleThr	Ile	Thr	HydrophobicPolar	0.179784	0.397827	FALSE	-0.157644	0.0248516	-0.0042563	0.0042563
	4846	132	1285	SerThr	Ser	Thr	PolarPolar	0.00547362	0.0459938	TRUE	-0.319824	0.102288	-0.00238195	0.00238195
	4876	135	1285	SerThr	Ser	Thr	PolarPolar	0.22699	0.418306	FALSE	0.14215	0.0202066	0.00158086	0.00158086
	4881	88	1285	AsnAsp	Asn	Asp	PolarNegative	0.143807	0.355362	FALSE	-0.171584	0.0294412	-0.00364299	0.00364299
	4900	138	1285	LysThr	Lys	Thr	PositivePolar	0.687596	0.786524	FALSE	0.0475281	0.00225892	0.00031496	0.00031496
	4880	87	1285	GlnGlu	Gln	Glu	PolarNegative	0.00354494	0.0335361	TRUE	0.334841	0.112118	0.00853166	0.00853166
	120086	64	1285	IleMet	Ile	Met	HydrophobicHydrophobic	0.00277213	0.0280572	TRUE	-0.343027	0.117667	-0.00406829	0.00406829
	4887	136	1285	ProThr	Pro	Thr	SpecialPolar	0.335336	0.520319	FALSE	0.113566	0.0128972	0.000390936	0.000390936
	4830	4	1285	LeuPhe	Leu	Phe	HydrophobicHydrophobic	5.179e-06	0.000248379	TRUE	0.502056	0.25206	0.00778642	0.00778642
	4899	124	1285	IleVal	Ile	Val	HydrophobicHydrophobic	0.312197	0.495958	FALSE	-0.119091	0.0141827	-0.000694117	0.000694117
	177075	145	1285	SerThr	Ser	Thr	PolarPolar	0.00650804	0.0518528	FALSE	-0.313629	0.0983629	-0.00199194	0.00199194
	4839	144	1285	AlaVal	Ala	Val	HydrophobicHydrophobic	0.01557	0.0942649	FALSE	0.280295	0.0785654	0.00116482	0.00116482
	4860	48	1285	AspGlu	Asp	Glu	NegativeNegative	0.108517	0.306831	FALSE	0.188098	0.0353808	0.000971013	0.000971013
	120082	5	1285	AlaVal	Ala	Val	HydrophobicHydrophobic	0.204152	0.397827	FALSE	0.149325	0.0222981	0.000587746	0.000587746
	141668	143	1285	GlnSer	Gln	Ser	PolarPolar	0.609992	0.753198	FALSE	0.0602682	0.00363226	9.02953e-05	9.02953e-05
	177074	56	1285	AsnLys	Asn	Lys	PolarPositive	0.0371265	0.151881	FALSE	-0.242798	0.0589509	-0.0010043	0.0010043
	141664	90	1285	AsnLys	Asn	Lys	PolarPositive	0.0258877	0.131815	FALSE	-0.258961	0.0670607	-0.00201355	0.00201355
	195526	68	1285	GlnLys	Gln	Lys	PolarPositive	0.662254	0.766124	FALSE	-0.0516224	0.00266487	-0.000140467	0.000140467
	120087	81	1285	LysThr	Lys	Thr	PositivePolar	0.662254	0.766124	FALSE	-0.0516224	0.00266487	-8.75514e-05	8.75514e-05
	4843	21	1285	LysMet	Lys	Met	PositiveHydrophobic	0.0854938	0.264948	FALSE	0.201282	0.0405144	0.000819439	0.000819439
	4849	28	1285	IleVal	Ile	Val	HydrophobicHydrophobic	0.210476	0.397827	FALSE	0.147284	0.0216926	0.000450245	0.000450245
	221218	80	1285	ArgLys	Arg	Lys	PositivePositive	0.210476	0.397827	FALSE	-0.147284	0.0216926	-0.000442059	0.000442059
	141667	115	1285	IleVal	Ile	Val	HydrophobicHydrophobic	0.210476	0.397827	FALSE	-0.147284	0.0216926	-0.000450245	0.000450245
	141659	58	1285	AsnThr	Asn	Thr	PolarPolar	0.420104	0.599938	FALSE	-0.0951304	0.00904979	-0.0002306	0.0002306
	4831	134	1285	AspGlu	Asp	Glu	NegativeNegative	0.0189356	0.107334	FALSE	0.272269	0.0741305	0.000559339	0.000559339
	4945	84	1286	IleVal	Ile	Val	HydrophobicHydrophobic	0.499732	0.674518	FALSE	0.0796886	0.00635028	0.00116074	0.00116074
	4954	101	1286	IleLeu	Ile	Leu	HydrophobicHydrophobic	0.346143	0.531685	FALSE	0.111068	0.0123361	0.00194001	0.00194001
	4967	127	1286	GluLys	Glu	Lys	NegativePositive	0.482737	0.658049	FALSE	-0.0828653	0.00686666	-0.00112191	0.00112191
	4977	150	1286	IleMet	Ile	Met	HydrophobicHydrophobic	0.449773	0.62378	FALSE	-0.0892025	0.00795709	-0.00126929	0.00126929
	5004	198	1286	AspGlu	Asp	Glu	NegativeNegative	0.660786	0.766124	FALSE	-0.0518612	0.00268959	-0.000466965	0.000466965
	5009	210	1286	LysThr	Lys	Thr	PositivePolar	0.00528766	0.044855	TRUE	-0.321046	0.103071	-0.0060951	0.0060951
	5022	239	1286	AlaThr	Ala	Thr	HydrophobicPolar	0.47648	0.651675	FALSE	0.0840498	0.00706436	0.000720172	0.000720172
	5033	259	1286	IleVal	Ile	Val	HydrophobicHydrophobic	3.07172e-07	2.79132e-05	TRUE	-0.553875	0.306777	-0.00630982	0.00630982
	5042	276	1286	AspGlu	Asp	Glu	NegativeNegative	2.07231e-06	0.000122483	TRUE	0.519815	0.270207	0.0106352	0.0106352
	5050	290	1286	GlnLys	Gln	Lys	PolarPositive	0.0775693	0.249902	FALSE	-0.206471	0.0426304	-0.0209794	0.0209794
	4951	96	1286	AspGlu	Asp	Glu	NegativeNegative	0.316443	0.499376	FALSE	-0.118058	0.0139377	-0.00138532	0.00138532
	4965	124	1286	AlaThr	Ala	Thr	HydrophobicPolar	0.00930875	0.0665799	FALSE	-0.3004	0.09024	-0.00313722	0.00313722
	4968	130	1286	GluLys	Glu	Lys	NegativePositive	0.676314	0.777858	FALSE	-0.0493436	0.0024348	-0.00038157	0.00038157
	4981	156	1286	SerThr	Ser	Thr	PolarPolar	0.156784	0.374753	FALSE	-0.166286	0.0276509	-0.00163414	0.00163414
	5029	248	1286	IleThr	Ile	Thr	HydrophobicPolar	0.915797	0.957554	FALSE	-0.0125032	0.00015633	-0.000105776	0.000105776
	5043	277	1286	IleVal	Ile	Val	HydrophobicHydrophobic	0.208608	0.397827	FALSE	0.147883	0.0218693	0.0018164	0.0018164
	4906	12	1286	AspGlu	Asp	Glu	NegativeNegative	0.0793831	0.253547	FALSE	-0.205248	0.0421266	-0.00215794	0.00215794
	4979	153	1286	AsnSer	Asn	Ser	PolarPolar	0.345112	0.53067	FALSE	-0.111304	0.0123886	-0.00101092	0.00101092
	5002	196	1286	AspGlu	Asp	Glu	NegativeNegative	0.921448	0.961924	FALSE	0.0116613	0.000135986	8.69218e-05	8.69218e-05
	4998	187	1286	IleVal	Ile	Val	HydrophobicHydrophobic	0.503821	0.678168	FALSE	-0.0789327	0.00623038	-0.000967433	0.000967433
	4952	99	1286	IleVal	Ile	Val	HydrophobicHydrophobic	0.0533519	0.194759	FALSE	-0.225534	0.0508657	-0.00360233	0.00360233
	120099	189	1286	AsnAsp	Asn	Asp	PolarNegative	0.375556	0.563462	FALSE	-0.104505	0.0109214	-0.000875302	0.000875302
	5031	256	1286	AsnAsp	Asn	Asp	PolarNegative	0.158954	0.377734	FALSE	0.165432	0.0273678	0.000952478	0.000952478
	141681	279	1286	HisTyr	His	Tyr	PositiveHydrophobic	0.10283	0.296493	FALSE	0.191135	0.0365324	0.00169672	0.00169672
	5030	255	1286	PheSer	Phe	Ser	HydrophobicPolar	0.236785	0.424832	FALSE	-0.139227	0.0193843	-0.000862401	0.000862401
	4964	120	1286	IleVal	Ile	Val	HydrophobicHydrophobic	0.182116	0.397827	FALSE	0.156814	0.0245906	0.000646383	0.000646383
	141673	131	1286	AspGly	Asp	Gly	NegativeSpecial	0.222968	0.413224	FALSE	-0.143375	0.0205565	-0.000211642	0.000211642
	160948	132	1286	SerThr	Ser	Thr	PolarPolar	0.208897	0.397827	FALSE	0.14779	0.0218418	0.00106251	0.00106251
	141679	221	1286	LeuVal	Leu	Val	HydrophobicHydrophobic	0.657443	0.766124	FALSE	-0.0524063	0.00274642	-0.000228519	0.000228519
	5021	238	1286	PheTyr	Phe	Tyr	HydrophobicHydrophobic	0.177785	0.397827	FALSE	-0.158362	0.0250784	-0.00110155	0.00110155
	195535	253	1286	SerThr	Ser	Thr	PolarPolar	0.657443	0.766124	FALSE	-0.0524063	0.00274642	-0.000137058	0.000137058
	141669	8	1286	SerThr	Ser	Thr	PolarPolar	0.30908	0.492522	FALSE	0.119855	0.0143653	0.000792459	0.000792459
	4949	93	1286	AspGlu	Asp	Glu	NegativeNegative	0.180995	0.397827	FALSE	0.157212	0.0247155	0.000837903	0.000837903
	135185	78	1286	LeuSer	Leu	Ser	HydrophobicPolar	0.0814017	0.257576	FALSE	0.203912	0.0415799	0.000740304	0.000740304
	141677	201	1286	IleVal	Ile	Val	HydrophobicHydrophobic	0.609992	0.753198	FALSE	0.0602682	0.00363226	0.000124986	0.000124986
	160958	244	1286	IleVal	Ile	Val	HydrophobicHydrophobic	0.722515	0.813063	FALSE	0.041976	0.00176198	0.000181207	0.000181207
	4956	104	1286	AlaPro	Ala	Pro	HydrophobicSpecial	0.988888	0.992217	FALSE	-0.001647	2.71262e-06	-2.5961e-06	2.5961e-06
	5007	208	1286	IleVal	Ile	Val	HydrophobicHydrophobic	0.406544	0.59129	FALSE	0.0979194	0.0095882	0.000187956	0.000187956
	5041	275	1286	AsnSer	Asn	Ser	PolarPolar	0.417955	0.599938	FALSE	-0.0955688	0.0091334	-0.000396194	0.000396194
	4908	15	1286	IleLeu	Ile	Leu	HydrophobicHydrophobic	0.0196714	0.110132	FALSE	-0.270679	0.0732673	-0.00132351	0.00132351
	177076	21	1286	LeuPhe	Leu	Phe	HydrophobicHydrophobic	0.0307832	0.133183	FALSE	0.251313	0.0631582	0.000677876	0.000677876
	4980	155	1286	GluLys	Glu	Lys	NegativePositive	0.0307832	0.133183	FALSE	0.251313	0.0631582	0.000468768	0.000468768
	160953	212	1286	IleVal	Ile	Val	HydrophobicHydrophobic	0.0307832	0.133183	FALSE	0.251313	0.0631582	0.000756255	0.000756255
	4903	1	1286	ArgLys	Arg	Lys	PositivePositive	0.413156	0.596397	FALSE	-0.0965528	0.00932245	-0.000316914	0.000316914
	195532	191	1286	AsnAsp	Asn	Asp	PolarNegative	0.406881	0.591619	FALSE	-0.0978494	0.00957451	-0.000433271	0.000433271
	160947	97	1286	AsnAsp	Asn	Asp	PolarNegative	0.210476	0.397827	FALSE	0.147284	0.0216926	0.000600327	0.000600327
	4957	105	1286	SerThr	Ser	Thr	PolarPolar	0.210476	0.397827	FALSE	0.147284	0.0216926	0.000385924	0.000385924
	5005	202	1286	IleVal	Ile	Val	HydrophobicHydrophobic	0.210476	0.397827	FALSE	0.147284	0.0216926	0.000519514	0.000519514
	5010	211	1286	IleVal	Ile	Val	HydrophobicHydrophobic	0.210476	0.397827	FALSE	-0.147284	0.0216926	-0.000704732	0.000704732
	135187	226	1286	IleVal	Ile	Val	HydrophobicHydrophobic	0.210476	0.397827	FALSE	0.147284	0.0216926	0.000434165	0.000434165
	210488	251	1286	ArgLys	Arg	Lys	PositivePositive	0.210476	0.397827	FALSE	-0.147284	0.0216926	-0.000405221	0.000405221
	156454	252	1286	LeuPhe	Leu	Phe	HydrophobicHydrophobic	0.210476	0.397827	FALSE	0.147284	0.0216926	0.000519514	0.000519514
	206693	254	1286	AsnSer	Asn	Ser	PolarPolar	0.210476	0.397827	FALSE	0.147284	0.0216926	0.000405221	0.000405221
	5008	209	1286	PheTyr	Phe	Tyr	HydrophobicHydrophobic	0.243597	0.424832	FALSE	0.137244	0.0188359	0.000510266	0.000510266
	5052	11	1287	IleVal	Ile	Val	HydrophobicHydrophobic	0.758088	0.841457	FALSE	0.0364114	0.00132579	0.000612698	0.000612698
	5055	19	1287	IleLeu	Ile	Leu	HydrophobicHydrophobic	7.85827e-05	0.00195612	TRUE	0.442612	0.195905	0.00785323	0.00785323
	5059	26	1287	AsnAsp	Asn	Asp	PolarNegative	0.858905	0.916454	FALSE	0.0210207	0.00044187	0.000203227	0.000203227
	5061	32	1287	AspGlu	Asp	Glu	NegativeNegative	0.958831	0.988542	FALSE	-0.00610469	3.72672e-05	-7.94786e-05	7.94786e-05
	5062	33	1287	GlnLys	Gln	Lys	PolarPositive	0.0200043	0.111476	FALSE	0.269977	0.0728876	0.00335599	0.00335599
	5072	54	1287	AsnSer	Asn	Ser	PolarPolar	0.783853	0.861008	FALSE	0.0324306	0.00105174	0.000426879	0.000426879
	5076	62	1287	AsnLys	Asn	Lys	PolarPositive	0.0441713	0.171583	FALSE	0.234661	0.0550659	0.00257013	0.00257013
	5078	65	1287	GluLys	Glu	Lys	NegativePositive	0.0350339	0.145752	FALSE	0.245463	0.0602519	0.00322024	0.00322024
	5096	100	1287	IleThr	Ile	Thr	HydrophobicPolar	0.000380146	0.00643899	TRUE	-0.402332	0.161871	-0.00842245	0.00842245
	5102	116	1287	AlaThr	Ala	Thr	HydrophobicPolar	0.654384	0.766124	FALSE	0.052906	0.00279905	0.00530065	0.00530065
	5108	127	1287	HisTyr	His	Tyr	PositiveHydrophobic	7.87561e-07	5.69858e-05	TRUE	-0.537543	0.288952	-0.00746496	0.00746496
	5109	129	1287	SerTyr	Ser	Tyr	PolarHydrophobic	4.7688e-06	0.000235059	TRUE	-0.503697	0.253711	-0.0101292	0.0101292
	5141	191	1287	AsnSer	Asn	Ser	PolarPolar	0.54992	0.717012	FALSE	-0.0706176	0.00498685	-0.0018449	0.0018449
	5143	193	1287	IleLys	Ile	Lys	HydrophobicPositive	7.78312e-07	5.65361e-05	TRUE	0.537753	0.289178	0.016556	0.016556
	5071	53	1287	GluLys	Glu	Lys	NegativePositive	0.682919	0.782301	FALSE	-0.0482795	0.00233091	-0.000466537	0.000466537
	5105	121	1287	AsnAsp	Asn	Asp	PolarNegative	0.217049	0.406233	FALSE	0.145208	0.0210853	0.00207717	0.00207717
	5111	133	1287	IleVal	Ile	Val	HydrophobicHydrophobic	0.293006	0.478457	FALSE	0.123878	0.0153457	0.00137375	0.00137375
	141685	18	1287	AsnSer	Asn	Ser	PolarPolar	0.120898	0.32176	FALSE	0.181891	0.0330843	0.00101207	0.00101207
	5057	22	1287	SerThr	Ser	Thr	PolarPolar	0.5774	0.743478	FALSE	0.0658219	0.00433252	0.000785028	0.000785028
	5067	44	1287	IleVal	Ile	Val	HydrophobicHydrophobic	0.387127	0.574989	FALSE	0.10201	0.010406	0.00860916	0.00860916
	120107	99	1287	AsnThr	Asn	Thr	PolarPolar	0.00935795	0.0667396	FALSE	-0.3002	0.0901203	-0.00125053	0.00125053
	5099	107	1287	GlnGlu	Gln	Glu	PolarNegative	0.705954	0.799386	FALSE	-0.0445972	0.00198891	-0.000125034	0.000125034
	5100	111	1287	PheVal	Phe	Val	HydrophobicHydrophobic	0.00177385	0.0201744	TRUE	0.35736	0.127706	0.00253833	0.00253833
	5145	196	1287	GlnLys	Gln	Lys	PolarPositive	0.118576	0.32176	FALSE	0.183016	0.033495	0.00145295	0.00145295
	5144	195	1287	IleVal	Ile	Val	HydrophobicHydrophobic	0.63175	0.766124	FALSE	-0.0566329	0.00320728	-0.000825995	0.000825995
	120108	103	1287	AsnLys	Asn	Lys	PolarPositive	3.89964e-07	3.29516e-05	TRUE	-0.549816	0.302298	-0.00748028	0.00748028
	5051	1	1287	AsnSer	Asn	Ser	PolarPolar	0.245887	0.427425	FALSE	-0.136586	0.0186556	-0.00100947	0.00100947
	141682	2	1287	IleLeu	Ile	Leu	HydrophobicHydrophobic	0.576984	0.743173	FALSE	0.0658936	0.00434197	0.000512998	0.000512998
	160963	42	1287	AsnLys	Asn	Lys	PolarPositive	0.310762	0.49441	FALSE	-0.119443	0.0142665	-0.000306896	0.000306896
	156456	189	1287	AsnAsp	Asn	Asp	PolarNegative	0.581404	0.747283	FALSE	-0.0651321	0.00424219	-0.000383104	0.000383104
	177078	8	1287	IleVal	Ile	Val	HydrophobicHydrophobic	0.000212251	0.00415778	TRUE	0.417818	0.174572	0.0141042	0.0141042
	153222	14	1287	IlePhe	Ile	Phe	HydrophobicHydrophobic	0.00256998	0.0265477	TRUE	-0.345505	0.119373	-0.00938153	0.00938153
	5142	192	1287	AsnAsp	Asn	Asp	PolarNegative	0.075124	0.244961	FALSE	-0.208158	0.0433297	-0.00184964	0.00184964
	195540	30	1287	AsnTyr	Asn	Tyr	PolarHydrophobic	0.745288	0.83116	FALSE	-0.038404	0.00147487	-0.00018408	0.00018408
	160959	25	1287	GlnLys	Gln	Lys	PolarPositive	0.771	0.851735	FALSE	-0.0344117	0.00118416	-0.000116474	0.000116474
	5082	74	1287	HisTyr	His	Tyr	PositiveHydrophobic	0.158942	0.377734	FALSE	-0.165437	0.0273693	-0.000828932	0.000828932
	190992	110	1287	AsnLys	Asn	Lys	PolarPositive	0.609992	0.753198	FALSE	-0.0602682	0.00363226	-0.000171322	0.000171322
	5110	132	1287	GluLys	Glu	Lys	NegativePositive	0.562131	0.729107	FALSE	0.0684729	0.00468853	0.00016922	0.00016922
	160961	34	1287	GlnGlu	Gln	Glu	PolarNegative	0.308901	0.492371	FALSE	0.119899	0.0143759	0.00034422	0.00034422
	120109	131	1287	AsnAsp	Asn	Asp	PolarNegative	0.343108	0.528482	FALSE	-0.111765	0.0124914	-0.00037279	0.00037279
	5054	17	1287	IleVal	Ile	Val	HydrophobicHydrophobic	0.0307832	0.133183	FALSE	0.251313	0.0631582	0.000710819	0.000710819
	156455	29	1287	GluLys	Glu	Lys	NegativePositive	0.0513592	0.189911	FALSE	0.227399	0.0517103	0.000764423	0.000764423
	5056	20	1287	LeuMet	Leu	Met	HydrophobicHydrophobic	0.222008	0.412288	FALSE	0.14367	0.0206412	0.00121691	0.00121691
	5094	96	1287	AsnLys	Asn	Lys	PolarPositive	0.662254	0.766124	FALSE	-0.0516224	0.00266487	-0.000115158	0.000115158
	5066	43	1287	GlnGlu	Gln	Glu	PolarNegative	0.406544	0.59129	FALSE	-0.0979194	0.0095882	-0.000147619	0.000147619
	160960	28	1287	HisTyr	His	Tyr	PositiveHydrophobic	0.210476	0.397827	FALSE	-0.147284	0.0216926	-0.000471187	0.000471187
	204664	45	1287	PheTyr	Phe	Tyr	HydrophobicHydrophobic	0.210476	0.397827	FALSE	0.147284	0.0216926	0.000347332	0.000347332
	214254	97	1287	LeuPhe	Leu	Phe	HydrophobicHydrophobic	0.210476	0.397827	FALSE	-0.147284	0.0216926	-0.000558925	0.000558925
	141691	112	1287	PheTyr	Phe	Tyr	HydrophobicHydrophobic	0.210476	0.397827	FALSE	-0.147284	0.0216926	-0.000506526	0.000506526
	5104	118	1287	AlaPro	Ala	Pro	HydrophobicSpecial	0.210476	0.397827	FALSE	-0.147284	0.0216926	-0.000270147	0.000270147
	160969	115	1287	AspGlu	Asp	Glu	NegativeNegative	0.510058	0.683231	FALSE	0.077786	0.00605066	0.000115442	0.000115442
	5172	57	1288	GlySer	Gly	Ser	SpecialPolar	0.000256218	0.00478821	TRUE	0.412897	0.170484	0.00195265	0.00195265
	5179	73	1288	AspGlu	Asp	Glu	NegativeNegative	0.00375446	0.034898	TRUE	0.332897	0.110821	0.00412288	0.00412288
	5186	89	1288	PheTyr	Phe	Tyr	HydrophobicHydrophobic	0.0011707	0.0149247	TRUE	-0.370135	0.137	-0.00617875	0.00617875
	5190	93	1288	AspGlu	Asp	Glu	NegativeNegative	0.000359049	0.0061771	TRUE	-0.403883	0.163122	-0.0126047	0.0126047
	5205	117	1288	AlaGlu	Ala	Glu	HydrophobicNegative	0.178622	0.397827	FALSE	0.15806	0.0249831	0.000531665	0.000531665
	5207	121	1288	AlaSer	Ala	Ser	HydrophobicPolar	0.33291	0.517588	FALSE	0.114134	0.0130265	0.00119274	0.00119274
	5358	380	1288	AlaVal	Ala	Val	HydrophobicHydrophobic	0.00355559	0.0336193	TRUE	0.334739	0.112051	0.00772228	0.00772228
	5360	384	1288	LeuPhe	Leu	Phe	HydrophobicHydrophobic	0.00553871	0.046399	TRUE	0.319405	0.10202	0.0077839	0.0077839
	5364	388	1288	IleLeu	Ile	Leu	HydrophobicHydrophobic	0.174063	0.397827	FALSE	-0.159714	0.0255085	-0.00216997	0.00216997
	5370	397	1288	LeuMet	Leu	Met	HydrophobicHydrophobic	0.00195922	0.0216493	TRUE	0.354225	0.125476	0.00469831	0.00469831
	5171	56	1288	AspGlu	Asp	Glu	NegativeNegative	0.00076979	0.0109319	TRUE	-0.38252	0.146322	-0.00561886	0.00561886
	5153	25	1288	AsnSer	Asn	Ser	PolarPolar	0.47415	0.649251	FALSE	0.084493	0.00713906	0.000546541	0.000546541
	135197	199	1288	ArgLys	Arg	Lys	PositivePositive	0.0209355	0.11469	FALSE	0.268063	0.071858	0.00645883	0.00645883
	5367	393	1288	AsnSer	Asn	Ser	PolarPolar	0.134123	0.339143	FALSE	-0.175777	0.0308976	-0.0020149	0.0020149
	141719	424	1288	IleMet	Ile	Met	HydrophobicHydrophobic	0.103729	0.29815	FALSE	0.190646	0.0363458	0.00160858	0.00160858
	5355	376	1288	IleVal	Ile	Val	HydrophobicHydrophobic	0.079921	0.254808	FALSE	0.204889	0.0419795	0.00410501	0.00410501
	5363	387	1288	GlnHis	Gln	His	PolarPositive	0.483283	0.658443	FALSE	0.0827623	0.0068496	0.000321625	0.000321625
	5146	3	1288	IleThr	Ile	Thr	HydrophobicPolar	0.0276335	0.133183	FALSE	-0.256103	0.065589	-0.0026909	0.0026909
	141720	425	1288	AsnLys	Asn	Lys	PolarPositive	0.801629	0.874266	FALSE	-0.0297052	0.000882401	-9.53131e-05	9.53131e-05
	156463	210	1288	AlaVal	Ala	Val	HydrophobicHydrophobic	0.124025	0.323072	FALSE	0.180401	0.0325445	0.000702038	0.000702038
	5299	286	1288	IleVal	Ile	Val	HydrophobicHydrophobic	0.657443	0.766124	FALSE	0.0524063	0.00274642	0.000144721	0.000144721
	5351	365	1288	PheTyr	Phe	Tyr	HydrophobicHydrophobic	0.145892	0.358824	FALSE	-0.170709	0.0291417	-0.00146605	0.00146605
	5300	287	1288	LeuVal	Leu	Val	HydrophobicHydrophobic	0.062016	0.215771	FALSE	-0.218033	0.0475385	-0.00170188	0.00170188
	5160	40	1288	AsnSer	Asn	Ser	PolarPolar	0.0603475	0.21201	FALSE	0.219408	0.04814	0.00129532	0.00129532
	182943	188	1288	AspGlu	Asp	Glu	NegativeNegative	0.0371522	0.151936	FALSE	0.242766	0.0589354	0.00234333	0.00234333
	5158	36	1288	AsnThr	Asn	Thr	PolarPolar	0.0117873	0.0780456	FALSE	-0.291343	0.0848807	-0.00138243	0.00138243
	5279	256	1288	AsnSer	Asn	Ser	PolarPolar	0.0353814	0.146805	FALSE	0.245011	0.0600304	0.0022975	0.0022975
	5345	357	1288	GlnLys	Gln	Lys	PolarPositive	0.117685	0.32176	FALSE	0.183453	0.033655	0.00261602	0.00261602
	5147	11	1288	AlaVal	Ala	Val	HydrophobicHydrophobic	0.25676	0.438659	FALSE	-0.133516	0.0178265	-0.000756319	0.000756319
	5210	124	1288	GlySer	Gly	Ser	SpecialPolar	0.272471	0.455471	FALSE	-0.129233	0.0167012	-0.000725381	0.000725381
	214258	288	1288	LysThr	Lys	Thr	PositivePolar	0.183374	0.397827	FALSE	0.156369	0.0244513	0.00220576	0.00220576
	5368	394	1288	IleLeu	Ile	Leu	HydrophobicHydrophobic	0.218024	0.407486	FALSE	0.144903	0.020997	0.000857456	0.000857456
	201251	21	1288	ArgLys	Arg	Lys	PositivePositive	0.210476	0.397827	FALSE	0.147284	0.0216926	0.000594324	0.000594324
	5225	148	1288	IleLeu	Ile	Leu	HydrophobicHydrophobic	0.210476	0.397827	FALSE	-0.147284	0.0216926	-0.000500835	0.000500835
	120129	183	1288	PheTyr	Phe	Tyr	HydrophobicHydrophobic	0.210476	0.397827	FALSE	0.147284	0.0216926	0.00045925	0.00045925
	5255	211	1288	SerThr	Ser	Thr	PolarPolar	0.210476	0.397827	FALSE	-0.147284	0.0216926	-0.000525286	0.000525286
	160976	223	1288	AspGlu	Asp	Glu	NegativeNegative	0.210476	0.397827	FALSE	-0.147284	0.0216926	-0.00123105	0.00123105
	141713	271	1288	AlaVal	Ala	Val	HydrophobicHydrophobic	0.210476	0.397827	FALSE	0.147284	0.0216926	0.000385924	0.000385924
	5314	310	1288	CysPhe	Cys	Phe	SpecialHydrophobic	0.210476	0.397827	FALSE	0.147284	0.0216926	0.000779271	0.000779271
	5320	322	1288	IleVal	Ile	Val	HydrophobicHydrophobic	0.210476	0.397827	FALSE	-0.147284	0.0216926	-0.000494172	0.000494172
	5340	350	1288	IleLeu	Ile	Leu	HydrophobicHydrophobic	0.210476	0.397827	FALSE	0.147284	0.0216926	0.00047673	0.00047673
	5194	97	1288	ArgSer	Arg	Ser	PositivePolar	0.307769	0.492371	FALSE	0.120178	0.0144428	0.000337917	0.000337917
	5223	144	1288	SerThr	Ser	Thr	PolarPolar	0.243597	0.424832	FALSE	-0.137244	0.0188359	-0.000406018	0.000406018
	141707	186	1288	AsnAsp	Asn	Asp	PolarNegative	0.243597	0.424832	FALSE	0.137244	0.0188359	0.00036118	0.00036118
	120132	207	1288	AlaThr	Ala	Thr	HydrophobicPolar	0.243597	0.424832	FALSE	-0.137244	0.0188359	-0.000580918	0.000580918
	5263	230	1288	AlaGly	Ala	Gly	HydrophobicSpecial	0.243597	0.424832	FALSE	0.137244	0.0188359	0.000559403	0.000559403
	5275	247	1288	AsnSer	Asn	Ser	PolarPolar	0.243597	0.424832	FALSE	0.137244	0.0188359	0.000453116	0.000453116
	5411	7	1289	LeuPhe	Leu	Phe	HydrophobicHydrophobic	1.53188e-05	0.000574507	TRUE	-0.479657	0.230071	-0.00887118	0.00887118
	5412	12	1289	IleVal	Ile	Val	HydrophobicHydrophobic	0.750891	0.835734	FALSE	0.0375304	0.00140853	0.000438344	0.000438344
	5414	17	1289	SerThr	Ser	Thr	PolarPolar	0.152258	0.367875	FALSE	-0.168095	0.028256	-0.00171613	0.00171613
	5415	18	1289	SerThr	Ser	Thr	PolarPolar	2.11883e-07	2.07779e-05	TRUE	-0.560085	0.313695	-0.00901093	0.00901093
	5416	20	1289	LeuPhe	Leu	Phe	HydrophobicHydrophobic	0.0123537	0.0806637	FALSE	-0.289509	0.0838153	-0.00337446	0.00337446
	5417	21	1289	GluLys	Glu	Lys	NegativePositive	0.00255158	0.0264043	TRUE	0.345739	0.119535	0.00481689	0.00481689
	5420	29	1289	IleLeu	Ile	Leu	HydrophobicHydrophobic	0.29907	0.48541	FALSE	-0.122344	0.014968	-0.00122396	0.00122396
	5433	50	1289	AsnLys	Asn	Lys	PolarPositive	0.377179	0.56526	FALSE	-0.104153	0.0108478	-0.00919501	0.00919501
	5440	69	1289	AsnSer	Asn	Ser	PolarPolar	0.00531945	0.0450509	TRUE	-0.320835	0.102935	-0.00454965	0.00454965
	5442	74	1289	ArgLys	Arg	Lys	PositivePositive	0.00868352	0.0633681	FALSE	0.303016	0.0918184	0.00434691	0.00434691
	5445	78	1289	ArgGln	Arg	Gln	PositivePolar	0.0352023	0.146208	FALSE	0.245243	0.0601443	0.00310786	0.00310786
	5447	81	1289	AsnLys	Asn	Lys	PolarPositive	0.00155842	0.0183311	TRUE	0.361396	0.130607	0.00348407	0.00348407
	5457	102	1289	AsnLys	Asn	Lys	PolarPositive	0.0691994	0.232721	FALSE	-0.212434	0.0451282	-0.00287319	0.00287319
	5461	111	1289	ProSer	Pro	Ser	SpecialPolar	0.338755	0.524161	FALSE	-0.11277	0.0127171	-0.00814415	0.00814415
	5462	112	1289	GlnLys	Gln	Lys	PolarPositive	0.504798	0.678992	FALSE	0.0787526	0.00620198	0.00756495	0.00756495
	5463	114	1289	LysThr	Lys	Thr	PositivePolar	8.61549e-05	0.0021011	TRUE	-0.440395	0.193948	-0.00615059	0.00615059
	5465	116	1289	GlnLeu	Gln	Leu	PolarHydrophobic	0.782841	0.860373	FALSE	0.0325862	0.00106186	0.000485491	0.000485491
	5476	140	1289	ArgLys	Arg	Lys	PositivePositive	0.0952389	0.281956	FALSE	-0.195398	0.0381805	-0.00217404	0.00217404
	5479	145	1289	IleVal	Ile	Val	HydrophobicHydrophobic	0.00853636	0.0626672	FALSE	-0.303655	0.0922064	-0.00453217	0.00453217
	5480	146	1289	AsnLys	Asn	Lys	PolarPositive	0.000763677	0.0108742	TRUE	-0.382751	0.146499	-0.00912127	0.00912127
	5482	148	1289	GlnLys	Gln	Lys	PolarPositive	7.95636e-05	0.00197263	TRUE	-0.442314	0.195641	-0.00701641	0.00701641
	120144	5	1289	AsnLys	Asn	Lys	PolarPositive	0.325884	0.510064	FALSE	-0.115793	0.0134079	-0.00086742	0.00086742
	120151	90	1289	AsnSer	Asn	Ser	PolarPolar	0.0122223	0.080044	FALSE	-0.289928	0.0840581	-0.00232181	0.00232181
	120157	144	1289	AsnIle	Asn	Ile	PolarHydrophobic	0.181798	0.397827	FALSE	-0.156926	0.0246259	-0.000695935	0.000695935
	120152	98	1289	IleLeu	Ile	Leu	HydrophobicHydrophobic	0.19949	0.397827	FALSE	0.15086	0.0227586	0.00203823	0.00203823
	5448	82	1289	AsnLys	Asn	Lys	PolarPositive	0.0344124	0.144084	FALSE	-0.246279	0.0606536	-0.0021954	0.0021954
	135201	106	1289	GluLys	Glu	Lys	NegativePositive	0.911609	0.954568	FALSE	-0.0131275	0.00017233	-6.80803e-05	6.80803e-05
	5449	85	1289	AsnLys	Asn	Lys	PolarPositive	0.546249	0.713499	FALSE	0.0712668	0.00507895	0.00087702	0.00087702
	5475	139	1289	AsnSer	Asn	Ser	PolarPolar	0.0836498	0.261395	FALSE	-0.202454	0.0409877	-0.00196016	0.00196016
	5446	80	1289	IleMet	Ile	Met	HydrophobicHydrophobic	0.0544519	0.197575	FALSE	-0.224529	0.0504134	-0.00199923	0.00199923
	5413	15	1289	AsnAsp	Asn	Asp	PolarNegative	0.280706	0.464118	FALSE	0.127054	0.0161428	0.00122697	0.00122697
	5428	40	1289	AsnLys	Asn	Lys	PolarPositive	0.661255	0.766124	FALSE	0.051785	0.00268168	0.000213888	0.000213888
	156466	52	1289	IleLeu	Ile	Leu	HydrophobicHydrophobic	0.772973	0.8531	FALSE	-0.034107	0.00116329	-0.000251912	0.000251912
	5436	62	1289	IleVal	Ile	Val	HydrophobicHydrophobic	0.0937419	0.279451	FALSE	-0.19627	0.038522	-0.0022195	0.0022195
	120145	6	1289	IleSer	Ile	Ser	HydrophobicPolar	0.454608	0.628918	FALSE	-0.0882574	0.00778936	-0.000433139	0.000433139
	182951	96	1289	IleVal	Ile	Val	HydrophobicHydrophobic	0.657443	0.766124	FALSE	0.0524063	0.00274642	0.000193862	0.000193862
	5464	115	1289	IleLeu	Ile	Leu	HydrophobicHydrophobic	0.19099	0.397827	FALSE	0.153724	0.023631	0.000932355	0.000932355
	120158	161	1289	PheTyr	Phe	Tyr	HydrophobicHydrophobic	0.656214	0.766124	FALSE	-0.052607	0.00276749	-0.000293961	0.000293961
	5410	4	1289	LeuSer	Leu	Ser	HydrophobicPolar	0.210517	0.397865	FALSE	0.147271	0.0216887	0.000913207	0.000913207
	201256	109	1289	IleLys	Ile	Lys	HydrophobicPositive	0.124464	0.323072	FALSE	-0.180194	0.0324699	-0.000450696	0.000450696
	135202	120	1289	IleLys	Ile	Lys	HydrophobicPositive	0.168225	0.392037	FALSE	-0.161878	0.0262046	-0.000879878	0.000879878
	141726	143	1289	GlnLys	Gln	Lys	PolarPositive	0.186804	0.397827	FALSE	-0.155168	0.0240771	-0.000840236	0.000840236
	206704	13	1289	LeuSer	Leu	Ser	HydrophobicPolar	0.609992	0.753198	FALSE	0.0602682	0.00363226	0.000115827	0.000115827
	160982	14	1289	LeuSer	Leu	Ser	HydrophobicPolar	0.609992	0.753198	FALSE	0.0602682	0.00363226	0.000120477	0.000120477
	5478	142	1289	AsnThr	Asn	Thr	PolarPolar	0.308901	0.492371	FALSE	0.119899	0.0143759	0.00022948	0.00022948
	5470	125	1289	AsnLys	Asn	Lys	PolarPositive	0.494676	0.669461	FALSE	-0.0806277	0.00650083	-9.3402e-05	9.3402e-05
	141722	23	1289	IleLeu	Ile	Leu	HydrophobicHydrophobic	0.988888	0.992217	FALSE	0.001647	2.71262e-06	4.8304e-06	4.8304e-06
	195551	88	1289	GluLys	Glu	Lys	NegativePositive	0.988888	0.992217	FALSE	0.001647	2.71262e-06	5.55734e-06	5.55734e-06
	5452	89	1289	AsnLys	Asn	Lys	PolarPositive	0.262338	0.444487	FALSE	-0.131976	0.0174176	-0.000526258	0.000526258
	5460	107	1289	AsnAsp	Asn	Asp	PolarNegative	0.988888	0.992217	FALSE	0.001647	2.71262e-06	3.25998e-06	3.25998e-06
	5434	51	1289	IleLys	Ile	Lys	HydrophobicPositive	0.0307832	0.133183	FALSE	-0.251313	0.0631582	-0.000515995	0.000515995
	182950	91	1289	GluLys	Glu	Lys	NegativePositive	0.0307832	0.133183	FALSE	-0.251313	0.0631582	-0.000406725	0.000406725
	203822	128	1289	ArgLys	Arg	Lys	PositivePositive	0.428625	0.607044	FALSE	0.0934042	0.00872435	9.37889e-05	9.37889e-05
	5486	160	1289	LeuPhe	Leu	Phe	HydrophobicHydrophobic	0.691963	0.789097	FALSE	-0.0468284	0.0021929	-0.000153213	0.000153213
	141724	71	1289	AsnLys	Asn	Lys	PolarPositive	0.662254	0.766124	FALSE	-0.0516224	0.00266487	-0.000102919	0.000102919
	120154	104	1289	IleVal	Ile	Val	HydrophobicHydrophobic	0.662254	0.766124	FALSE	0.0516224	0.00266487	0.000160786	0.000160786
	5419	25	1289	GlnPro	Gln	Pro	PolarSpecial	0.406544	0.59129	FALSE	-0.0979194	0.0095882	-0.000269404	0.000269404
	5418	22	1289	SerThr	Ser	Thr	PolarPolar	0.210476	0.397827	FALSE	0.147284	0.0216926	0.000311708	0.000311708
	221229	27	1289	AsnAsp	Asn	Asp	PolarNegative	0.210476	0.397827	FALSE	0.147284	0.0216926	0.000405221	0.000405221
	141725	108	1289	GluLys	Glu	Lys	NegativePositive	0.420104	0.599938	FALSE	-0.0951304	0.00904979	-8.51157e-05	8.51157e-05
	5597	96	1294	AsnAsp	Asn	Asp	PolarNegative	0.187613	0.397827	FALSE	0.154887	0.02399	0.00213854	0.00213854
	5647	205	1294	AsnLys	Asn	Lys	PolarPositive	0.469046	0.644124	FALSE	-0.085468	0.00730477	-0.00185086	0.00185086
	5656	230	1294	GluGly	Glu	Gly	NegativeSpecial	0.00392064	0.036056	TRUE	-0.331424	0.109842	-0.0040688	0.0040688
	5658	234	1294	AspSer	Asp	Ser	NegativePolar	0.152035	0.36748	FALSE	0.168185	0.0282863	0.0052081	0.0052081
	5659	235	1294	AsnTyr	Asn	Tyr	PolarHydrophobic	0.158019	0.376493	FALSE	-0.165799	0.0274893	-0.0175805	0.0175805
	5661	238	1294	AsnThr	Asn	Thr	PolarPolar	0.289483	0.474438	FALSE	0.124778	0.0155696	0.00443292	0.00443292
	5699	316	1294	SerThr	Ser	Thr	PolarPolar	0.000804484	0.0113254	TRUE	-0.381241	0.145344	-0.00672704	0.00672704
	5702	324	1294	AsnLys	Asn	Lys	PolarPositive	0.0253809	0.129966	FALSE	0.259821	0.0675069	0.0203825	0.0203825
	5703	325	1294	GlnGlu	Gln	Glu	PolarNegative	0.00294048	0.0292979	TRUE	0.341084	0.116338	0.00366224	0.00366224
	5727	364	1294	SerThr	Ser	Thr	PolarPolar	0.00041334	0.00683205	TRUE	0.400045	0.160036	0.00344691	0.00344691
	5728	365	1294	IleVal	Ile	Val	HydrophobicHydrophobic	0.000194102	0.00390762	TRUE	0.420129	0.176508	0.00940877	0.00940877
	5732	378	1294	AsnSer	Asn	Ser	PolarPolar	0.229799	0.421781	FALSE	-0.141303	0.0199665	-0.00180594	0.00180594
	5747	406	1294	GlySer	Gly	Ser	SpecialPolar	0.00260004	0.0267794	TRUE	0.345125	0.119111	0.00700136	0.00700136
	5755	430	1294	AsnSer	Asn	Ser	PolarPolar	0.707484	0.800547	FALSE	0.0443541	0.00196728	0.000383153	0.000383153
	5823	560	1294	AsnSer	Asn	Ser	PolarPolar	0.0606448	0.212613	FALSE	-0.219161	0.0480316	-0.00331098	0.00331098
	5839	593	1294	AsnLys	Asn	Lys	PolarPositive	0.0677237	0.22934	FALSE	-0.213545	0.0456013	-0.00359658	0.00359658
	5842	602	1294	AspGlu	Asp	Glu	NegativeNegative	0.561652	0.728612	FALSE	-0.0685567	0.00470002	-0.000996536	0.000996536
	5876	674	1294	IleVal	Ile	Val	HydrophobicHydrophobic	0.0801951	0.255254	FALSE	-0.204707	0.0419049	-0.00294953	0.00294953
	5881	684	1294	ProThr	Pro	Thr	SpecialPolar	0.393776	0.582058	FALSE	0.100595	0.0101195	0.000658982	0.000658982
	5886	695	1294	ProThr	Pro	Thr	SpecialPolar	0.0454273	0.174776	FALSE	0.233325	0.0544407	0.00459422	0.00459422
	5888	697	1294	IleVal	Ile	Val	HydrophobicHydrophobic	0.406793	0.591537	FALSE	0.0978677	0.00957809	0.000414984	0.000414984
	5896	713	1294	AspGlu	Asp	Glu	NegativeNegative	0.514633	0.68417	FALSE	0.0769493	0.00592119	0.000227645	0.000227645
	5897	714	1294	AsnSer	Asn	Ser	PolarPolar	0.588357	0.753198	FALSE	0.0639395	0.00408826	0.000671321	0.000671321
	5900	717	1294	IleLeu	Ile	Leu	HydrophobicHydrophobic	0.89266	0.942111	FALSE	0.0159571	0.000254628	0.000187051	0.000187051
	5901	718	1294	AspGlu	Asp	Glu	NegativeNegative	0.26678	0.449405	FALSE	0.130765	0.0170995	0.00317383	0.00317383
	5653	225	1294	AsnLys	Asn	Lys	PolarPositive	0.21926	0.409159	FALSE	-0.144519	0.0208858	-0.00140164	0.00140164
	5698	315	1294	IleVal	Ile	Val	HydrophobicHydrophobic	0.452142	0.626239	FALSE	0.0887387	0.00787456	0.00129037	0.00129037
	5726	363	1294	AspGlu	Asp	Glu	NegativeNegative	0.0203642	0.112563	FALSE	-0.269229	0.072484	-0.00243917	0.00243917
	5879	678	1294	AsnLys	Asn	Lys	PolarPositive	0.0018767	0.0210897	TRUE	-0.355586	0.126442	-0.00384014	0.00384014
	5584	70	1294	AspGlu	Asp	Glu	NegativeNegative	0.0012754	0.0158792	TRUE	-0.367544	0.135089	-0.0359318	0.0359318
	5649	216	1294	GluLys	Glu	Lys	NegativePositive	0.0163616	0.0974045	FALSE	0.278282	0.077441	0.00208647	0.00208647
	5657	231	1294	AsnLys	Asn	Lys	PolarPositive	0.394247	0.582614	FALSE	0.100496	0.0100995	0.000733263	0.000733263
	5709	333	1294	AspGlu	Asp	Glu	NegativeNegative	0.0565353	0.202881	FALSE	-0.22267	0.049582	-0.0234518	0.0234518
	5745	404	1294	AspGlu	Asp	Glu	NegativeNegative	0.207661	0.397827	FALSE	-0.148187	0.0219595	-0.00127424	0.00127424
	5773	464	1294	PheTyr	Phe	Tyr	HydrophobicHydrophobic	0.0517086	0.190628	FALSE	0.227068	0.0515598	0.00206475	0.00206475
	5877	676	1294	AspGlu	Asp	Glu	NegativeNegative	0.00010049	0.00237605	TRUE	-0.436652	0.190665	-0.00406231	0.00406231
	5795	501	1294	AsnSer	Asn	Ser	PolarPolar	0.443378	0.618386	FALSE	0.0904612	0.00818322	0.00072671	0.00072671
	5837	590	1294	GluLys	Glu	Lys	NegativePositive	0.168996	0.39332	FALSE	0.161589	0.0261111	0.000465224	0.000465224
	5685	273	1294	GlySer	Gly	Ser	SpecialPolar	0.565492	0.732268	FALSE	0.0678866	0.00460859	0.00285381	0.00285381
	120199	675	1294	IleLeu	Ile	Leu	HydrophobicHydrophobic	0.00884514	0.0642529	FALSE	-0.302324	0.0913998	-0.00341057	0.00341057
	5884	690	1294	IleThr	Ile	Thr	HydrophobicPolar	0.699808	0.794621	FALSE	-0.0455753	0.00207711	-0.000388743	0.000388743
	5899	716	1294	AsnAsp	Asn	Asp	PolarNegative	0.794523	0.869007	FALSE	-0.0307928	0.000948197	-9.84564e-05	9.84564e-05
	5645	202	1294	AsnAsp	Asn	Asp	PolarNegative	0.18771	0.397827	FALSE	-0.154854	0.0239796	-0.000538064	0.000538064
	5646	204	1294	AsnSer	Asn	Ser	PolarPolar	0.984485	0.992217	FALSE	0.00229968	5.28852e-06	0.00021294	0.00021294
	5705	328	1294	AsnLys	Asn	Lys	PolarPositive	0.299188	0.485509	FALSE	0.122314	0.0149607	0.00134259	0.00134259
	5710	334	1294	AsnTyr	Asn	Tyr	PolarHydrophobic	0.29676	0.482839	FALSE	-0.122926	0.0151107	-0.000424025	0.000424025
	5746	405	1294	AsnAsp	Asn	Asp	PolarNegative	0.509899	0.683231	FALSE	0.0778151	0.00605519	0.00132023	0.00132023
	5838	591	1294	AspGlu	Asp	Glu	NegativeNegative	0.141189	0.351125	FALSE	-0.172696	0.0298241	-0.00137936	0.00137936
	5855	635	1294	AlaSer	Ala	Ser	HydrophobicPolar	0.238734	0.424832	FALSE	-0.138656	0.0192255	-0.00107604	0.00107604
	5875	673	1294	GlnLys	Gln	Lys	PolarPositive	0.308709	0.492371	FALSE	0.119947	0.0143872	0.000402461	0.000402461
	161027	688	1294	AsnLys	Asn	Lys	PolarPositive	0.339311	0.524564	FALSE	0.112642	0.0126881	0.00100517	0.00100517
	5576	46	1294	AsnAsp	Asn	Asp	PolarNegative	0.011201	0.0754784	FALSE	0.293324	0.0860387	0.00570623	0.00570623
	160999	211	1294	PheSer	Phe	Ser	HydrophobicPolar	0.441437	0.617689	FALSE	-0.0908452	0.00825285	-0.000428483	0.000428483
	5655	228	1294	GlnGlu	Gln	Glu	PolarNegative	0.00125139	0.0156483	TRUE	-0.368121	0.135513	-0.00275119	0.00275119
	5794	500	1294	IleVal	Ile	Val	HydrophobicHydrophobic	0.000761746	0.0108633	TRUE	-0.382825	0.146555	-0.00325013	0.00325013
	5843	603	1294	AsnThr	Asn	Thr	PolarPolar	0.00488663	0.0424927	TRUE	-0.323817	0.104857	-0.00383049	0.00383049
	5863	649	1294	IleLeu	Ile	Leu	HydrophobicHydrophobic	5.18695e-05	0.00143707	TRUE	-0.452436	0.204699	-0.00969318	0.00969318
	141759	687	1294	ArgThr	Arg	Thr	PositivePolar	0.00207118	0.0225806	TRUE	0.352459	0.124227	0.00133781	0.00133781
	156475	44	1294	AspGlu	Asp	Glu	NegativeNegative	0.0289022	0.133183	FALSE	0.254121	0.0645776	0.00129152	0.00129152
	141746	409	1294	IleLeu	Ile	Leu	HydrophobicHydrophobic	0.0160909	0.0962119	FALSE	0.278961	0.0778192	0.00159027	0.00159027
	5662	240	1294	LysThr	Lys	Thr	PositivePolar	0.101568	0.294079	FALSE	-0.191826	0.0367971	-0.000997851	0.000997851
	120185	403	1294	SerThr	Ser	Thr	PolarPolar	0.0577301	0.206018	FALSE	-0.221629	0.0491195	-0.00116309	0.00116309
	156485	553	1294	LeuMet	Leu	Met	HydrophobicHydrophobic	0.684742	0.783908	FALSE	-0.0479864	0.0023027	-0.000410249	0.000410249
	161026	642	1294	GlnLys	Gln	Lys	PolarPositive	0.515188	0.684672	FALSE	0.0768481	0.00590564	0.000431635	0.000431635
	120200	693	1294	AsnLys	Asn	Lys	PolarPositive	0.403603	0.59129	FALSE	-0.0985314	0.00970844	-0.000628786	0.000628786
	194132	232	1294	AlaVal	Ala	Val	HydrophobicHydrophobic	0.0420458	0.166079	FALSE	0.236995	0.0561669	0.000781837	0.000781837
	5654	227	1294	GluLys	Glu	Lys	NegativePositive	0.00400529	0.0366086	TRUE	0.330694	0.109359	0.00224849	0.00224849
	120182	312	1294	AlaAsp	Ala	Asp	HydrophobicNegative	0.657443	0.766124	FALSE	-0.0524063	0.00274642	-0.000123764	0.000123764
	120187	425	1294	IleVal	Ile	Val	HydrophobicHydrophobic	0.272764	0.455822	FALSE	0.129155	0.0166811	0.000777519	0.000777519
	5887	696	1294	AspGlu	Asp	Glu	NegativeNegative	0.401653	0.590491	FALSE	-0.0989387	0.00978887	-0.000533749	0.000533749
	5831	579	1294	AspGlu	Asp	Glu	NegativeNegative	0.53685	0.704209	FALSE	0.0729387	0.00532005	0.000444673	0.000444673
	156488	711	1294	AspGlu	Asp	Glu	NegativeNegative	0.445423	0.619107	FALSE	0.0900575	0.00811035	0.000158153	0.000158153
	141755	641	1294	AlaSer	Ala	Ser	HydrophobicPolar	0.00240569	0.0252906	TRUE	-0.34765	0.120861	-0.00487979	0.00487979
	177110	659	1294	PheTyr	Phe	Tyr	HydrophobicHydrophobic	0.0125555	0.081524	FALSE	0.288873	0.0834476	0.00375395	0.00375395
	120202	712	1294	IleLeu	Ile	Leu	HydrophobicHydrophobic	0.00961327	0.067885	FALSE	-0.299181	0.0895092	-0.00286058	0.00286058
	5880	680	1294	AspGlu	Asp	Glu	NegativeNegative	0.163402	0.385123	FALSE	-0.163709	0.0268005	-0.00101433	0.00101433
	5898	715	1294	IleVal	Ile	Val	HydrophobicHydrophobic	0.0412439	0.163728	FALSE	0.237902	0.0565971	0.00180604	0.00180604
	5579	55	1294	AsnSer	Asn	Ser	PolarPolar	0.03008	0.133183	FALSE	-0.252345	0.0636782	-0.00185904	0.00185904
	5607	120	1294	IleThr	Ile	Thr	HydrophobicPolar	0.0938662	0.279641	FALSE	-0.196197	0.0384935	-0.00151972	0.00151972
	5640	189	1294	AspGlu	Asp	Glu	NegativeNegative	0.0660328	0.225665	FALSE	-0.214841	0.0461569	-0.000904455	0.000904455
	5730	371	1294	SerThr	Ser	Thr	PolarPolar	0.609992	0.753198	FALSE	0.0602682	0.00363226	0.000142807	0.000142807
	5764	450	1294	AlaSer	Ala	Ser	HydrophobicPolar	0.528694	0.697958	FALSE	-0.0744011	0.00553552	-0.000170757	0.000170757
	182969	583	1294	AlaVal	Ala	Val	HydrophobicHydrophobic	0.609992	0.753198	FALSE	0.0602682	0.00363226	0.000206098	0.000206098
	5561	21	1294	AsnAsp	Asn	Asp	PolarNegative	0.988888	0.992217	FALSE	-0.001647	2.71262e-06	-5.92168e-06	5.92168e-06
	5581	65	1294	SerThr	Ser	Thr	PolarPolar	0.988888	0.992217	FALSE	0.001647	2.71262e-06	3.5774e-06	3.5774e-06
	5663	242	1294	AsnSer	Asn	Ser	PolarPolar	0.25979	0.441704	FALSE	0.132677	0.0176031	0.00130652	0.00130652
	191005	267	1294	IleVal	Ile	Val	HydrophobicHydrophobic	0.988888	0.992217	FALSE	0.001647	2.71262e-06	3.02091e-06	3.02091e-06
	5700	320	1294	AsnSer	Asn	Ser	PolarPolar	0.988888	0.992217	FALSE	-0.001647	2.71262e-06	-6.65155e-06	6.65155e-06
	5757	435	1294	AspGlu	Asp	Glu	NegativeNegative	0.988888	0.992217	FALSE	0.001647	2.71262e-06	2.40073e-06	2.40073e-06
	141748	451	1294	LeuVal	Leu	Val	HydrophobicHydrophobic	0.988888	0.992217	FALSE	-0.001647	2.71262e-06	-2.6433e-06	2.6433e-06
	5874	672	1294	GlnGlu	Gln	Glu	PolarNegative	0.988888	0.992217	FALSE	0.001647	2.71262e-06	3.45613e-06	3.45613e-06
	201260	201	1294	GluLys	Glu	Lys	NegativePositive	0.257907	0.439699	FALSE	-0.133197	0.0177416	-0.000787944	0.000787944
	214263	224	1294	GlnLys	Gln	Lys	PolarPositive	0.210476	0.397827	FALSE	-0.147284	0.0216926	-0.000282712	0.000282712
	5688	293	1294	GlnGlu	Gln	Glu	PolarNegative	0.0307832	0.133183	FALSE	-0.251313	0.0631582	-0.000682897	0.000682897
	141742	297	1294	IleVal	Ile	Val	HydrophobicHydrophobic	0.0165631	0.098203	FALSE	-0.277783	0.0771635	-0.000865916	0.000865916
	182967	410	1294	CysPhe	Cys	Phe	SpecialHydrophobic	0.0307832	0.133183	FALSE	0.251313	0.0631582	0.000706574	0.000706574
	5760	440	1294	AlaGlu	Ala	Glu	HydrophobicNegative	0.0307832	0.133183	FALSE	-0.251313	0.0631582	-0.000456607	0.000456607
	5878	677	1294	AspGlu	Asp	Glu	NegativeNegative	0.0384203	0.155755	FALSE	-0.241213	0.0581836	-0.00109454	0.00109454
	141757	679	1294	IleThr	Ile	Thr	HydrophobicPolar	0.300365	0.486919	FALSE	0.122019	0.0148886	0.000300529	0.000300529
	200772	196	1294	IleVal	Ile	Val	HydrophobicHydrophobic	0.662254	0.766124	FALSE	0.0516224	0.00266487	0.000257216	0.000257216
	182961	208	1294	AlaSer	Ala	Ser	HydrophobicPolar	0.252481	0.434761	FALSE	0.134713	0.0181477	0.000595981	0.000595981
	120177	209	1294	AsnSer	Asn	Ser	PolarPolar	0.354212	0.541024	FALSE	-0.109235	0.0119322	-0.000327056	0.000327056
	5706	329	1294	GluLys	Glu	Lys	NegativePositive	0.227592	0.419001	FALSE	0.141968	0.0201549	0.000332875	0.000332875
	156483	492	1294	AlaThr	Ala	Thr	HydrophobicPolar	0.252522	0.434761	FALSE	0.134702	0.0181446	0.000336102	0.000336102
	141758	681	1294	GluLys	Glu	Lys	NegativePositive	0.406544	0.59129	FALSE	0.0979194	0.0095882	0.000183685	0.000183685
	5889	698	1294	AsnSer	Asn	Ser	PolarPolar	0.406544	0.59129	FALSE	0.0979194	0.0095882	0.000192431	0.000192431
	5563	23	1294	IleThr	Ile	Thr	HydrophobicPolar	0.210476	0.397827	FALSE	-0.147284	0.0216926	-0.000424068	0.000424068
	195556	45	1294	GlnLys	Gln	Lys	PolarPositive	0.404523	0.59129	FALSE	0.0983397	0.00967069	0.000302173	0.000302173
	141737	121	1294	HisTyr	His	Tyr	PositiveHydrophobic	0.210476	0.397827	FALSE	0.147284	0.0216926	0.000982353	0.000982353
	214262	203	1294	AsnLys	Asn	Lys	PolarPositive	0.210476	0.397827	FALSE	-0.147284	0.0216926	-0.000397275	0.000397275
	120176	206	1294	IleLeu	Ile	Leu	HydrophobicHydrophobic	0.210476	0.397827	FALSE	0.147284	0.0216926	0.000450245	0.000450245
	182962	214	1294	AlaAsp	Ala	Asp	HydrophobicNegative	0.210476	0.397827	FALSE	-0.147284	0.0216926	-0.000412089	0.000412089
	5689	295	1294	AspGlu	Asp	Glu	NegativeNegative	0.210476	0.397827	FALSE	0.147284	0.0216926	0.000489059	0.000489059
	161004	335	1294	ProSer	Pro	Ser	SpecialPolar	0.210476	0.397827	FALSE	0.147284	0.0216926	0.000731649	0.000731649
	5744	402	1294	GluGly	Glu	Gly	NegativeSpecial	0.210476	0.397827	FALSE	0.147284	0.0216926	0.00022937	0.00022937
	5817	542	1294	SerThr	Ser	Thr	PolarPolar	0.210476	0.397827	FALSE	0.147284	0.0216926	0.00127964	0.00127964
	141751	548	1294	IleLeu	Ile	Leu	HydrophobicHydrophobic	0.210476	0.397827	FALSE	-0.147284	0.0216926	-0.00090049	0.00090049
	5836	588	1294	SerThr	Ser	Thr	PolarPolar	0.210476	0.397827	FALSE	-0.147284	0.0216926	-0.000482406	0.000482406
	195557	63	1294	AspGlu	Asp	Glu	NegativeNegative	0.243597	0.424832	FALSE	-0.137244	0.0188359	-0.000377597	0.000377597
	120171	53	1294	IleVal	Ile	Val	HydrophobicHydrophobic	0.681537	0.781344	FALSE	0.0485018	0.00235242	0.000135857	0.000135857
	5961	24	1295	IleVal	Ile	Val	HydrophobicHydrophobic	0.00465837	0.0410474	TRUE	-0.325485	0.105941	-0.00624778	0.00624778
	5976	57	1295	IleLeu	Ile	Leu	HydrophobicHydrophobic	0.0866289	0.266744	FALSE	0.20057	0.0402284	0.00161458	0.00161458
	5982	70	1295	IleVal	Ile	Val	HydrophobicHydrophobic	1.14134e-06	7.56776e-05	TRUE	0.530863	0.281815	0.00927385	0.00927385
	5986	78	1295	IleVal	Ile	Val	HydrophobicHydrophobic	0.0983591	0.287719	FALSE	-0.193615	0.0374866	-0.00253487	0.00253487
	5988	80	1295	IleVal	Ile	Val	HydrophobicHydrophobic	0.914014	0.95636	FALSE	0.0127689	0.000163046	7.80252e-05	7.80252e-05
	6004	115	1295	IlePhe	Ile	Phe	HydrophobicHydrophobic	0.514633	0.68417	FALSE	-0.0769493	0.00592119	-0.000136377	0.000136377
	6009	120	1295	IleVal	Ile	Val	HydrophobicHydrophobic	0.0151121	0.0923178	FALSE	0.2815	0.0792422	0.00192903	0.00192903
	6011	123	1295	IleVal	Ile	Val	HydrophobicHydrophobic	7.51186e-07	5.53205e-05	TRUE	0.538384	0.289857	0.00963366	0.00963366
	6012	124	1295	CysSer	Cys	Ser	SpecialPolar	0.378109	0.56595	FALSE	-0.103951	0.0108058	-0.00877408	0.00877408
	6017	138	1295	AlaSer	Ala	Ser	HydrophobicPolar	1.46844e-05	0.000556663	TRUE	-0.48056	0.230938	-0.0103339	0.0103339
	6022	146	1295	IleThr	Ile	Thr	HydrophobicPolar	3.62655e-06	0.000191187	TRUE	-0.509084	0.259166	-0.00767106	0.00767106
	6024	148	1295	AlaVal	Ala	Val	HydrophobicHydrophobic	0.380001	0.567186	FALSE	-0.103541	0.0107208	-0.00266593	0.00266593
	6025	152	1295	IlePhe	Ile	Phe	HydrophobicHydrophobic	0.327295	0.51157	FALSE	-0.115458	0.0133305	-0.000951631	0.000951631
	6026	153	1295	LeuPhe	Leu	Phe	HydrophobicHydrophobic	7.28077e-08	9.45333e-06	TRUE	-0.577271	0.333242	-0.0125965	0.0125965
	6029	156	1295	LeuSer	Leu	Ser	HydrophobicPolar	0.0108459	0.0738603	FALSE	-0.294568	0.0867701	-0.00503974	0.00503974
	6031	159	1295	IleVal	Ile	Val	HydrophobicHydrophobic	0.00517264	0.0441487	TRUE	-0.321821	0.103569	-0.00422774	0.00422774
	6034	163	1295	IleVal	Ile	Val	HydrophobicHydrophobic	0.278816	0.462262	FALSE	-0.127551	0.0162692	-0.00145213	0.00145213
	5990	84	1295	CysPhe	Cys	Phe	SpecialHydrophobic	0.407602	0.592343	FALSE	0.0976999	0.00954527	0.00153743	0.00153743
	5997	93	1295	IleVal	Ile	Val	HydrophobicHydrophobic	0.641064	0.766124	FALSE	0.0550927	0.00303521	0.00491764	0.00491764
	6006	117	1295	PheTyr	Phe	Tyr	HydrophobicHydrophobic	0.241325	0.424832	FALSE	-0.137901	0.0190167	-0.00190146	0.00190146
	5960	23	1295	ArgLys	Arg	Lys	PositivePositive	0.66184	0.766124	FALSE	0.0516897	0.00267183	0.000659946	0.000659946
	120238	144	1295	IleLeu	Ile	Leu	HydrophobicHydrophobic	0.317415	0.500513	FALSE	0.117823	0.0138823	0.000820772	0.000820772
	6028	155	1295	AspGly	Asp	Gly	NegativeSpecial	0.00168247	0.0194586	TRUE	-0.359015	0.128892	-0.00361507	0.00361507
	156494	75	1295	ProThr	Pro	Thr	SpecialPolar	0.357064	0.544086	FALSE	0.108593	0.0117924	0.000490932	0.000490932
	5953	8	1295	IleThr	Ile	Thr	HydrophobicPolar	0.525168	0.694558	FALSE	-0.0750369	0.00563054	-0.000653586	0.000653586
	5977	58	1295	LeuPhe	Leu	Phe	HydrophobicHydrophobic	0.827111	0.893169	FALSE	0.0258249	0.000666924	0.0017375	0.0017375
	6038	170	1295	IlePhe	Ile	Phe	HydrophobicHydrophobic	0.0403112	0.160916	FALSE	0.238974	0.0571085	0.00177861	0.00177861
	6037	167	1295	IleVal	Ile	Val	HydrophobicHydrophobic	0.0845059	0.263025	FALSE	0.201907	0.0407666	0.00376757	0.00376757
	161031	73	1295	AsnSer	Asn	Ser	PolarPolar	0.112191	0.312917	FALSE	-0.186201	0.0346709	-0.000974273	0.000974273
	5991	85	1295	AlaThr	Ala	Thr	HydrophobicPolar	0.342661	0.528078	FALSE	-0.111868	0.0125144	-0.000325362	0.000325362
	120230	43	1295	AlaVal	Ala	Val	HydrophobicHydrophobic	0.713645	0.805749	FALSE	-0.0433772	0.00188158	-0.000212329	0.000212329
	5983	74	1295	LeuPhe	Leu	Phe	HydrophobicHydrophobic	0.577657	0.74368	FALSE	-0.0657775	0.00432668	-0.00035735	0.00035735
	195580	130	1295	LeuPhe	Leu	Phe	HydrophobicHydrophobic	0.298026	0.484329	FALSE	-0.122606	0.0150323	-0.000458191	0.000458191
	120233	65	1295	IleThr	Ile	Thr	HydrophobicPolar	0.0421755	0.166415	FALSE	0.23685	0.056098	0.000743891	0.000743891
	5978	60	1295	IleVal	Ile	Val	HydrophobicHydrophobic	0.806038	0.877226	FALSE	-0.0290317	0.00084284	-6.23555e-05	6.23555e-05
	5962	32	1295	GluLys	Glu	Lys	NegativePositive	0.00971109	0.0683997	FALSE	0.298796	0.0892793	0.00114273	0.00114273
	5950	2	1295	IleLeu	Ile	Leu	HydrophobicHydrophobic	0.0703533	0.235083	FALSE	-0.211579	0.0447655	-0.00153429	0.00153429
	5956	12	1295	IleMet	Ile	Met	HydrophobicHydrophobic	0.609992	0.753198	FALSE	-0.0602682	0.00363226	-0.000138179	0.000138179
	6005	116	1295	IleSer	Ile	Ser	HydrophobicPolar	0.510702	0.683673	FALSE	0.077668	0.00603232	0.000231208	0.000231208
	6033	162	1295	PheTyr	Phe	Tyr	HydrophobicHydrophobic	0.177229	0.397827	FALSE	-0.158562	0.025142	-0.000958256	0.000958256
	194134	171	1295	PheTyr	Phe	Tyr	HydrophobicHydrophobic	0.844888	0.90682	FALSE	0.0231341	0.000535187	0.000106232	0.000106232
	5984	76	1295	AspGlu	Asp	Glu	NegativeNegative	0.409403	0.592577	FALSE	0.0973268	0.00947251	0.000860644	0.000860644
	6014	132	1295	PheSer	Phe	Ser	HydrophobicPolar	0.868581	0.924053	FALSE	0.0195658	0.00038282	0.000104337	0.000104337
	6023	147	1295	AlaPro	Ala	Pro	HydrophobicSpecial	0.988888	0.992217	FALSE	0.001647	2.71262e-06	4.36759e-06	4.36759e-06
	204368	5	1295	IleThr	Ile	Thr	HydrophobicPolar	0.0307832	0.133183	FALSE	0.251313	0.0631582	0.00065135	0.00065135
	214272	127	1295	IleVal	Ile	Val	HydrophobicHydrophobic	0.0178869	0.103468	FALSE	0.274629	0.075421	0.00101639	0.00101639
	6045	186	1295	SerThr	Ser	Thr	PolarPolar	0.00700474	0.0544595	FALSE	-0.310957	0.0966944	-0.00236836	0.00236836
	6010	122	1295	CysGly	Cys	Gly	SpecialSpecial	0.25291	0.435088	FALSE	-0.134593	0.0181152	-0.00489569	0.00489569
	120231	56	1295	LeuPhe	Leu	Phe	HydrophobicHydrophobic	0.262527	0.444693	FALSE	0.131924	0.0174039	0.000567589	0.000567589
	182970	4	1295	IleThr	Ile	Thr	HydrophobicPolar	0.210476	0.397827	FALSE	0.147284	0.0216926	0.000744283	0.000744283
	120240	181	1295	IleLys	Ile	Lys	HydrophobicPositive	0.210476	0.397827	FALSE	-0.147284	0.0216926	-0.000235028	0.000235028
	221239	189	1295	AsnLys	Asn	Lys	PolarPositive	0.210476	0.397827	FALSE	-0.147284	0.0216926	-0.000433213	0.000433213
	156495	107	1295	LeuVal	Leu	Val	HydrophobicHydrophobic	0.846815	0.907576	FALSE	0.0228432	0.000521812	5.27113e-05	5.27113e-05
	6036	166	1295	LeuPhe	Leu	Phe	HydrophobicHydrophobic	0.378915	0.56595	FALSE	-0.103776	0.0107695	-0.000306596	0.000306596
	6075	61	1296	IleLeu	Ile	Leu	HydrophobicHydrophobic	0.0452896	0.174455	FALSE	0.23347	0.0545084	0.00253283	0.00253283
	6141	224	1296	AlaThr	Ala	Thr	HydrophobicPolar	0.00029469	0.00533876	TRUE	-0.409191	0.167437	-0.00285657	0.00285657
	6144	229	1296	IleThr	Ile	Thr	HydrophobicPolar	0.287719	0.47255	FALSE	-0.125232	0.0156831	-0.000981173	0.000981173
	6212	422	1296	IleLys	Ile	Lys	HydrophobicPositive	1.77978e-06	0.000109081	TRUE	0.522671	0.273185	0.00948794	0.00948794
	6052	17	1296	IleLeu	Ile	Leu	HydrophobicHydrophobic	2.5569e-07	2.38798e-05	TRUE	0.556958	0.310202	0.0172707	0.0172707
	6073	57	1296	IleLeu	Ile	Leu	HydrophobicHydrophobic	0.00612557	0.049741	TRUE	0.315811	0.0997365	0.00381085	0.00381085
	6147	241	1296	AlaGly	Ala	Gly	HydrophobicSpecial	0.367428	0.554519	FALSE	0.106287	0.0112968	0.000815861	0.000815861
	6101	122	1296	ArgLys	Arg	Lys	PositivePositive	0.0537639	0.195803	FALSE	0.225156	0.0506952	0.00123047	0.00123047
	6057	28	1296	AspGlu	Asp	Glu	NegativeNegative	0.109113	0.307645	FALSE	-0.187787	0.0352639	-0.00171822	0.00171822
	6060	34	1296	IleVal	Ile	Val	HydrophobicHydrophobic	0.0791723	0.253134	FALSE	0.205389	0.0421845	0.00314967	0.00314967
	6062	40	1296	IleThr	Ile	Thr	HydrophobicPolar	0.989568	0.99276	FALSE	-0.00154632	2.39112e-06	-2.27425e-05	2.27425e-05
	6127	181	1296	IleVal	Ile	Val	HydrophobicHydrophobic	0.0697917	0.234025	FALSE	-0.211994	0.0449413	-0.00277105	0.00277105
	6154	254	1296	IleVal	Ile	Val	HydrophobicHydrophobic	0.391636	0.579628	FALSE	0.101049	0.0102109	0.00103302	0.00103302
	161065	287	1296	ArgThr	Arg	Thr	PositivePolar	0.0901554	0.273668	FALSE	-0.198405	0.0393645	-0.00338254	0.00338254
	135234	293	1296	AlaThr	Ala	Thr	HydrophobicPolar	0.0365341	0.150282	FALSE	0.243539	0.0593115	0.00278095	0.00278095
	6188	348	1296	LeuVal	Leu	Val	HydrophobicHydrophobic	0.715854	0.807397	FALSE	-0.0430277	0.00185138	-0.00068476	0.00068476
	182985	276	1296	ArgLys	Arg	Lys	PositivePositive	0.166535	0.389295	FALSE	0.162515	0.0264112	0.00081639	0.00081639
	161043	26	1296	AspGly	Asp	Gly	NegativeSpecial	0.0160487	0.0960558	FALSE	-0.279068	0.0778787	-0.00586922	0.00586922
	6069	50	1296	IleThr	Ile	Thr	HydrophobicPolar	0.0889143	0.271093	FALSE	-0.199159	0.0396644	-0.00098645	0.00098645
	6175	323	1296	AlaSer	Ala	Ser	HydrophobicPolar	0.0131297	0.0837497	FALSE	0.287111	0.0824326	0.00397987	0.00397987
	177127	415	1296	IleThr	Ile	Thr	HydrophobicPolar	0.14015	0.349398	FALSE	-0.173142	0.0299782	-0.0020551	0.0020551
	6046	3	1296	GlnLys	Gln	Lys	PolarPositive	0.428353	0.607044	FALSE	-0.0934591	0.00873459	-0.00048045	0.00048045
	120241	14	1296	HisTyr	His	Tyr	PositiveHydrophobic	0.0192872	0.108641	FALSE	0.271503	0.0737139	0.00147279	0.00147279
	6108	136	1296	AsnAsp	Asn	Asp	PolarNegative	0.211237	0.398679	FALSE	-0.147041	0.0216212	-0.000399245	0.000399245
	6128	188	1296	PheTyr	Phe	Tyr	HydrophobicHydrophobic	0.0725188	0.23959	FALSE	-0.210004	0.0441015	-0.00054706	0.00054706
	214274	84	1296	AsnAsp	Asn	Asp	PolarNegative	0.102297	0.295389	FALSE	0.191426	0.0366437	0.00162057	0.00162057
	6120	158	1296	LeuVal	Leu	Val	HydrophobicHydrophobic	0.0765747	0.247883	FALSE	-0.207152	0.042912	-0.00177044	0.00177044
	120263	406	1296	AspGlu	Asp	Glu	NegativeNegative	0.0307832	0.133183	FALSE	-0.251313	0.0631582	-0.000805553	0.000805553
	161070	350	1296	IleLeu	Ile	Leu	HydrophobicHydrophobic	0.428625	0.607044	FALSE	0.0934042	0.00872435	0.000270507	0.000270507
	161072	373	1296	SerThr	Ser	Thr	PolarPolar	0.40949	0.592577	FALSE	-0.0973088	0.009469	-0.000229947	0.000229947
	120244	45	1296	SerThr	Ser	Thr	PolarPolar	0.691963	0.789097	FALSE	0.0468284	0.0021929	0.000105688	0.000105688
	201268	55	1296	AsnLys	Asn	Lys	PolarPositive	0.274896	0.458067	FALSE	-0.128587	0.0165346	-0.000851018	0.000851018
	219043	193	1296	AsnThr	Asn	Thr	PolarPolar	0.220616	0.410764	FALSE	0.1441	0.0207647	0.000311434	0.000311434
	135232	201	1296	IleVal	Ile	Val	HydrophobicHydrophobic	0.221663	0.41187	FALSE	0.143777	0.0206717	0.000792038	0.000792038
	6210	408	1296	ArgLys	Arg	Lys	PositivePositive	0.242714	0.424832	FALSE	-0.137499	0.0189059	-0.000895866	0.000895866
	204683	20	1296	AsnIle	Asn	Ile	PolarHydrophobic	0.406544	0.59129	FALSE	0.0979194	0.0095882	0.000237076	0.000237076
	6125	178	1296	GluGly	Glu	Gly	NegativeSpecial	0.406544	0.59129	FALSE	-0.0979194	0.0095882	-0.000319031	0.000319031
	195585	245	1296	AspGlu	Asp	Glu	NegativeNegative	0.643828	0.766124	FALSE	-0.0546375	0.00298526	-0.000120023	0.000120023
	211651	56	1296	HisTyr	His	Tyr	PositiveHydrophobic	0.210476	0.397827	FALSE	-0.147284	0.0216926	-0.000535197	0.000535197
	6153	253	1296	AsnIle	Asn	Ile	PolarHydrophobic	0.210476	0.397827	FALSE	0.147284	0.0216926	0.000302404	0.000302404
	214279	380	1296	LeuPhe	Leu	Phe	HydrophobicHydrophobic	0.210476	0.397827	FALSE	-0.147284	0.0216926	-0.000440457	0.000440457
	6206	385	1296	IleLeu	Ile	Leu	HydrophobicHydrophobic	0.210476	0.397827	FALSE	0.147284	0.0216926	0.0006015	0.0006015
	211659	386	1296	AsnAsp	Asn	Asp	PolarNegative	0.210476	0.397827	FALSE	0.147284	0.0216926	0.000939642	0.000939642
	206728	301	1296	AsnLys	Asn	Lys	PolarPositive	0.378915	0.56595	FALSE	-0.103776	0.0107695	-0.000203016	0.000203016
	6131	192	1296	GlnLys	Gln	Lys	PolarPositive	0.243597	0.424832	FALSE	-0.137244	0.0188359	-0.000295708	0.000295708
	223944	242	1296	ArgLys	Arg	Lys	PositivePositive	0.243597	0.424832	FALSE	-0.137244	0.0188359	-0.000308943	0.000308943
	6213	2	1297	IleThr	Ile	Thr	HydrophobicPolar	0.915006	0.956875	FALSE	0.0126211	0.000159293	0.000199822	0.000199822
	6220	24	1297	AsnSer	Asn	Ser	PolarPolar	8.17891e-10	3.13656e-07	TRUE	0.640176	0.409825	0.013987	0.013987
	120265	6	1297	AsnLys	Asn	Lys	PolarPositive	0.00451753	0.0401023	TRUE	0.326551	0.106636	0.0105126	0.0105126
	6215	8	1297	IleVal	Ile	Val	HydrophobicHydrophobic	0.0393058	0.158143	FALSE	-0.240153	0.0576736	-0.0212265	0.0212265
	141793	35	1297	AlaThr	Ala	Thr	HydrophobicPolar	0.00114639	0.0147198	TRUE	0.370767	0.137468	0.00657998	0.00657998
	120264	4	1297	SerThr	Ser	Thr	PolarPolar	0.965627	0.992217	FALSE	0.00509626	2.59718e-05	1.81923e-05	1.81923e-05
	6229	47	1297	IleVal	Ile	Val	HydrophobicHydrophobic	0.359036	0.546287	FALSE	-0.108151	0.0116966	-0.000997579	0.000997579
	6291	198	1297	SerThr	Ser	Thr	PolarPolar	0.0482638	0.182145	FALSE	-0.230417	0.0530919	-0.00450213	0.00450213
	161091	212	1297	IleThr	Ile	Thr	HydrophobicPolar	0.0611402	0.213639	FALSE	0.218751	0.0478521	0.00494098	0.00494098
	6301	220	1297	LeuVal	Leu	Val	HydrophobicHydrophobic	0.0500423	0.186519	FALSE	-0.228664	0.0522873	-0.00458301	0.00458301
	6317	263	1297	AlaSer	Ala	Ser	HydrophobicPolar	0.49908	0.673806	FALSE	0.0798094	0.00636954	0.000444213	0.000444213
	141809	282	1297	ArgAsn	Arg	Asn	PositivePolar	0.0130458	0.0834428	FALSE	0.287364	0.0825781	0.00156256	0.00156256
	156504	240	1297	PheTyr	Phe	Tyr	HydrophobicHydrophobic	0.0276713	0.133183	FALSE	-0.256043	0.0655581	-0.00383291	0.00383291
	156506	259	1297	AspGlu	Asp	Glu	NegativeNegative	0.0398393	0.159666	FALSE	0.239524	0.0573719	0.00355801	0.00355801
	6247	87	1297	GlyVal	Gly	Val	SpecialHydrophobic	0.0755251	0.245667	FALSE	0.207878	0.0432134	0.000962942	0.000962942
	6294	207	1297	ArgLys	Arg	Lys	PositivePositive	0.173786	0.397827	FALSE	-0.159815	0.025541	-0.00126207	0.00126207
	6305	237	1297	SerThr	Ser	Thr	PolarPolar	0.0324541	0.138166	FALSE	-0.248937	0.0619696	-0.00210847	0.00210847
	161094	312	1297	GluVal	Glu	Val	NegativeHydrophobic	0.200271	0.397827	FALSE	0.150601	0.0226806	0.000417014	0.000417014
	6221	28	1297	HisTyr	His	Tyr	PositiveHydrophobic	0.308901	0.492371	FALSE	0.119899	0.0143759	0.00025054	0.00025054
	120274	165	1297	ArgLys	Arg	Lys	PositivePositive	0.501946	0.676547	FALSE	-0.079279	0.00628516	-0.000342809	0.000342809
	6219	23	1297	IleVal	Ile	Val	HydrophobicHydrophobic	0.00527375	0.0448094	TRUE	-0.321139	0.10313	-0.00306475	0.00306475
	6298	215	1297	AsnAsp	Asn	Asp	PolarNegative	0.0198743	0.110884	FALSE	0.27025	0.0730351	0.011114	0.011114
	6214	5	1297	AsnAsp	Asn	Asp	PolarNegative	0.691963	0.789097	FALSE	-0.0468284	0.0021929	-0.000112122	0.000112122
	135241	159	1297	AsnLys	Asn	Lys	PolarPositive	0.2275	0.418961	FALSE	-0.141996	0.0201628	-0.00057876	0.00057876
	6299	218	1297	ArgLys	Arg	Lys	PositivePositive	0.406544	0.59129	FALSE	-0.0979194	0.0095882	-0.000145624	0.000145624
	6276	162	1297	GlnGlu	Gln	Glu	PolarNegative	0.210476	0.397827	FALSE	0.147284	0.0216926	0.000696473	0.000696473
	221252	217	1297	GluLys	Glu	Lys	NegativePositive	0.210476	0.397827	FALSE	-0.147284	0.0216926	-0.000305005	0.000305005
	6318	266	1297	IleLeu	Ile	Leu	HydrophobicHydrophobic	0.210476	0.397827	FALSE	-0.147284	0.0216926	-0.000375978	0.000375978
	219046	203	1297	GluLys	Glu	Lys	NegativePositive	0.243597	0.424832	FALSE	-0.137244	0.0188359	-0.000451217	0.000451217
	6352	50	1298	AsnAsp	Asn	Asp	PolarNegative	0.0353249	0.146619	FALSE	0.245084	0.0600663	0.00381572	0.00381572
	6355	54	1298	AsnLys	Asn	Lys	PolarPositive	0.00209558	0.0228066	TRUE	-0.352086	0.123964	-0.00238029	0.00238029
	6357	61	1298	AspGlu	Asp	Glu	NegativeNegative	0.146077	0.358979	FALSE	0.170632	0.0291154	0.00171012	0.00171012
	6360	69	1298	IleVal	Ile	Val	HydrophobicHydrophobic	0.00245143	0.0256242	TRUE	0.34704	0.120437	0.00984333	0.00984333
	6371	96	1298	GlnLys	Gln	Lys	PolarPositive	1.93122e-06	0.000116448	TRUE	-0.521141	0.271588	-0.00671156	0.00671156
	6373	98	1298	IleVal	Ile	Val	HydrophobicHydrophobic	0.160059	0.379345	FALSE	0.165	0.0272252	0.00333706	0.00333706
	6374	99	1298	AspGlu	Asp	Glu	NegativeNegative	0.0196339	0.110004	FALSE	0.270759	0.0733105	0.00273083	0.00273083
	6376	101	1298	AspGlu	Asp	Glu	NegativeNegative	0.0294364	0.133183	FALSE	-0.253308	0.0641651	-0.00620284	0.00620284
	6385	123	1298	IleVal	Ile	Val	HydrophobicHydrophobic	0.805396	0.877183	FALSE	0.0291297	0.000848542	0.00035578	0.00035578
	6363	79	1298	SerThr	Ser	Thr	PolarPolar	0.0167376	0.0987975	FALSE	-0.277355	0.076926	-0.00380267	0.00380267
	6368	88	1298	AsnSer	Asn	Ser	PolarPolar	0.0908616	0.274948	FALSE	-0.197979	0.0391958	-0.00332353	0.00332353
	6375	100	1298	IleVal	Ile	Val	HydrophobicHydrophobic	0.628437	0.766124	FALSE	-0.0571829	0.00326988	-0.000647161	0.000647161
	6369	90	1298	IleVal	Ile	Val	HydrophobicHydrophobic	0.0399314	0.159914	FALSE	0.239416	0.0573202	0.00166112	0.00166112
	6372	97	1298	AsnSer	Asn	Ser	PolarPolar	0.969183	0.992217	FALSE	-0.00456872	2.08732e-05	-3.03188e-05	3.03188e-05
	6334	3	1298	IleLeu	Ile	Leu	HydrophobicHydrophobic	0.000122224	0.00276201	TRUE	0.431826	0.186473	0.00940641	0.00940641
	6339	131	1298	AsnSer	Asn	Ser	PolarPolar	0.186219	0.397827	FALSE	-0.155372	0.0241404	-0.000941551	0.000941551
	161101	41	1298	PheTyr	Phe	Tyr	HydrophobicHydrophobic	0.0374517	0.152842	FALSE	-0.242395	0.0587555	-0.00234851	0.00234851
	161102	45	1298	AsnLys	Asn	Lys	PolarPositive	0.0656956	0.224822	FALSE	-0.215103	0.0462694	-0.00211188	0.00211188
	141812	14	1298	CysSer	Cys	Ser	SpecialPolar	5.13537e-05	0.00142596	TRUE	-0.452669	0.204909	-0.00584552	0.00584552
	135243	13	1298	AlaThr	Ala	Thr	HydrophobicPolar	0.124708	0.323345	FALSE	0.180079	0.0324286	0.00144138	0.00144138
	135249	117	1298	IleLeu	Ile	Leu	HydrophobicHydrophobic	0.721829	0.812412	FALSE	0.0420841	0.00177107	0.000374746	0.000374746
	141814	51	1298	AsnAsp	Asn	Asp	PolarNegative	0.00894254	0.0647058	FALSE	-0.301912	0.0911511	-0.000751606	0.000751606
	175880	10	1298	GlnHis	Gln	His	PolarPositive	0.906042	0.950383	FALSE	0.0139579	0.000194824	5.74901e-05	5.74901e-05
	175881	12	1298	AspGlu	Asp	Glu	NegativeNegative	0.0956726	0.282702	FALSE	-0.195148	0.0380826	-0.00110744	0.00110744
	177135	34	1298	ArgLys	Arg	Lys	PositivePositive	0.00635562	0.0510752	FALSE	-0.314484	0.0989004	-0.00419812	0.00419812
	6341	28	1298	IleVal	Ile	Val	HydrophobicHydrophobic	0.308901	0.492371	FALSE	0.119899	0.0143759	0.000269711	0.000269711
	177137	37	1298	IleVal	Ile	Val	HydrophobicHydrophobic	0.0147583	0.0907214	FALSE	0.282453	0.0797796	0.0032937	0.0032937
	214289	147	1298	PheTyr	Phe	Tyr	HydrophobicHydrophobic	0.0403541	0.161053	FALSE	-0.238924	0.0570847	-0.00194491	0.00194491
	6386	149	1298	AsnLys	Asn	Lys	PolarPositive	0.210476	0.397827	FALSE	0.147284	0.0216926	0.000478897	0.000478897
	6336	6	1298	LeuPhe	Leu	Phe	HydrophobicHydrophobic	0.210476	0.397827	FALSE	-0.147284	0.0216926	-0.000529794	0.000529794
	182995	48	1298	AsnSer	Asn	Ser	PolarPolar	0.210476	0.397827	FALSE	0.147284	0.0216926	0.00126631	0.00126631
	153253	66	1298	ArgLys	Arg	Lys	PositivePositive	0.378915	0.56595	FALSE	-0.103776	0.0107695	-0.000316646	0.000316646
	206742	122	1298	AsnAsp	Asn	Asp	PolarNegative	0.243597	0.424832	FALSE	-0.137244	0.0188359	-0.000521882	0.000521882
	120293	70	1298	IleVal	Ile	Val	HydrophobicHydrophobic	0.681537	0.781344	FALSE	-0.0485018	0.00235242	-0.000136525	0.000136525
	6390	17	1300	GlySer	Gly	Ser	SpecialPolar	0.0137629	0.0863256	FALSE	0.285243	0.0813638	0.00851328	0.00851328
	6398	41	1300	AlaThr	Ala	Thr	HydrophobicPolar	0.0151776	0.0925054	FALSE	0.281326	0.0791442	0.00442801	0.00442801
	6401	48	1300	AlaThr	Ala	Thr	HydrophobicPolar	4.6526e-06	0.000230551	TRUE	0.504186	0.254204	0.00768738	0.00768738
	6404	56	1300	LysThr	Lys	Thr	PositivePolar	0.451169	0.62519	FALSE	0.0889291	0.00790838	0.00550152	0.00550152
	6415	81	1300	ArgLys	Arg	Lys	PositivePositive	0.0082763	0.0611921	FALSE	0.304809	0.0929087	0.0133275	0.0133275
	6416	83	1300	IleLeu	Ile	Leu	HydrophobicHydrophobic	3.29663e-09	8.53095e-07	TRUE	-0.62208	0.386983	-0.0109586	0.0109586
	6486	243	1300	GluLys	Glu	Lys	NegativePositive	0.004878	0.0424408	TRUE	-0.323879	0.104897	-0.00276483	0.00276483
	6538	386	1300	AspGlu	Asp	Glu	NegativeNegative	0.000243976	0.00462982	TRUE	0.414184	0.171549	0.0226279	0.0226279
	6540	389	1300	GluLys	Glu	Lys	NegativePositive	0.0610842	0.213531	FALSE	0.218797	0.0478723	0.00186111	0.00186111
	6574	479	1300	AsnThr	Asn	Thr	PolarPolar	0.222594	0.412855	FALSE	-0.14349	0.0205895	-0.00189313	0.00189313
	6417	84	1300	ArgLys	Arg	Lys	PositivePositive	0.244727	0.426166	FALSE	0.136918	0.0187466	0.000992165	0.000992165
	120323	473	1300	AsnAsp	Asn	Asp	PolarNegative	0.000401362	0.00669788	TRUE	-0.40085	0.160681	-0.00267746	0.00267746
	120299	10	1300	GlnGlu	Gln	Glu	PolarNegative	0.154781	0.371651	FALSE	-0.167082	0.0279163	-0.00210509	0.00210509
	6393	23	1300	GlySer	Gly	Ser	SpecialPolar	0.168044	0.391743	FALSE	-0.161946	0.0262265	-0.000297462	0.000297462
	120303	115	1300	LeuMet	Leu	Met	HydrophobicHydrophobic	0.000120034	0.0027274	TRUE	-0.432274	0.186861	-0.00803397	0.00803397
	6517	330	1300	GluLys	Glu	Lys	NegativePositive	0.00206217	0.0224955	TRUE	0.352598	0.124325	0.00538077	0.00538077
	6559	442	1300	AlaThr	Ala	Thr	HydrophobicPolar	0.0349378	0.145491	FALSE	-0.245588	0.0603135	-0.0257294	0.0257294
	6475	223	1300	GlnHis	Gln	His	PolarPositive	0.0120642	0.0793858	FALSE	0.290437	0.0843535	0.00333091	0.00333091
	6489	251	1300	AsnAsp	Asn	Asp	PolarNegative	0.0034013	0.0325165	TRUE	-0.336233	0.113053	-0.00290215	0.00290215
	6521	348	1300	AlaThr	Ala	Thr	HydrophobicPolar	1.21611e-05	0.000482098	TRUE	0.484558	0.234797	0.00456527	0.00456527
	161114	52	1300	AsnAsp	Asn	Asp	PolarNegative	4.10281e-05	0.00120669	TRUE	0.457852	0.209628	0.0116922	0.0116922
	156516	64	1300	AsnAsp	Asn	Asp	PolarNegative	0.109588	0.308298	FALSE	0.18754	0.0351713	0.00150266	0.00150266
	135251	82	1300	AsnAsp	Asn	Asp	PolarNegative	0.0747783	0.244262	FALSE	0.2084	0.0434305	0.0039226	0.0039226
	6495	270	1300	GluLys	Glu	Lys	NegativePositive	0.971309	0.992217	FALSE	-0.00425348	1.80921e-05	-5.40855e-06	5.40855e-06
	6539	387	1300	AlaVal	Ala	Val	HydrophobicHydrophobic	0.314356	0.498242	FALSE	-0.118565	0.0140576	-0.00129547	0.00129547
	153257	466	1300	PheTyr	Phe	Tyr	HydrophobicHydrophobic	0.563224	0.730221	FALSE	-0.0682821	0.00466244	-0.000311319	0.000311319
	6573	477	1300	AsnLys	Asn	Lys	PolarPositive	0.00699235	0.0543859	FALSE	0.311022	0.0967345	0.00513478	0.00513478
	177138	6	1300	GlnHis	Gln	His	PolarPositive	0.00610529	0.0496524	TRUE	0.31593	0.0998117	0.00235327	0.00235327
	177139	25	1300	IleVal	Ile	Val	HydrophobicHydrophobic	6.20871e-06	0.000282636	TRUE	-0.498418	0.248421	-0.00533736	0.00533736
	6575	483	1300	IleLeu	Ile	Leu	HydrophobicHydrophobic	0.0636038	0.219538	FALSE	0.216752	0.0469815	0.00417298	0.00417298
	6388	3	1300	IleVal	Ile	Val	HydrophobicHydrophobic	0.0360488	0.148828	FALSE	-0.244154	0.0596113	-0.00264655	0.00264655
	6405	63	1300	LeuPhe	Leu	Phe	HydrophobicHydrophobic	0.0248094	0.12803	FALSE	0.260808	0.0680209	0.00499774	0.00499774
	6423	96	1300	IleVal	Ile	Val	HydrophobicHydrophobic	0.00484009	0.0422095	TRUE	-0.324151	0.105074	-0.0053196	0.0053196
	6403	51	1300	LeuVal	Leu	Val	HydrophobicHydrophobic	0.0246609	0.127439	FALSE	0.261068	0.0681565	0.00204743	0.00204743
	177143	109	1300	AsnSer	Asn	Ser	PolarPolar	0.36536	0.552122	FALSE	0.106743	0.0113942	0.000344758	0.000344758
	6497	274	1300	AspGlu	Asp	Glu	NegativeNegative	0.0530631	0.194028	FALSE	0.225801	0.0509861	0.00178617	0.00178617
	195599	1	1300	ProSer	Pro	Ser	SpecialPolar	0.657443	0.766124	FALSE	0.0524063	0.00274642	6.82262e-05	6.82262e-05
	195600	31	1300	AlaGlu	Ala	Glu	HydrophobicNegative	0.966871	0.992217	FALSE	0.00491163	2.41241e-05	9.305e-06	9.305e-06
	177140	34	1300	AspGlu	Asp	Glu	NegativeNegative	0.657443	0.766124	FALSE	0.0524063	0.00274642	0.00011398	0.00011398
	195605	110	1300	AspGlu	Asp	Glu	NegativeNegative	0.657443	0.766124	FALSE	0.0524063	0.00274642	0.000202364	0.000202364
	161140	332	1300	GluLys	Glu	Lys	NegativePositive	0.0483705	0.1824	FALSE	0.23031	0.0530428	0.000821231	0.000821231
	141829	225	1300	IleVal	Ile	Val	HydrophobicHydrophobic	0.47619	0.651422	FALSE	0.0841048	0.00707361	0.000710363	0.000710363
	204698	261	1300	ArgLys	Arg	Lys	PositivePositive	0.0510771	0.189161	FALSE	-0.227668	0.0518326	-0.000877746	0.000877746
	120311	283	1300	AlaVal	Ala	Val	HydrophobicHydrophobic	0.0725002	0.239562	FALSE	0.210017	0.0441071	0.00190827	0.00190827
	6387	2	1300	AspGlu	Asp	Glu	NegativeNegative	0.557809	0.724864	FALSE	0.0692294	0.00479271	0.000287975	0.000287975
	141819	15	1300	IleVal	Ile	Val	HydrophobicHydrophobic	0.174668	0.397827	FALSE	0.159493	0.0254379	0.000978917	0.000978917
	6406	65	1300	GlnLeu	Gln	Leu	PolarHydrophobic	0.609992	0.753198	FALSE	-0.0602682	0.00363226	-0.000237633	0.000237633
	141827	184	1300	IleThr	Ile	Thr	HydrophobicPolar	0.181435	0.397827	FALSE	-0.157055	0.0246663	-0.00116193	0.00116193
	6516	329	1300	AlaVal	Ala	Val	HydrophobicHydrophobic	0.609992	0.753198	FALSE	0.0602682	0.00363226	0.000132299	0.000132299
	156527	351	1300	GlnLys	Gln	Lys	PolarPositive	0.308901	0.492371	FALSE	-0.119899	0.0143759	-0.000421376	0.000421376
	141818	7	1300	LeuSer	Leu	Ser	HydrophobicPolar	0.988888	0.992217	FALSE	0.001647	2.71262e-06	2.71108e-06	2.71108e-06
	6402	50	1300	AlaVal	Ala	Val	HydrophobicHydrophobic	0.988888	0.992217	FALSE	-0.001647	2.71262e-06	-4.09615e-06	4.09615e-06
	161121	158	1300	LeuVal	Leu	Val	HydrophobicHydrophobic	0.988888	0.992217	FALSE	0.001647	2.71262e-06	3.24959e-06	3.24959e-06
	191030	440	1300	ArgHis	Arg	His	PositivePositive	0.0307832	0.133183	FALSE	-0.251313	0.0631582	-0.00054767	0.00054767
	218218	27	1300	IleLys	Ile	Lys	HydrophobicPositive	0.257294	0.439071	FALSE	-0.133368	0.017787	-0.000777428	0.000777428
	177141	59	1300	GluLys	Glu	Lys	NegativePositive	0.364795	0.551907	FALSE	0.106869	0.0114209	0.000534977	0.000534977
	156517	155	1300	AlaSer	Ala	Ser	HydrophobicPolar	0.235224	0.424832	FALSE	-0.139687	0.0195126	-0.000747102	0.000747102
	217877	217	1300	ArgLys	Arg	Lys	PositivePositive	0.241351	0.424832	FALSE	-0.137894	0.0190146	-0.000542188	0.000542188
	6502	291	1300	IleVal	Ile	Val	HydrophobicHydrophobic	0.0935792	0.279234	FALSE	0.196366	0.0385595	0.00117386	0.00117386
	156515	9	1300	PheSer	Phe	Ser	HydrophobicPolar	0.210476	0.397827	FALSE	-0.147284	0.0216926	-0.000415611	0.000415611
	213555	13	1300	AspGlu	Asp	Glu	NegativeNegative	0.0935717	0.279234	FALSE	-0.19637	0.0385612	-0.000308952	0.000308952
	161113	30	1300	IleVal	Ile	Val	HydrophobicHydrophobic	0.210476	0.397827	FALSE	-0.147284	0.0216926	-0.000831222	0.000831222
	6471	213	1300	AlaSer	Ala	Ser	HydrophobicPolar	0.210476	0.397827	FALSE	0.147284	0.0216926	0.000450245	0.000450245
	120310	242	1300	AsnLys	Asn	Lys	PolarPositive	0.210476	0.397827	FALSE	0.147284	0.0216926	0.000661585	0.000661585
	221268	410	1300	LysThr	Lys	Thr	PositivePolar	0.210476	0.397827	FALSE	-0.147284	0.0216926	-0.00118964	0.00118964
	6483	238	1300	AspGly	Asp	Gly	NegativeSpecial	0.307769	0.492371	FALSE	-0.120178	0.0144428	-0.000219455	0.000219455
	6585	31	1301	GlnGlu	Gln	Glu	PolarNegative	0.279735	0.463044	FALSE	-0.127309	0.0162076	-0.0028149	0.0028149
	6659	219	1301	AspGlu	Asp	Glu	NegativeNegative	0.0458664	0.175949	FALSE	0.232865	0.0542263	0.00472197	0.00472197
	6674	255	1301	MetThr	Met	Thr	HydrophobicPolar	0.00309154	0.0303744	TRUE	-0.339423	0.115208	-0.00256168	0.00256168
	6722	415	1301	GlnLys	Gln	Lys	PolarPositive	0.552621	0.719729	FALSE	-0.0701412	0.00491978	-0.0036129	0.0036129
	6577	2	1301	AsnLys	Asn	Lys	PolarPositive	0.133536	0.338163	FALSE	0.176039	0.0309896	0.00198183	0.00198183
	6623	124	1301	AspGlu	Asp	Glu	NegativeNegative	0.900379	0.947608	FALSE	0.0148034	0.000219139	0.000202156	0.000202156
	6609	85	1301	AsnLys	Asn	Lys	PolarPositive	0.270588	0.453638	FALSE	0.129738	0.0168319	0.000658612	0.000658612
	120340	380	1301	AlaPro	Ala	Pro	HydrophobicSpecial	0.787314	0.863657	FALSE	-0.0318987	0.00101752	-0.000482924	0.000482924
	156529	12	1301	ArgHis	Arg	His	PositivePositive	0.061123	0.213627	FALSE	-0.218765	0.0478583	-0.00476232	0.00476232
	120341	409	1301	GluLys	Glu	Lys	NegativePositive	0.124104	0.323072	FALSE	-0.180364	0.0325311	-0.00738122	0.00738122
	6733	445	1301	AspGlu	Asp	Glu	NegativeNegative	0.465931	0.640918	FALSE	-0.0860657	0.00740731	-0.000808894	0.000808894
	6734	448	1301	IleThr	Ile	Thr	HydrophobicPolar	0.23586	0.424832	FALSE	0.1395	0.0194602	0.00590713	0.00590713
	120336	252	1301	AspGlu	Asp	Glu	NegativeNegative	1.32401e-05	0.000515008	TRUE	0.482762	0.233059	0.00644336	0.00644336
	6687	302	1301	AsnLys	Asn	Lys	PolarPositive	0.0185287	0.105933	FALSE	0.273171	0.0746224	0.00381471	0.00381471
	156542	305	1301	LeuSer	Leu	Ser	HydrophobicPolar	0.000821636	0.0115017	TRUE	-0.380626	0.144876	-0.00659016	0.00659016
	156532	129	1301	IleVal	Ile	Val	HydrophobicHydrophobic	0.780191	0.858144	FALSE	0.0329941	0.00108861	0.000209408	0.000209408
	156533	151	1301	AsnSer	Asn	Ser	PolarPolar	0.193149	0.397827	FALSE	0.152988	0.0234052	0.00309413	0.00309413
	156534	180	1301	AlaSer	Ala	Ser	HydrophobicPolar	0.124126	0.323072	FALSE	0.180353	0.0325274	0.000577854	0.000577854
	177160	220	1301	LeuPhe	Leu	Phe	HydrophobicHydrophobic	0.0134083	0.0847575	FALSE	-0.28628	0.0819562	-0.00158898	0.00158898
	135274	326	1301	ProSer	Pro	Ser	SpecialPolar	0.73051	0.819537	FALSE	0.0407177	0.00165793	0.000281399	0.000281399
	6738	465	1301	IleVal	Ile	Val	HydrophobicHydrophobic	0.563862	0.730807	FALSE	0.0681706	0.00464723	0.000501627	0.000501627
	6621	119	1301	IleThr	Ile	Thr	HydrophobicPolar	0.119791	0.32176	FALSE	0.182425	0.033279	0.000322324	0.000322324
	141841	29	1301	SerThr	Ser	Thr	PolarPolar	0.130204	0.332733	FALSE	0.177539	0.0315202	0.00111169	0.00111169
	6590	39	1301	AlaSer	Ala	Ser	HydrophobicPolar	0.442498	0.617689	FALSE	-0.0906351	0.00821472	-0.000558653	0.000558653
	6578	3	1301	AsnLys	Asn	Lys	PolarPositive	0.464254	0.639106	FALSE	-0.0863885	0.00746297	-0.000244293	0.000244293
	153260	179	1301	AsnSer	Asn	Ser	PolarPolar	0.000671315	0.0098682	TRUE	0.386462	0.149353	0.00798831	0.00798831
	182443	254	1301	GlnLys	Gln	Lys	PolarPositive	0.234909	0.424832	FALSE	0.13978	0.0195386	0.000650829	0.000650829
	6698	330	1301	AsnThr	Asn	Thr	PolarPolar	0.139241	0.3478	FALSE	0.173534	0.0301139	0.00165673	0.00165673
	161182	336	1301	AsnIle	Asn	Ile	PolarHydrophobic	0.198047	0.397827	FALSE	-0.151339	0.0229036	-0.000759395	0.000759395
	156530	67	1301	PheTyr	Phe	Tyr	HydrophobicHydrophobic	0.0307832	0.133183	FALSE	-0.251313	0.0631582	-0.00126434	0.00126434
	161162	110	1301	AspTyr	Asp	Tyr	NegativeHydrophobic	0.0307832	0.133183	FALSE	0.251313	0.0631582	0.000559541	0.000559541
	211675	420	1301	AspGlu	Asp	Glu	NegativeNegative	0.0307832	0.133183	FALSE	-0.251313	0.0631582	-0.000730783	0.000730783
	141854	470	1301	AlaGly	Ala	Gly	HydrophobicSpecial	0.0992211	0.289196	FALSE	-0.19313	0.0372991	-0.000740618	0.000740618
	153258	150	1301	GlnLys	Gln	Lys	PolarPositive	0.0709449	0.236297	FALSE	-0.211145	0.044582	-0.00273633	0.00273633
	6622	123	1301	ProSer	Pro	Ser	SpecialPolar	0.256495	0.438421	FALSE	0.13359	0.0178463	0.000429288	0.000429288
	6581	19	1301	IleVal	Ile	Val	HydrophobicHydrophobic	0.643828	0.766124	FALSE	0.0546375	0.00298526	0.000165337	0.000165337
	135260	37	1301	SerThr	Ser	Thr	PolarPolar	0.210476	0.397827	FALSE	-0.147284	0.0216926	-0.00020261	0.00020261
	6624	128	1301	GluVal	Glu	Val	NegativeHydrophobic	0.210476	0.397827	FALSE	0.147284	0.0216926	0.000540294	0.000540294
	161171	214	1301	IleLys	Ile	Lys	HydrophobicPositive	0.174939	0.397827	FALSE	-0.159394	0.0254063	-0.000315826	0.000315826
	120337	297	1301	AsnAsp	Asn	Asp	PolarNegative	0.210476	0.397827	FALSE	-0.147284	0.0216926	-0.000491177	0.000491177
	156540	298	1301	AspGlu	Asp	Glu	NegativeNegative	0.245899	0.427428	FALSE	0.136582	0.0186546	0.000737413	0.000737413
	156541	301	1301	GluLys	Glu	Lys	NegativePositive	0.210476	0.397827	FALSE	0.147284	0.0216926	0.000633157	0.000633157
	221279	337	1301	GlnGlu	Gln	Glu	PolarNegative	0.210476	0.397827	FALSE	-0.147284	0.0216926	-0.000779271	0.000779271
	135266	175	1301	LeuPro	Leu	Pro	HydrophobicSpecial	0.120477	0.32176	FALSE	0.182094	0.0331581	0.00068263	0.00068263
	161197	468	1301	IleVal	Ile	Val	HydrophobicHydrophobic	0.243597	0.424832	FALSE	-0.137244	0.0188359	-0.0004427	0.0004427
	6755	153	1302	GlnLys	Gln	Lys	PolarPositive	0.00235518	0.0248867	TRUE	-0.348336	0.121338	-0.0152022	0.0152022
	6761	33	1302	AlaThr	Ala	Thr	HydrophobicPolar	0.00396518	0.0363222	TRUE	-0.331038	0.109586	-0.00476943	0.00476943
	6782	63	1302	IleVal	Ile	Val	HydrophobicHydrophobic	0.000176448	0.00362466	TRUE	0.422575	0.17857	0.0188202	0.0188202
	6801	152	1302	IleLeu	Ile	Leu	HydrophobicHydrophobic	0.0709044	0.236225	FALSE	0.211174	0.0445946	0.00114706	0.00114706
	6809	110	1302	AspGlu	Asp	Glu	NegativeNegative	0.148643	0.363096	FALSE	0.16957	0.0287539	0.00749621	0.00749621
	6747	12	1302	AspGlu	Asp	Glu	NegativeNegative	0.568089	0.734814	FALSE	-0.0674345	0.00454741	-0.00206273	0.00206273
	6743	5	1302	AsnLys	Asn	Lys	PolarPositive	0.137321	0.344467	FALSE	-0.174368	0.0304041	-0.00211028	0.00211028
	6744	7	1302	AsnThr	Asn	Thr	PolarPolar	0.081351	0.257575	FALSE	0.203945	0.0415935	0.00320792	0.00320792
	153262	19	1302	LeuPhe	Leu	Phe	HydrophobicHydrophobic	0.105001	0.300819	FALSE	0.18996	0.036085	0.00338676	0.00338676
	6754	24	1302	IleVal	Ile	Val	HydrophobicHydrophobic	0.569949	0.736607	FALSE	0.0671114	0.00450394	0.00106148	0.00106148
	156553	48	1302	CysSer	Cys	Ser	SpecialPolar	0.683023	0.782348	FALSE	0.0482628	0.00232929	0.000725514	0.000725514
	161209	52	1302	HisTyr	His	Tyr	PositiveHydrophobic	0.319728	0.503054	FALSE	-0.117265	0.0137511	-0.000706098	0.000706098
	120351	125	1302	AsnAsp	Asn	Asp	PolarNegative	0.542488	0.710005	FALSE	0.071934	0.00517451	0.000608068	0.000608068
	161221	128	1302	GluLys	Glu	Lys	NegativePositive	0.114725	0.317527	FALSE	0.184921	0.0341958	0.00137998	0.00137998
	6742	131	1302	AsnLys	Asn	Lys	PolarPositive	0.0775773	0.249902	FALSE	0.206466	0.0426282	0.00237904	0.00237904
	161223	142	1302	MetThr	Met	Thr	HydrophobicPolar	0.123859	0.323072	FALSE	-0.180479	0.0325728	-0.00533629	0.00533629
	6751	20	1302	AsnAsp	Asn	Asp	PolarNegative	0.0847406	0.26351	FALSE	0.201758	0.0407064	0.00154991	0.00154991
	161202	9	1302	GluLys	Glu	Lys	NegativePositive	0.00146491	0.0175371	TRUE	0.363307	0.131992	0.00338638	0.00338638
	161224	150	1302	ArgHis	Arg	His	PositivePositive	0.798019	0.871552	FALSE	0.0302574	0.000915513	0.000118874	0.000118874
	6787	198	1302	IleVal	Ile	Val	HydrophobicHydrophobic	0.977056	0.992217	FALSE	0.00340125	1.15685e-05	2.58692e-05	2.58692e-05
	153263	151	1302	SerThr	Ser	Thr	PolarPolar	0.497267	0.672162	FALSE	-0.0801458	0.00642336	-0.000373896	0.000373896
	161230	203	1302	IleVal	Ile	Val	HydrophobicHydrophobic	0.211599	0.399202	FALSE	-0.146926	0.0215873	-0.00147409	0.00147409
	6759	30	1302	AsnAsp	Asn	Asp	PolarNegative	0.104867	0.300574	FALSE	0.190032	0.0361122	0.0117142	0.0117142
	183028	146	1302	GluLys	Glu	Lys	NegativePositive	0.00102527	0.0136205	TRUE	0.374107	0.139956	0.00306129	0.00306129
	153261	16	1302	AsnSer	Asn	Ser	PolarPolar	0.911315	0.954394	FALSE	0.0131713	0.000173484	6.85074e-05	6.85074e-05
	191037	58	1302	AlaSer	Ala	Ser	HydrophobicPolar	0.445423	0.619107	FALSE	0.0900575	0.00811035	0.00022013	0.00022013
	161218	116	1302	IleLeu	Ile	Leu	HydrophobicHydrophobic	0.174096	0.397827	FALSE	0.159702	0.0255047	0.00145092	0.00145092
	6779	60	1302	IleVal	Ile	Val	HydrophobicHydrophobic	0.00282096	0.0284263	TRUE	0.342453	0.117274	0.00153713	0.00153713
	6749	145	1302	IlePhe	Ile	Phe	HydrophobicHydrophobic	0.0546695	0.198155	FALSE	-0.224332	0.050325	-0.00156844	0.00156844
	156554	59	1302	AsnHis	Asn	His	PolarPositive	0.872792	0.927553	FALSE	0.0189335	0.000358478	0.000105182	0.000105182
	161208	50	1302	LeuPhe	Leu	Phe	HydrophobicHydrophobic	0.0307832	0.133183	FALSE	-0.251313	0.0631582	-0.00108976	0.00108976
	183030	211	1302	IleVal	Ile	Val	HydrophobicHydrophobic	0.406544	0.59129	FALSE	-0.0979194	0.0095882	-0.000299338	0.000299338
	221280	2	1302	SerThr	Ser	Thr	PolarPolar	0.210476	0.397827	FALSE	0.147284	0.0216926	0.000736765	0.000736765
	183024	40	1302	ArgLys	Arg	Lys	PositivePositive	0.210476	0.397827	FALSE	0.147284	0.0216926	0.000415611	0.000415611
	221281	114	1302	IleLys	Ile	Lys	HydrophobicPositive	0.210476	0.397827	FALSE	-0.147284	0.0216926	-0.000600327	0.000600327
	120350	119	1302	ProSer	Pro	Ser	SpecialPolar	0.210476	0.397827	FALSE	0.147284	0.0216926	0.000289443	0.000289443
	6817	10	1303	IleVal	Ile	Val	HydrophobicHydrophobic	0.457469	0.63182	FALSE	-0.0877008	0.00769143	-0.00269827	0.00269827
	6820	21	1303	IleVal	Ile	Val	HydrophobicHydrophobic	0.927609	0.966433	FALSE	-0.0107441	0.000115436	-0.000298514	0.000298514
	6846	74	1303	LysVal	Lys	Val	PositiveHydrophobic	0.230852	0.423121	FALSE	0.140987	0.0198774	0.00174134	0.00174134
	6849	78	1303	LeuSer	Leu	Ser	HydrophobicPolar	2.90627e-08	4.62294e-06	TRUE	0.591298	0.349633	0.0110934	0.0110934
	6859	99	1303	IleThr	Ile	Thr	HydrophobicPolar	1.31046e-07	1.49794e-05	TRUE	-0.567937	0.322552	-0.00972456	0.00972456
	6889	187	1303	AsnLys	Asn	Lys	PolarPositive	0.00133732	0.0164577	TRUE	0.366101	0.13403	0.0196934	0.0196934
	6912	246	1303	IleVal	Ile	Val	HydrophobicHydrophobic	0.634109	0.766124	FALSE	-0.056242	0.00316316	-0.00261296	0.00261296
	6914	248	1303	ArgPro	Arg	Pro	PositiveSpecial	6.64259e-05	0.00171995	TRUE	0.446623	0.199472	0.0156073	0.0156073
	6923	272	1303	HisTyr	His	Tyr	PositiveHydrophobic	0.431316	0.609409	FALSE	0.0928631	0.00862356	0.00553656	0.00553656
	6816	4	1303	PheVal	Phe	Val	HydrophobicHydrophobic	0.0483045	0.182201	FALSE	-0.230376	0.0530732	-0.00270276	0.00270276
	6821	23	1303	LeuPhe	Leu	Phe	HydrophobicHydrophobic	1.03682e-06	7.10218e-05	TRUE	0.532606	0.283669	0.0142413	0.0142413
	6844	72	1303	AsnSer	Asn	Ser	PolarPolar	0.31427	0.498242	FALSE	-0.118586	0.0140626	-0.00119839	0.00119839
	6905	238	1303	IleMet	Ile	Met	HydrophobicHydrophobic	0.144586	0.356606	FALSE	0.171256	0.0293287	0.00990206	0.00990206
	6819	18	1303	AsnLys	Asn	Lys	PolarPositive	0.00295832	0.0294049	TRUE	0.340884	0.116202	0.00554217	0.00554217
	6843	71	1303	SerThr	Ser	Thr	PolarPolar	0.53617	0.703628	FALSE	-0.0730602	0.00533779	-0.00114196	0.00114196
	6926	290	1303	AlaVal	Ala	Val	HydrophobicHydrophobic	0.012985	0.0832969	FALSE	0.287549	0.0826842	0.00433493	0.00433493
	141869	2	1303	GluVal	Glu	Val	NegativeHydrophobic	0.228684	0.420443	FALSE	-0.141638	0.0200614	-0.00219271	0.00219271
	6815	3	1303	IleVal	Ile	Val	HydrophobicHydrophobic	0.145336	0.357856	FALSE	0.170942	0.0292211	0.00269118	0.00269118
	156557	13	1303	ProSer	Pro	Ser	SpecialPolar	0.149231	0.363746	FALSE	0.169328	0.0286719	0.0005539	0.0005539
	6855	91	1303	AsnLys	Asn	Lys	PolarPositive	0.193601	0.397827	FALSE	-0.152834	0.0233583	-0.00345532	0.00345532
	6861	107	1303	ArgLys	Arg	Lys	PositivePositive	0.124792	0.323452	FALSE	0.18004	0.0324143	0.00302746	0.00302746
	161246	163	1303	AsnLys	Asn	Lys	PolarPositive	0.33902	0.524418	FALSE	0.112709	0.0127033	0.0014531	0.0014531
	161253	191	1303	AsnLys	Asn	Lys	PolarPositive	0.116191	0.320248	FALSE	-0.18419	0.0339261	-0.002059	0.002059
	141874	193	1303	IleVal	Ile	Val	HydrophobicHydrophobic	0.000506929	0.0080418	TRUE	0.394399	0.15555	0.00919525	0.00919525
[truncated: 35,768 more rows]

## Sheet: (c) Pos vs neg AAST temp cor.
	Gene	number uncorrelated	number correlated	ratio correlated	p-value	p-value-corrected-at-fdr-0.05	significant-at-fdr-0.05	function
[truncated: 798 more rows]
