# Supplementary material for: Single-amino acid variants reveal evolutionary processes that shape the biogeography of a global SAR11 subclade
Source: eLife. 2019 Sep 3;8:e46497. doi: 10.7554/eLife.46497 (PMC6721796; doi:10.7554/eLife.46497)
Supplement: Supplementary file 4. — (a) Deep Learning-estimated distances between 74 metagenomes based on cAASTs reconstructed from 738,324 SAAVs. (b) Six 1a.3.V proteotypes. (c) Summary of all data per metagenome to estimate significant determinants of proteotype organization. (d) ANOVA test statistic per sample data category given the six proteotypes. [file elife-46497-supp4.xlsx]

## Sheet: (a) Deep Learning Dist Mat
	Average of 100 iterations
	Deep Learning distance metric	RED_32_80M	IOS_57_05M	IOS_56_05M	IOS_52_75M	PON_140_05M	ANW_146_05M	PSW_128_05M	ION_41_60M	IOS_65_05M	ANE_151_05M	ION_39_25M	PSE_100_50M	ANW_141_05M	PSW_122_05M	ANE_151_80M	PON_132_05M	PSW_124_05M	IOS_52_05M	ASE_68_05M	ION_38_05M	IOS_64_65M	ION_38_25M	ION_36_17M	ASW_78_05M	RED_31_05M	ION_41_05M	ASE_68_50M	PSE_109_05M	ANE_150_05M	ANW_149_05M	IOS_64_05M	PSE_94_05M	IOS_65_30M	IOS_58_66M	RED_34_60M	ANW_148_05M	ASE_66_30M	ANE_150_40M	ASW_76_05M	RED_33_05M	ION_36_05M	RED_32_05M	PSE_102_05M	ANE_152_05M	ANW_145_05M	PSW_123_05M	PON_138_05M	PSE_109_30M
	RED_32_80M	1	0.237101	0.245458	0.213407	0.148463	0.201634	0.13159	0.19418	0.225622	0.118128	0.171328	0.108488	0.166393	0.133422	0.119836	0.19046	0.133603	0.217886	0.154266	0.158898	0.229758	0.169026	0.145058	0.199652	0.498244	0.271441	0.151144	0.134605	0.137317	0.189926	0.228008	0.152486	0.22765	0.242289	0.273769	0.205098	0.175489	0.142909	0.201377	0.216361	0.148471	0.43961	0.111408	0.141808	0.181256	0.139923	0.148331	0.0963952
	IOS_57_05M	0.237101	1	0.49051	0.163668	0.23092	0.194084	0.103662	0.280455	0.404173	0.0784633	0.266642	0.0788858	0.25708	0.113112	0.0705008	0.135663	0.114773	0.191603	0.0955294	0.21494	0.248486	0.24051	0.195049	0.166965	0.299534	0.428954	0.094616	0.136197	0.10523	0.193981	0.266009	0.12656	0.388074	0.534405	0.152857	0.182055	0.226759	0.119093	0.133104	0.254351	0.195359	0.314141	0.0914497	0.104837	0.229242	0.118159	0.123326	0.0789097
	IOS_56_05M	0.245458	0.49051	1	0.230808	0.161079	0.223275	0.11287	0.224792	0.362402	0.0846812	0.189436	0.0779043	0.179576	0.116386	0.0818679	0.172416	0.116425	0.268824	0.105947	0.156454	0.286182	0.179894	0.137696	0.213467	0.280047	0.409587	0.104659	0.137705	0.122657	0.19814	0.31869	0.121306	0.369097	0.449564	0.156286	0.209154	0.224718	0.136214	0.162252	0.176773	0.136562	0.284432	0.0948982	0.0964969	0.194198	0.114462	0.161368	0.0968236
	IOS_52_75M	0.213407	0.163668	0.230808	1	0.0457724	0.304496	0.14598	0.0970644	0.201459	0.155298	0.0444211	0.133089	0.0599538	0.111412	0.146326	0.244948	0.11513	0.464034	0.203136	0.0372347	0.406476	0.0581981	0.0312068	0.363828	0.168257	0.183341	0.195932	0.112067	0.211514	0.224344	0.445053	0.112013	0.218072	0.170795	0.233039	0.306732	0.208704	0.227653	0.254912	0.0561755	0.0363386	0.141829	0.0990325	0.121543	0.104374	0.109742	0.235457	0.135074
	PON_140_05M	0.148463	0.23092	0.161079	0.0457724	1	0.0931013	0.12766	0.318287	0.170507	0.111415	0.527067	0.118951	0.516925	0.142973	0.111377	0.114431	0.139722	0.0711805	0.104523	0.534739	0.0877851	0.43704	0.56875	0.0730449	0.194677	0.192756	0.110568	0.263101	0.104141	0.147497	0.0752875	0.16703	0.160936	0.209945	0.133649	0.0885224	0.159849	0.101001	0.108226	0.469647	0.568178	0.235645	0.219126	0.152904	0.285574	0.140281	0.0971762	0.155723
	ANW_146_05M	0.201634	0.194084	0.223275	0.304496	0.0931013	1	0.113851	0.185318	0.260549	0.182964	0.0989536	0.112163	0.11	0.100582	0.169984	0.167872	0.0940896	0.260081	0.21346	0.0945848	0.296361	0.129399	0.0868667	0.300489	0.172755	0.209012	0.204984	0.124855	0.279346	0.377595	0.339296	0.0980325	0.254665	0.199739	0.267199	0.533236	0.251956	0.30004	0.187426	0.0977321	0.093377	0.158452	0.0973331	0.129537	0.217754	0.0961029	0.165107	0.106108
	PSW_128_05M	0.13159	0.103662	0.11287	0.14598	0.12766	0.113851	1	0.114575	0.100381	0.0941031	0.118721	0.223576	0.133859	0.540428	0.0990253	0.144384	0.565614	0.158307	0.119383	0.112804	0.125637	0.111217	0.116372	0.121558	0.121249	0.104441	0.120079	0.142074	0.0987441	0.103297	0.116946	0.181107	0.106119	0.102138	0.131311	0.113314	0.103708	0.0987359	0.153256	0.127419	0.117388	0.115809	0.128751	0.117353	0.0994699	0.529367	0.379115	0.217894
	ION_41_60M	0.19418	0.280455	0.224792	0.0970644	0.318287	0.185318	0.114575	1	0.29875	0.12934	0.422952	0.0892623	0.258358	0.118457	0.126457	0.0934215	0.114019	0.114318	0.127836	0.372403	0.14655	0.457989	0.34746	0.128247	0.236328	0.31147	0.130626	0.20133	0.165117	0.276055	0.167982	0.120585	0.291489	0.301651	0.200493	0.176675	0.274767	0.165174	0.096964	0.294386	0.343305	0.269363	0.141638	0.115916	0.336322	0.118727	0.0954592	0.113956
	IOS_65_05M	0.225622	0.404173	0.362402	0.201459	0.170507	0.260549	0.100381	0.29875	1	0.113733	0.219127	0.0729459	0.179497	0.0966254	0.102797	0.109496	0.101046	0.200157	0.131674	0.179374	0.282798	0.232608	0.162429	0.204807	0.277603	0.348312	0.12882	0.156621	0.163966	0.277882	0.330145	0.105986	0.452353	0.448352	0.190698	0.231046	0.318013	0.174206	0.117002	0.188729	0.164809	0.290413	0.107923	0.0917233	0.240485	0.0993055	0.115352	0.105426
	ANE_151_05M	0.118128	0.0784633	0.0846812	0.155298	0.111415	0.182964	0.0941031	0.12934	0.113733	1	0.0962428	0.169152	0.108888	0.0817872	0.825558	0.151174	0.0797064	0.132247	0.330211	0.109941	0.136682	0.12009	0.113824	0.202358	0.0955076	0.0794729	0.325941	0.170088	0.521008	0.236191	0.135685	0.149384	0.11035	0.0872434	0.18412	0.20214	0.20356	0.48418	0.147616	0.0958108	0.111397	0.0925362	0.188955	0.286031	0.205985	0.0879461	0.12259	0.160947
	ION_39_25M	0.171328	0.266642	0.189436	0.0444211	0.527067	0.0989536	0.118721	0.422952	0.219127	0.0962428	1	0.0980869	0.471281	0.134933	0.0971945	0.104286	0.134761	0.0672903	0.103741	0.557863	0.0951436	0.528786	0.571259	0.075338	0.226824	0.260683	0.103917	0.208872	0.0990412	0.159545	0.0819631	0.151486	0.193717	0.256862	0.139639	0.0928826	0.178076	0.103092	0.100425	0.488477	0.54886	0.271865	0.158956	0.138254	0.283676	0.137277	0.0809401	0.119602
	PSE_100_50M	0.108488	0.0788858	0.0779043	0.133089	0.118951	0.112163	0.223576	0.0892623	0.0729459	0.169152	0.0980869	1	0.129467	0.185179	0.192026	0.155049	0.181374	0.119987	0.191778	0.104328	0.0998747	0.0973078	0.106881	0.12717	0.0922205	0.0702695	0.188458	0.183066	0.126143	0.101288	0.0872902	0.302756	0.0811595	0.0731072	0.159404	0.116132	0.110721	0.134297	0.1598	0.112261	0.107711	0.0909627	0.239065	0.248758	0.106033	0.186038	0.228565	0.33858
	ANW_141_05M	0.166393	0.25708	0.179576	0.0599538	0.516925	0.11	0.133859	0.258358	0.179497	0.108888	0.471281	0.129467	1	0.157685	0.106505	0.151101	0.155046	0.0730335	0.113342	0.40238	0.10696	0.32818	0.433293	0.0901791	0.217217	0.193974	0.115318	0.164155	0.0945905	0.131642	0.0863885	0.182826	0.158076	0.21962	0.140284	0.100991	0.143164	0.0973224	0.146415	0.569862	0.41143	0.248513	0.157532	0.172951	0.264037	0.160435	0.107189	0.108874
	PSW_122_05M	0.133422	0.113112	0.116386	0.111412	0.142973	0.100582	0.540428	0.118457	0.0966254	0.0817872	0.134933	0.185179	0.157685	1	0.0868994	0.159036	0.835045	0.136048	0.108875	0.133379	0.113095	0.125179	0.138544	0.103856	0.125513	0.114294	0.115065	0.107842	0.0795288	0.0931566	0.0984191	0.190771	0.0996034	0.105424	0.123026	0.102996	0.0960281	0.0842625	0.16583	0.147203	0.134977	0.121696	0.10487	0.129864	0.107532	0.793067	0.287745	0.130204
	ANE_151_80M	0.119836	0.0705008	0.0818679	0.146326	0.111377	0.169984	0.0990253	0.126457	0.102797	0.825558	0.0971945	0.192026	0.106505	0.0868994	1	0.139364	0.0823316	0.127048	0.324056	0.112655	0.128201	0.119475	0.112636	0.198445	0.0873498	0.0769979	0.316906	0.175872	0.477357	0.224825	0.121073	0.149671	0.106181	0.0861855	0.183195	0.188439	0.196497	0.449905	0.14208	0.0996566	0.11387	0.0945042	0.194222	0.306345	0.20485	0.0869403	0.125848	0.174419
	PON_132_05M	0.19046	0.135663	0.172416	0.244948	0.114431	0.167872	0.144384	0.0934215	0.109496	0.151174	0.104286	0.155049	0.151101	0.159036	0.139364	1	0.154517	0.242251	0.192848	0.0983882	0.2052	0.0904866	0.107108	0.26356	0.156724	0.138861	0.205932	0.0999039	0.137607	0.107662	0.198133	0.227868	0.115357	0.116857	0.166812	0.177602	0.117484	0.144475	0.470781	0.125633	0.103386	0.138472	0.122793	0.222314	0.11577	0.15441	0.217115	0.0968722
	PSW_124_05M	0.133603	0.114773	0.116425	0.11513	0.139722	0.0940896	0.565614	0.114019	0.101046	0.0797064	0.134761	0.181374	0.155046	0.835045	0.0823316	0.154517	1	0.127657	0.0977615	0.129515	0.109536	0.119669	0.136717	0.103496	0.131031	0.111575	0.102777	0.110488	0.0798423	0.0929283	0.100261	0.178924	0.100711	0.110247	0.119645	0.0970439	0.0960331	0.0797348	0.157286	0.148834	0.133357	0.126752	0.109713	0.11739	0.108135	0.80749	0.280444	0.144217
	IOS_52_05M	0.217886	0.191603	0.268824	0.464034	0.0711805	0.260081	0.158307	0.114318	0.200157	0.132247	0.0672903	0.119987	0.0730335	0.136048	0.127048	0.242251	0.127657	1	0.170509	0.062321	0.330172	0.0808848	0.0571512	0.307036	0.18218	0.226134	0.169493	0.156091	0.182361	0.188818	0.372322	0.12356	0.212707	0.185048	0.190967	0.253522	0.191391	0.190549	0.235763	0.0708149	0.0590405	0.147887	0.124445	0.109034	0.118781	0.136903	0.301591	0.158423
	ASE_68_05M	0.154266	0.0955294	0.105947	0.203136	0.104523	0.21346	0.119383	0.127836	0.131674	0.330211	0.103741	0.191778	0.113342	0.108875	0.324056	0.192848	0.0977615	0.170509	1	0.102903	0.176794	0.10502	0.0965396	0.21308	0.112786	0.10313	0.454502	0.127594	0.312299	0.206244	0.159391	0.186829	0.138165	0.101608	0.230687	0.216013	0.227104	0.311153	0.193762	0.10723	0.0972443	0.10846	0.127577	0.307426	0.173899	0.107967	0.154903	0.121984
	ION_38_05M	0.158898	0.21494	0.156454	0.0372347	0.534739	0.0945848	0.112804	0.372403	0.179374	0.109941	0.557863	0.104328	0.40238	0.133379	0.112655	0.0983882	0.129515	0.062321	0.102903	1	0.079859	0.600477	0.766027	0.0755462	0.199759	0.213735	0.108889	0.247079	0.105648	0.16517	0.0722145	0.152388	0.168836	0.213139	0.134325	0.0929327	0.173437	0.106576	0.0995974	0.416853	0.74847	0.24459	0.194061	0.140838	0.295527	0.134615	0.0804739	0.135007
	IOS_64_65M	0.229758	0.248486	0.286182	0.406476	0.0877851	0.296361	0.125637	0.14655	0.282798	0.136682	0.0951436	0.0998747	0.10696	0.113095	0.128201	0.2052	0.109536	0.330172	0.176794	0.079859	1	0.103979	0.0744894	0.319292	0.214567	0.241139	0.176647	0.114973	0.188413	0.227373	0.450695	0.12091	0.291069	0.240921	0.217143	0.302036	0.220873	0.198477	0.215698	0.102416	0.0760827	0.191204	0.0970986	0.11224	0.150748	0.109435	0.178212	0.100729
	ION_38_25M	0.169026	0.24051	0.179894	0.0581981	0.43704	0.129399	0.111217	0.457989	0.232608	0.12009	0.528786	0.0973078	0.32818	0.125179	0.119475	0.0904866	0.119669	0.0808848	0.10502	0.600477	0.103979	1	0.572808	0.0905241	0.217823	0.263665	0.112192	0.242105	0.133103	0.207102	0.104876	0.137467	0.221082	0.250202	0.158567	0.131096	0.215678	0.135832	0.0902688	0.369363	0.578232	0.260927	0.176217	0.125183	0.323258	0.120635	0.0821541	0.13534
	ION_36_17M	0.145058	0.195049	0.137696	0.0312068	0.56875	0.0868667	0.116372	0.34746	0.162429	0.113824	0.571259	0.106881	0.433293	0.138544	0.112636	0.107108	0.136717	0.0571512	0.0965396	0.766027	0.0744894	0.572808	1	0.0662344	0.189723	0.194784	0.103661	0.251654	0.103086	0.149431	0.0616858	0.157234	0.144323	0.185423	0.120939	0.0798706	0.159541	0.103259	0.100458	0.442975	0.860293	0.232477	0.208338	0.145958	0.284089	0.140364	0.0867027	0.136685
	ASW_78_05M	0.199652	0.166965	0.213467	0.363828	0.0730449	0.300489	0.121558	0.128247	0.204807	0.202358	0.075338	0.12717	0.0901791	0.103856	0.198445	0.26356	0.103496	0.307036	0.21308	0.0755462	0.319292	0.0905241	0.0662344	1	0.169841	0.18106	0.213597	0.127362	0.268177	0.258289	0.343144	0.123958	0.218715	0.169524	0.206596	0.304624	0.225577	0.277001	0.273261	0.0788224	0.0703386	0.156408	0.118656	0.140027	0.164855	0.101254	0.184204	0.130947
	RED_31_05M	0.498244	0.299534	0.280047	0.168257	0.194677	0.172755	0.121249	0.236328	0.277603	0.0955076	0.226824	0.0922205	0.217217	0.125513	0.0873498	0.156724	0.131031	0.18218	0.112786	0.199759	0.214567	0.217823	0.189723	0.169841	1	0.326269	0.12619	0.144445	0.112277	0.181809	0.217854	0.142989	0.25595	0.303106	0.234827	0.172344	0.193745	0.11627	0.161913	0.31391	0.190895	0.652049	0.111805	0.121462	0.202322	0.12817	0.121959	0.0932347
	ION_41_05M	0.271441	0.428954	0.409587	0.183341	0.192756	0.209012	0.104441	0.31147	0.348312	0.0794729	0.260683	0.0702695	0.193974	0.114294	0.0769979	0.138861	0.111575	0.226134	0.10313	0.213735	0.241139	0.263665	0.194784	0.18106	0.326269	1	0.10726	0.138508	0.114647	0.202385	0.279906	0.123415	0.358476	0.410591	0.164259	0.197025	0.222428	0.12883	0.142147	0.206851	0.194121	0.320239	0.0890467	0.10347	0.224179	0.114366	0.136036	0.0777771
	ASE_68_50M	0.151144	0.094616	0.104659	0.195932	0.110568	0.204984	0.120079	0.130626	0.12882	0.325941	0.103917	0.188458	0.115318	0.115065	0.316906	0.205932	0.102777	0.169493	0.454502	0.108889	0.176647	0.112192	0.103661	0.213597	0.12619	0.10726	1	0.122435	0.314894	0.195645	0.153203	0.197742	0.136044	0.0989935	0.230669	0.210792	0.208988	0.305119	0.198735	0.112366	0.107975	0.118554	0.139203	0.274039	0.176271	0.116274	0.158512	0.12061
	PSE_109_05M	0.134605	0.136197	0.137705	0.112067	0.263101	0.124855	0.142074	0.20133	0.156621	0.170088	0.208872	0.183066	0.164155	0.107842	0.175872	0.0999039	0.110488	0.156091	0.127594	0.247079	0.114973	0.242105	0.251654	0.127362	0.144445	0.138508	0.122435	1	0.166817	0.184621	0.117826	0.14008	0.150669	0.151308	0.135668	0.11871	0.184341	0.16179	0.0996783	0.167102	0.253218	0.146218	0.613308	0.116323	0.191686	0.113453	0.176883	0.557454
	ANE_150_05M	0.137317	0.10523	0.122657	0.211514	0.104141	0.279346	0.0987441	0.165117	0.163966	0.521008	0.0990412	0.126143	0.0945905	0.0795288	0.477357	0.137607	0.0798423	0.182361	0.312299	0.105648	0.188413	0.133103	0.103086	0.268177	0.112277	0.114647	0.314894	0.166817	1	0.376733	0.201786	0.121399	0.171533	0.123837	0.219487	0.298883	0.271831	0.598924	0.13752	0.0895274	0.107705	0.111332	0.157484	0.195025	0.247649	0.0861277	0.130019	0.149456
	ANW_149_05M	0.189926	0.193981	0.19814	0.224344	0.147497	0.377595	0.103297	0.276055	0.277882	0.236191	0.159545	0.101288	0.131642	0.0931566	0.224825	0.107662	0.0929283	0.188818	0.206244	0.16517	0.227373	0.207102	0.149431	0.258289	0.181809	0.202385	0.195645	0.184621	0.376733	1	0.269576	0.0967333	0.279462	0.216607	0.246516	0.37296	0.319855	0.369437	0.124027	0.130173	0.156207	0.176125	0.136957	0.124489	0.300332	0.0949407	0.119996	0.132777
	IOS_64_05M	0.228008	0.266009	0.31869	0.445053	0.0752875	0.339296	0.116946	0.167982	0.330145	0.135685	0.0819631	0.0872902	0.0863885	0.0984191	0.121073	0.198133	0.100261	0.372322	0.159391	0.0722145	0.450695	0.104876	0.0616858	0.343144	0.217854	0.279906	0.153203	0.117826	0.201786	0.269576	1	0.0943034	0.339099	0.278797	0.22869	0.319215	0.257715	0.218296	0.200769	0.082432	0.0668988	0.192801	0.0857109	0.093462	0.156013	0.102576	0.177327	0.10435
	PSE_94_05M	0.152486	0.12656	0.121306	0.112013	0.16703	0.0980325	0.181107	0.120585	0.105986	0.149384	0.151486	0.302756	0.182826	0.190771	0.149671	0.227868	0.178924	0.12356	0.186829	0.152388	0.12091	0.137467	0.157234	0.123958	0.142989	0.123415	0.197742	0.14008	0.121399	0.0967333	0.0943034	1	0.104949	0.117113	0.14882	0.113092	0.11688	0.112413	0.194202	0.169153	0.16022	0.138961	0.174488	0.282109	0.135976	0.199613	0.19991	0.172206
	IOS_65_30M	0.22765	0.388074	0.369097	0.218072	0.160936	0.254665	0.106119	0.291489	0.452353	0.11035	0.193717	0.0811595	0.158076	0.0996034	0.106181	0.115357	0.100711	0.212707	0.138165	0.168836	0.291069	0.221082	0.144323	0.218715	0.25595	0.358476	0.136044	0.150669	0.171533	0.279462	0.339099	0.104949	1	0.435953	0.201967	0.235598	0.317028	0.175638	0.126079	0.170806	0.153422	0.27222	0.098649	0.0961623	0.230847	0.101192	0.120076	0.10227
	IOS_58_66M	0.242289	0.534405	0.449564	0.170795	0.209945	0.199739	0.102138	0.301651	0.448352	0.0872434	0.256862	0.0731072	0.21962	0.105424	0.0861855	0.116857	0.110247	0.185048	0.101608	0.213139	0.240921	0.250202	0.185423	0.169524	0.303106	0.410591	0.0989935	0.151308	0.123837	0.216607	0.278797	0.117113	0.435953	1	0.16661	0.188034	0.258906	0.130697	0.120427	0.233719	0.186371	0.326403	0.101691	0.0948863	0.239557	0.109019	0.113966	0.0862126
	RED_34_60M	0.273769	0.152857	0.156286	0.233039	0.133649	0.267199	0.131311	0.200493	0.190698	0.18412	0.139639	0.159404	0.140284	0.123026	0.183195	0.166812	0.119645	0.190967	0.230687	0.134325	0.217143	0.158567	0.120939	0.206596	0.234827	0.164259	0.230669	0.135668	0.219487	0.246516	0.22869	0.14882	0.201967	0.16661	1	0.265668	0.222727	0.215303	0.186245	0.16494	0.128973	0.228931	0.123437	0.178157	0.18401	0.123123	0.150753	0.114418
	ANW_148_05M	0.205098	0.182055	0.209154	0.306732	0.0885224	0.533236	0.113314	0.176675	0.231046	0.20214	0.0928826	0.116132	0.100991	0.102996	0.188439	0.177602	0.0970439	0.253522	0.216013	0.0929327	0.302036	0.131096	0.0798706	0.304624	0.172344	0.197025	0.210792	0.11871	0.298883	0.37296	0.319215	0.113092	0.235598	0.188034	0.265668	1	0.241699	0.316145	0.191009	0.0933289	0.0848235	0.159758	0.0951226	0.13681	0.212099	0.100384	0.160051	0.100076
	ASE_66_30M	0.175489	0.226759	0.224718	0.208704	0.159849	0.251956	0.103708	0.274767	0.318013	0.20356	0.178076	0.110721	0.143164	0.0960281	0.196497	0.117484	0.0960331	0.191391	0.227104	0.173437	0.220873	0.215678	0.159541	0.225577	0.193745	0.222428	0.208988	0.184341	0.271831	0.319855	0.257715	0.11688	0.317028	0.258906	0.222727	0.241699	1	0.272892	0.123781	0.150858	0.165889	0.192639	0.144196	0.130838	0.271054	0.0962523	0.126334	0.141416
	ANE_150_40M	0.142909	0.119093	0.136214	0.227653	0.101001	0.30004	0.0987359	0.165174	0.174206	0.48418	0.103092	0.134297	0.0973224	0.0842625	0.449905	0.144475	0.0797348	0.190549	0.311153	0.106576	0.198477	0.135832	0.103259	0.277001	0.11627	0.12883	0.305119	0.16179	0.598924	0.369437	0.218296	0.112413	0.175638	0.130697	0.215303	0.316145	0.272892	1	0.145324	0.0989885	0.101442	0.11825	0.150923	0.173563	0.235857	0.084962	0.132402	0.148131
	ASW_76_05M	0.201377	0.133104	0.162252	0.254912	0.108226	0.187426	0.153256	0.096964	0.117002	0.147616	0.100425	0.1598	0.146415	0.16583	0.14208	0.470781	0.157286	0.235763	0.193762	0.0995974	0.215698	0.0902688	0.100458	0.273261	0.161913	0.142147	0.198735	0.0996783	0.13752	0.124027	0.200769	0.194202	0.126079	0.120427	0.186245	0.191009	0.123781	0.145324	1	0.129656	0.103806	0.147129	0.123486	0.199993	0.113061	0.155037	0.218371	0.104374
	RED_33_05M	0.216361	0.254351	0.176773	0.0561755	0.469647	0.0977321	0.127419	0.294386	0.188729	0.0958108	0.488477	0.112261	0.569862	0.147203	0.0996566	0.125633	0.148834	0.0708149	0.10723	0.416853	0.102416	0.369363	0.442975	0.0788224	0.31391	0.206851	0.112366	0.167102	0.0895274	0.130173	0.082432	0.169153	0.170806	0.233719	0.16494	0.0933289	0.150858	0.0989885	0.129656	1	0.431688	0.384336	0.148854	0.15447	0.25192	0.148319	0.0968168	0.102923
	ION_36_05M	0.148471	0.195359	0.136562	0.0363386	0.568178	0.093377	0.117388	0.343305	0.164809	0.111397	0.54886	0.107711	0.41143	0.134977	0.11387	0.103386	0.133357	0.0590405	0.0972443	0.74847	0.0760827	0.578232	0.860293	0.0703386	0.190895	0.194121	0.107975	0.253218	0.107705	0.156207	0.0668988	0.16022	0.153422	0.186371	0.128973	0.0848235	0.165889	0.101442	0.103806	0.431688	1	0.233678	0.205104	0.147581	0.287969	0.136216	0.084642	0.140318
	RED_32_05M	0.43961	0.314141	0.284432	0.141829	0.235645	0.158452	0.115809	0.269363	0.290413	0.0925362	0.271865	0.0909627	0.248513	0.121696	0.0945042	0.138472	0.126752	0.147887	0.10846	0.24459	0.191204	0.260927	0.232477	0.156408	0.652049	0.320239	0.118554	0.146218	0.111332	0.176125	0.192801	0.138961	0.27222	0.326403	0.228931	0.159758	0.192639	0.11825	0.147129	0.384336	0.233678	1	0.109727	0.1191	0.216293	0.125839	0.108779	0.0885654
	PSE_102_05M	0.111408	0.0914497	0.0948982	0.0990325	0.219126	0.0973331	0.128751	0.141638	0.107923	0.188955	0.158956	0.239065	0.157532	0.10487	0.194222	0.122793	0.109713	0.124445	0.127577	0.194061	0.0970986	0.176217	0.208338	0.118656	0.111805	0.0890467	0.139203	0.613308	0.157484	0.136957	0.0857109	0.174488	0.098649	0.101691	0.123437	0.0951226	0.144196	0.150923	0.123486	0.148854	0.205104	0.109727	1	0.155351	0.153964	0.112465	0.146275	0.603967
	ANE_152_05M	0.141808	0.104837	0.0964969	0.121543	0.152904	0.129537	0.117353	0.115916	0.0917233	0.286031	0.138254	0.248758	0.172951	0.129864	0.306345	0.222314	0.11739	0.109034	0.307426	0.140838	0.11224	0.125183	0.145958	0.140027	0.121462	0.10347	0.274039	0.116323	0.195025	0.124489	0.093462	0.282109	0.0961623	0.0948863	0.178157	0.13681	0.130838	0.173563	0.199993	0.15447	0.147581	0.1191	0.155351	1	0.162366	0.128051	0.134655	0.114985
	ANW_145_05M	0.181256	0.229242	0.194198	0.104374	0.285574	0.217754	0.0994699	0.336322	0.240485	0.205985	0.283676	0.106033	0.264037	0.107532	0.20485	0.11577	0.108135	0.118781	0.173899	0.295527	0.150748	0.323258	0.284089	0.164855	0.202322	0.224179	0.176271	0.191686	0.247649	0.300332	0.156013	0.135976	0.230847	0.239557	0.18401	0.212099	0.271054	0.235857	0.113061	0.25192	0.287969	0.216293	0.153964	0.162366	1	0.109602	0.109703	0.118992
	PSW_123_05M	0.139923	0.118159	0.114462	0.109742	0.140281	0.0961029	0.529367	0.118727	0.0993055	0.0879461	0.137277	0.186038	0.160435	0.793067	0.0869403	0.15441	0.80749	0.136903	0.107967	0.134615	0.109435	0.120635	0.140364	0.101254	0.12817	0.114366	0.116274	0.113453	0.0861277	0.0949407	0.102576	0.199613	0.101192	0.109019	0.123123	0.100384	0.0962523	0.084962	0.155037	0.148319	0.136216	0.125839	0.112465	0.128051	0.109602	1	0.298468	0.140396
	PON_138_05M	0.148331	0.123326	0.161368	0.235457	0.0971762	0.165107	0.379115	0.0954592	0.115352	0.12259	0.0809401	0.228565	0.107189	0.287745	0.125848	0.217115	0.280444	0.301591	0.154903	0.0804739	0.178212	0.0821541	0.0867027	0.184204	0.121959	0.136036	0.158512	0.176883	0.130019	0.119996	0.177327	0.19991	0.120076	0.113966	0.150753	0.160051	0.126334	0.132402	0.218371	0.0968168	0.084642	0.108779	0.146275	0.134655	0.109703	0.298468	1	0.252348
	PSE_109_30M	0.0963952	0.0789097	0.0968236	0.135074	0.155723	0.106108	0.217894	0.113956	0.105426	0.160947	0.119602	0.33858	0.108874	0.130204	0.174419	0.0968722	0.144217	0.158423	0.121984	0.135007	0.100729	0.13534	0.136685	0.130947	0.0932347	0.0777771	0.12061	0.557454	0.149456	0.132777	0.10435	0.172206	0.10227	0.0862126	0.114418	0.100076	0.141416	0.148131	0.104374	0.102923	0.140318	0.0885654	0.603967	0.114985	0.118992	0.140396	0.252348	1
	PSE_111_05M	0.124578	0.105417	0.103105	0.113052	0.140914	0.0896935	0.445457	0.114676	0.0941251	0.0938718	0.126713	0.372804	0.148321	0.441865	0.103147	0.150326	0.466794	0.114883	0.110445	0.128827	0.105042	0.117929	0.136982	0.113911	0.116573	0.0985271	0.116133	0.138621	0.0870604	0.0859085	0.0884562	0.262846	0.0976583	0.0962299	0.12293	0.0948262	0.0949065	0.086738	0.155086	0.136002	0.134359	0.118479	0.150118	0.137419	0.102087	0.417191	0.259312	0.220771
	PSE_110_05M	0.0910443	0.0763023	0.0910874	0.151517	0.120595	0.106989	0.300619	0.1037	0.093922	0.154099	0.0959516	0.426331	0.0934616	0.173231	0.1668	0.105385	0.187824	0.160099	0.125375	0.107449	0.109863	0.111088	0.110094	0.127771	0.0850122	0.0728077	0.119325	0.373057	0.140259	0.124357	0.111079	0.189339	0.0967497	0.08339	0.117758	0.101931	0.130985	0.138729	0.108241	0.092578	0.11086	0.0831684	0.403843	0.118544	0.100102	0.181363	0.301379	0.746922
	IOS_62_05M	0.239482	0.516679	0.414715	0.13168	0.254507	0.171038	0.112565	0.314829	0.396458	0.0871316	0.309673	0.0713709	0.270381	0.12076	0.0833597	0.112028	0.120902	0.157058	0.0986545	0.258468	0.219704	0.280927	0.234053	0.141719	0.317348	0.408854	0.101308	0.141074	0.114635	0.192182	0.229035	0.127163	0.384866	0.507924	0.162608	0.162178	0.236994	0.119323	0.119633	0.276847	0.227542	0.341434	0.0984257	0.105072	0.244415	0.122307	0.108152	0.0788888
	PON_138_60M	0.100276	0.0728706	0.0795809	0.187185	0.112347	0.156261	0.181259	0.107943	0.097949	0.270595	0.0910473	0.43598	0.110467	0.120503	0.294	0.136016	0.119228	0.153704	0.251857	0.0989929	0.133938	0.103544	0.103279	0.167702	0.0787055	0.0652479	0.235362	0.231023	0.233703	0.165346	0.124543	0.178109	0.100108	0.0767028	0.236211	0.163494	0.152324	0.223529	0.147887	0.0966691	0.10646	0.0793433	0.267093	0.25447	0.145123	0.123527	0.197313	0.345589
	ANE_004_05M	0.128063	0.0788242	0.0913141	0.147362	0.119017	0.155086	0.093367	0.121218	0.101021	0.544893	0.108318	0.154552	0.121989	0.0931186	0.521243	0.19163	0.089679	0.138513	0.374153	0.119912	0.122829	0.119794	0.118597	0.182125	0.102615	0.0854707	0.355271	0.154227	0.385387	0.186704	0.117228	0.2465	0.107954	0.0902191	0.168899	0.168387	0.182285	0.349486	0.163256	0.111127	0.119199	0.104877	0.168065	0.376398	0.186041	0.0962786	0.126118	0.143742
	PSW_125_05M	0.13238	0.113043	0.116702	0.112675	0.1417	0.0921359	0.538108	0.116856	0.101178	0.0798066	0.136936	0.175981	0.161334	0.864508	0.0843051	0.153688	0.944737	0.120783	0.100744	0.134412	0.112472	0.123135	0.139267	0.104187	0.125746	0.108967	0.107088	0.105683	0.0781796	0.088738	0.0989909	0.185324	0.10324	0.110077	0.121349	0.0966518	0.096453	0.0782699	0.1561	0.150785	0.138191	0.126418	0.107695	0.127487	0.108946	0.845975	0.265992	0.134085
	ANW_142_05M	0.245016	0.188885	0.239174	0.36276	0.0806857	0.418688	0.123071	0.133911	0.218368	0.133787	0.0860392	0.108316	0.111719	0.117947	0.126967	0.279423	0.116046	0.312179	0.167378	0.079576	0.327436	0.101331	0.0730537	0.326307	0.203865	0.219534	0.156675	0.097921	0.188901	0.243354	0.361711	0.118634	0.220474	0.197819	0.219896	0.419734	0.180221	0.206631	0.274462	0.0966495	0.073538	0.179466	0.0918345	0.129414	0.141997	0.118273	0.184219	0.0951879
	PON_137_05M	0.117299	0.113324	0.124951	0.154501	0.171557	0.146293	0.15962	0.160172	0.148516	0.192265	0.133957	0.228927	0.113763	0.10332	0.199296	0.0983446	0.104748	0.195445	0.139474	0.15592	0.133226	0.169115	0.154955	0.153621	0.116712	0.113615	0.138598	0.653167	0.203668	0.19746	0.140879	0.127592	0.14284	0.123194	0.137087	0.132336	0.186588	0.198236	0.107818	0.10916	0.16148	0.107373	0.558298	0.113657	0.166009	0.103473	0.207247	0.660212
	MED_18_05M	0.146013	0.103281	0.104102	0.118129	0.146884	0.129081	0.113907	0.115647	0.0912552	0.275217	0.135722	0.177888	0.172562	0.119648	0.286004	0.218379	0.110168	0.115665	0.294626	0.140548	0.125909	0.121548	0.145302	0.149461	0.124979	0.103232	0.282507	0.119423	0.19969	0.122189	0.0951899	0.301787	0.0969659	0.101201	0.170202	0.140093	0.134088	0.189062	0.204529	0.152513	0.141803	0.127811	0.141888	0.415103	0.159342	0.1272	0.143848	0.106294
	ASE_70_05M	0.12337	0.0920822	0.104509	0.191063	0.112141	0.154839	0.162479	0.102935	0.100321	0.244039	0.0923353	0.304079	0.111595	0.124184	0.25024	0.188095	0.119388	0.182087	0.238344	0.100699	0.139467	0.100901	0.0977289	0.189129	0.0992638	0.0949254	0.227275	0.242776	0.201894	0.153177	0.133236	0.209141	0.10495	0.0902216	0.180277	0.154607	0.156511	0.199494	0.190009	0.0962743	0.107204	0.0979752	0.285833	0.222717	0.131399	0.129873	0.235508	0.321539
	PSE_100_05M	0.129621	0.111569	0.112369	0.113826	0.150181	0.0944894	0.414172	0.115251	0.0993417	0.0990093	0.137415	0.330369	0.160713	0.390208	0.109655	0.166616	0.387829	0.124104	0.122356	0.136115	0.113613	0.124322	0.144617	0.106897	0.121629	0.104362	0.122414	0.140641	0.0915311	0.0931988	0.0952896	0.264872	0.0967642	0.101963	0.128835	0.102657	0.0964975	0.093728	0.162039	0.150453	0.141793	0.121625	0.16017	0.154218	0.109594	0.364731	0.243977	0.2087
	PSE_93_05M	0.170509	0.130372	0.128134	0.12651	0.180506	0.120102	0.113603	0.124799	0.110783	0.145636	0.162903	0.208223	0.207566	0.141354	0.147051	0.227392	0.129236	0.125499	0.184819	0.166196	0.128165	0.144505	0.17463	0.132054	0.155372	0.133855	0.193633	0.137465	0.117449	0.108707	0.103324	0.250035	0.113015	0.121874	0.173125	0.123274	0.127598	0.113439	0.225123	0.188498	0.173173	0.153461	0.196921	0.301052	0.166594	0.137218	0.149888	0.138759
	ASW_72_100M	0.189952	0.133269	0.178346	0.504112	0.0499224	0.298059	0.144516	0.084296	0.15366	0.185155	0.0456163	0.172733	0.0682395	0.121177	0.186848	0.280916	0.115009	0.337639	0.255711	0.0414895	0.310568	0.0501752	0.0358236	0.360856	0.143957	0.134853	0.236327	0.099483	0.224012	0.220736	0.322727	0.131758	0.169728	0.126827	0.259609	0.308751	0.173646	0.236068	0.296135	0.0554062	0.0386691	0.12377	0.107198	0.163724	0.107341	0.121163	0.235125	0.127399
	PSE_111_90M	0.11854	0.0878115	0.0902072	0.126223	0.12451	0.114071	0.284108	0.100314	0.0806348	0.139137	0.107389	0.725123	0.135838	0.249858	0.165883	0.151422	0.241388	0.123884	0.17834	0.114978	0.104378	0.108983	0.117682	0.11349	0.1	0.0822542	0.165598	0.151822	0.109899	0.103963	0.0858056	0.316541	0.0867536	0.0824238	0.161425	0.116861	0.103475	0.115932	0.167	0.121818	0.118672	0.102286	0.181311	0.227819	0.107855	0.2514	0.24339	0.263528
	ION_42_05M	0.26563	0.418468	0.400309	0.175833	0.197426	0.211692	0.106593	0.291391	0.361333	0.0831774	0.254309	0.0679811	0.202826	0.118858	0.0788184	0.142202	0.11859	0.226829	0.107876	0.203458	0.238225	0.237715	0.181989	0.177079	0.332018	0.541399	0.112896	0.126914	0.115405	0.201647	0.266742	0.121691	0.346087	0.393497	0.172117	0.209798	0.220252	0.126921	0.147173	0.222435	0.18491	0.332443	0.084482	0.103355	0.225154	0.114547	0.140182	0.0736736
	RED_34_05M	0.174674	0.226669	0.156534	0.0452168	0.519321	0.0852273	0.127415	0.282036	0.166963	0.101761	0.504817	0.120463	0.610308	0.155464	0.106447	0.131664	0.149567	0.0564889	0.108935	0.471624	0.0873825	0.383588	0.512823	0.0719526	0.253691	0.177819	0.113957	0.17325	0.0839822	0.118174	0.0684306	0.174504	0.145901	0.202405	0.14798	0.0821549	0.139321	0.0924014	0.136955	0.808829	0.492221	0.300356	0.167759	0.167757	0.255482	0.154545	0.0959225	0.113486
	ASE_66_05M	0.185145	0.230595	0.229228	0.187976	0.153953	0.267935	0.106388	0.282517	0.35579	0.204369	0.172164	0.1008	0.134697	0.0935025	0.198588	0.104546	0.0941928	0.190594	0.214337	0.169578	0.233036	0.225997	0.152082	0.228549	0.195291	0.222252	0.207837	0.195368	0.28605	0.337117	0.262894	0.106859	0.332549	0.275531	0.211064	0.253127	0.448748	0.273885	0.111845	0.147173	0.157768	0.199519	0.145492	0.120129	0.300809	0.101706	0.122152	0.136828
	ANE_004_40M	0.111577	0.07119	0.0764331	0.174896	0.107559	0.179841	0.108528	0.117675	0.103321	0.573288	0.090787	0.214735	0.105994	0.0929694	0.593171	0.14315	0.0862879	0.13883	0.384571	0.100246	0.14381	0.111602	0.103846	0.210336	0.09086	0.0697801	0.350743	0.161064	0.450041	0.222363	0.129518	0.143591	0.112029	0.0813969	0.203182	0.196482	0.206973	0.401136	0.150437	0.089293	0.103846	0.096242	0.176788	0.319761	0.192095	0.0905593	0.128938	0.166043
	PSE_102_40M	0.108494	0.0869908	0.0927313	0.0975353	0.188638	0.102108	0.121533	0.125228	0.101895	0.219999	0.14136	0.271131	0.140378	0.100046	0.228143	0.131152	0.106477	0.12822	0.154315	0.172542	0.106952	0.158547	0.182263	0.132317	0.100071	0.0831828	0.158611	0.495702	0.177264	0.133088	0.0914248	0.17624	0.0992329	0.0938517	0.134265	0.103781	0.146519	0.168301	0.132458	0.130361	0.17989	0.0952573	0.962622	0.186303	0.16173	0.111295	0.152091	0.531647
	ION_42_80M	0.247129	0.291686	0.281165	0.187384	0.18787	0.254622	0.108675	0.372975	0.395849	0.125987	0.241606	0.0776633	0.16662	0.108919	0.117043	0.0966072	0.110242	0.183481	0.14308	0.212447	0.24398	0.287346	0.192284	0.183509	0.279602	0.357019	0.14126	0.16844	0.188173	0.299768	0.282753	0.104778	0.380677	0.346614	0.225194	0.231124	0.302947	0.185526	0.111581	0.196954	0.193243	0.280188	0.113943	0.103263	0.255442	0.106346	0.116455	0.103028
	ION_48_05M	0.222717	0.171423	0.238502	0.340447	0.0907616	0.196141	0.13846	0.08366	0.126411	0.101573	0.0840634	0.129189	0.11942	0.150336	0.0976531	0.525616	0.139659	0.391882	0.14978	0.0759189	0.279465	0.075362	0.075022	0.268961	0.193299	0.203875	0.161893	0.0902486	0.105824	0.110647	0.270112	0.171592	0.140015	0.143455	0.16885	0.200217	0.118543	0.117608	0.434847	0.102523	0.0745094	0.157318	0.103787	0.168625	0.0975211	0.145342	0.273519	0.0877689
	ION_45_05M	0.274854	0.258607	0.342042	0.34806	0.0941699	0.234621	0.124076	0.126366	0.20783	0.0894045	0.102532	0.0901236	0.112607	0.128688	0.0800395	0.353744	0.125511	0.41768	0.12148	0.0932964	0.331507	0.101116	0.0830927	0.289412	0.251289	0.317732	0.129928	0.106733	0.114934	0.150203	0.357757	0.133351	0.21964	0.236622	0.176342	0.225756	0.147865	0.126082	0.306079	0.105062	0.0830913	0.217073	0.0960005	0.117349	0.122678	0.120422	0.202222	0.0879866
	MED_18_60M	0.142402	0.107617	0.110218	0.122899	0.152428	0.127685	0.116813	0.123113	0.0942056	0.258898	0.142516	0.170408	0.180055	0.128503	0.263331	0.220729	0.117792	0.122962	0.273912	0.137686	0.122556	0.127045	0.146724	0.145914	0.128017	0.11042	0.26828	0.123827	0.182023	0.123052	0.0967208	0.301811	0.0992486	0.0986362	0.169025	0.136942	0.127228	0.174743	0.206816	0.158139	0.142034	0.126345	0.147982	0.39725	0.153886	0.128671	0.150281	0.109936
	ASW_72_05M	0.243719	0.184972	0.259217	0.393818	0.0773154	0.276202	0.128921	0.116071	0.186879	0.124651	0.0710051	0.114371	0.0869575	0.121344	0.11644	0.309134	0.113184	0.389721	0.16711	0.0736239	0.326613	0.083074	0.0661506	0.347651	0.201381	0.224446	0.171891	0.105604	0.16273	0.189438	0.359198	0.13058	0.196667	0.179753	0.184986	0.272801	0.177065	0.177729	0.309116	0.0794033	0.0677503	0.164292	0.111712	0.1241	0.131376	0.119303	0.227017	0.111484
	PSW_128_40M	0.126797	0.107041	0.122582	0.160552	0.116965	0.116936	0.752934	0.111531	0.103915	0.0915565	0.11062	0.234792	0.130885	0.525287	0.0935564	0.143158	0.552587	0.177744	0.111887	0.108521	0.135492	0.101581	0.110175	0.124486	0.1156	0.103778	0.118359	0.148727	0.0951541	0.101799	0.128719	0.175605	0.107768	0.105617	0.129898	0.117935	0.10301	0.0975113	0.155848	0.118847	0.110998	0.1086	0.130052	0.105588	0.0980121	0.517204	0.407868	0.231967
	PSE_110_50M	0.0886795	0.0769872	0.0859601	0.1495	0.115669	0.113514	0.319887	0.0998494	0.0918517	0.1573	0.0917235	0.47121	0.0963515	0.178294	0.169535	0.109774	0.201945	0.152948	0.136981	0.104578	0.114401	0.102132	0.104705	0.130451	0.081975	0.0675578	0.133847	0.326235	0.145829	0.125331	0.107954	0.195524	0.0942994	0.07919	0.128209	0.112913	0.127272	0.142709	0.107557	0.0886323	0.105443	0.0797169	0.34962	0.135607	0.104092	0.192261	0.304238	0.636165
[truncated: 26 more columns]

## Sheet: (b) Six 1a.3.V proteotypes
	sample_id	proteotype	Region	Temperature
	ANE_004_05M	C	Atlantic	20.5251
	ANE_004_40M	C	Atlantic	16.2463
	ANE_150_05M	C	Atlantic	17.5831
	ANE_150_40M	C	Atlantic	17.6636
	ANE_151_05M	C	Atlantic	17.2601
	ANE_151_80M	C	Atlantic	16.7511
	ANE_152_05M	C	Atlantic	14.2806
	ANW_141_05M	D	Atlantic	27.1194
	ANW_142_05M	E	Atlantic	24.9656
	ANW_145_05M	F	Atlantic	14.1189
	ANW_146_05M	E	Atlantic	19.1288
	ANW_148_05M	E	Atlantic	20.3973
	ANW_149_05M	F	Atlantic	18.7327
	ASE_66_05M	F	Atlantic	15.0335
	ASE_66_30M	F	Atlantic	15.019
	ASE_68_05M	C	Atlantic	16.8321
	ASE_68_50M	C	Atlantic	16.7874
	ASE_70_05M	B	Atlantic	19.7768
	ASW_72_05M	E	Atlantic	25.0262
	ASW_72_100M	E	Atlantic	24.1127
	ASW_76_05M	E	Atlantic	23.3495
	ASW_78_05M	E	Atlantic	19.8541
	ION_36_05M	D	Indian	25.5814
	ION_36_17M	D	Indian	25.374
	ION_38_05M	D	Indian	26.2314
	ION_38_25M	D	Indian	25.4944
	ION_39_25M	D	Indian	26.8122
	ION_41_05M	F	Indian	29.0894
	ION_41_60M	F	Indian	27.1177
	ION_42_05M	F	Indian	29.9803
	ION_42_80M	F	Indian	27.7234
	ION_45_05M	E	Indian	30.4964
	ION_48_05M	E	Indian	29.8182
	IOS_52_05M	E	Indian	27.8684
	IOS_52_75M	E	Indian	24.8943
	IOS_56_05M	F	Indian	27.3231
	IOS_57_05M	F	Indian	26.9654
	IOS_58_66M	F	Indian	25.3083
	IOS_62_05M	F	Indian	25.0802
	IOS_64_05M	E	Indian	22.1656
	IOS_64_65M	E	Indian	22.2503
	IOS_65_05M	F	Indian	21.8168
	IOS_65_30M	F	Indian	21.8149
	MED_18_05M	C	Mediterranean	21.4395
	MED_18_60M	C	Mediterranean	18.3684
	PON_132_05M	E	Pacific	25.1739
	PON_137_05M	B	Pacific	26.4091
	PON_138_05M	A	Pacific	26.6362
	PON_138_60M	B	Pacific	19.0484
	PON_140_05M	D	Pacific	26.6292
	PSE_100_05M	A	Pacific	25.2512
	PSE_100_50M	B	Pacific	20.6494
	PSE_102_05M	B	Pacific	24.9431
	PSE_102_40M	B	Pacific	19.5663
	PSE_109_05M	B	Pacific	27.6176
	PSE_109_30M	B	Pacific	26.532
	PSE_110_05M	B	Pacific	23.8683
	PSE_110_50M	B	Pacific	21.8146
	PSE_111_05M	A	Pacific	22.7687
	PSE_111_90M	B	Pacific	19.8814
	PSE_93_05M	C	Pacific	18.0145
	PSE_94_05M	C	Pacific	21.132
	PSW_122_05M	A	Pacific	26.5441
	PSW_123_05M	A	Pacific	26.5762
	PSW_124_05M	A	Pacific	26.519
	PSW_125_05M	A	Pacific	26.7802
	PSW_128_05M	A	Pacific	26.0745
	PSW_128_40M	A	Pacific	26.0802
	RED_31_05M	F	Red_Sea	25.0621
	RED_32_05M	F	Red_Sea	25.8244
	RED_32_80M	F	Red_Sea	26.0504
	RED_33_05M	D	Red_Sea	27.3295
	RED_34_05M	D	Red_Sea	27.5986
	RED_34_60M	F	Red_Sea	27.5899

## Sheet: (c) Sample data for ANOVA est
	Samples	Temperature	Mean_Coverage	SNV_density	SAAV_density	Nb_invariant_proteins	AA_DL_Proteotypes	AA_DL_Main_Groups	AA_FI_Proteotypes	AA_FI_Main_Groups	NT_FI_Proteotypes	NT_FI_Main_Groups	Depth	Depth_Id	Size_fractiontion	Year	Month	Day	Exact sampling date	Latitude	Longitude	Chlorophyll_Sensor_s	Temperature_(deg_C)	Salinity_(PSU)	Oxygen_(umol/kg)	Nitrates_(umol/L)	NO2_(umol/L)	PO4_(umol/L)	NO2NO3_(umol/L)	SI_(umol/L)
	ANE_004_05M	20.5251	187.459	20.7042	6.24808	13	C	Gp_01	C	Gp_01	F	Gp_02	10	SRF	0.22-1.6	2009	9	15	9/15/2009__10:15:00_AM	36.5533	-6.56683	0.078	20.5251	36.6324
	ANE_004_40M	16.2463	310.65	20.8868	6.00476	18	C	Gp_01	C	Gp_01	F	Gp_02	38.689	DCM	0.22-1.6	2009	9	15	9/15/2009__4:45:00_PM	36.573	-6.53867	0.090621	16.2463	36.5564
	ANE_150_05M	17.5831	329.18	19.8443	5.40911	28	C	Gp_01	C	Gp_01	E	Gp_02	5.53017	SRF	0.22-3	2012	3	5	3/5/2012__11:02:00_AM	35.907	-37.261	0.048898	17.5831	36.3123	228.376	-0.328716	0.04	0.01	0.17	0.84
	ANE_150_40M	17.6636	282.193	19.64	5.35403	28	C	Gp_01	C	Gp_01	E	Gp_02	39.7792	DCM	0.22-3	2012	3	5	3/5/2012__9:32:00_PM	35.7512	-37.0512	0.132494	17.6636	36.2402	230.133	1.21028	0.04	0	0.17	0.84
	ANE_151_05M	17.2601	319.869	20.3894	5.83316	19	C	Gp_01	C	Gp_01	F	Gp_02	5.40208	SRF	0.22-3	2012	3	9	3/9/2012__10:13:00_AM	36.1558	-29.0089	0.0419	17.2601	36.2377	232.053	0.334082	0.02	0.01	0.02	0.65
	ANE_151_80M	16.7511	224.337	20.4895	5.90211	13	C	Gp_01	C	Gp_01	F	Gp_02	77.5699	DCM	0.22-3	2012	3	9	3/9/2012__6:49:00_PM	36.1944	-28.8829	0.121845	16.7511	36.1629	228.545	1.56535	0.01	0.01	0.05	0.63
	ANE_152_05M	14.2806	78.221	21.1405	7.87292	6	C	Gp_01	B	Gp_01	B	Gp_01	5.41367	SRF	0.22-3	2012	3	19	3/19/2012__10:42:00_AM	43.6876	-16.8515	0.201016	14.2806	35.986	243.148	2.99923	0.31	0.16	2.16	1.24
	ANW_141_05M	27.1194	566.671	15.2034	3.96103	65	D	Gp_02	D	Gp_02	C	Gp_02	5.43167	SRF	0.22-3	2011	12	30	12/30/2011__12:56:00_PM	9.84907	-80.0384	0.01585	27.1194	34.3472	195.524	-1.72396	0	0.01	0	2.93
	ANW_142_05M	24.9656	291.69	19.2012	5.53633	32	E	Gp_02	E	Gp_01	E	Gp_02	5.443	SRF	0.22-3	2012	1	9	1/9/2012__12:41:00_PM	25.5101	-88.383	0.042495	24.9656	36.1937	194.268	-2.2118	0.02	0	0.05	1.22
	ANW_145_05M	14.1189	232.899	17.964	4.73897	41	F	Gp_02	D	Gp_02	D	Gp_02	5.52908	SRF	0.22-3	2012	2	2	2/2/2012__12:02:00_PM	39.2302	-70.0325	0.048898	14.1189	35.1833	233.859	3.47819	0.11	0.35	4.38	2.77
	ANW_146_05M	19.1288	271.357	19.1876	5.32906	33	E	Gp_02	F	Gp_02	E	Gp_02	11.6915	SRF	0.22-3	2012	2	15	2/15/2012__12:59:00_PM	34.6775	-71.3023		19.1288	36.4626	214.365	0.859819	0.22	0.02	0.74	0.94
	ANW_148_05M	20.3973	244.663	19.3684	5.40079	29	E	Gp_02	F	Gp_02	E	Gp_02	6.0535	SRF	0.22-3	2012	2	24	2/24/2012__11:41:00_AM	31.6962	-64.2472	0.224444	20.3973	36.5996	212.562		0.09	0	0.15	0.73
	ANW_149_05M	18.7327	345.842	18.4717	4.93395	39	F	Gp_02	F	Gp_02	D	Gp_02	5.53067	SRF	0.22-3	2012	3	1	3/1/2012__11:55:00_AM	34.0964	-49.8906	0.163228	18.7327	36.4072	220.19	-1.17612	0.25	0.06	0.68	0.8
	ASE_66_05M	15.0335	388.197	18.9172	5.03382	45	F	Gp_02	F	Gp_02	D	Gp_02	5.39475	SRF	0.22-3	2010	7	15	7/15/2010__12:26:00_PM	-34.9363	17.9366	0.186697	15.0335	35.3233	238.916	2.45099	0.3	0.34	3.34	2.74
	ASE_66_30M	15.019	213.66	18.9173	5.05522	46	F	Gp_02	F	Gp_02	D	Gp_02	28.633	DCM	0.22-3	2010	7	15	7/15/2010__4:32:00_PM	-34.8933	18.073	0.181406	15.019	35.3315	240.413		0.26	0.37	3.23	2.47
	ASE_68_05M	16.8321	84.2021	20.0136	6.21717	11	C	Gp_01	C	Gp_01	F	Gp_02	5.42742	SRF	0.22-3	2010	9	14	9/14/2010__9:14:00_AM	-31.0302	4.68787	0.353707	16.8321	35.6868	231.915		0.25	0.229	1.303	2.601
	ASE_68_50M	16.7874	70.1903	19.3117	6.20291	13	C	Gp_01	C	Gp_01	F	Gp_02	40.2689	DCM	0.22-3	2010	9	14	9/14/2010__9:14:00_AM	-31.0302	4.68787	0.161808	16.7874	35.6878	231.683		0.285	0.227	1.08	2.436
	ASE_70_05M	19.7768	58.2038	19.1253	6.32734	18	B	Gp_01	B	Gp_01	B	Gp_01	5.39667	SRF	0.22-3	2010	9	21	9/21/2010__7:05:00_AM	-20.4368	-3.18585	0.604752	19.7768	36.3762	215.651	0.168013	0.054	0.364	0.986	1.362
	ASW_72_05M	25.0262	196.242	19.5407	5.7531	35	E	Gp_02	E	Gp_01	E	Gp_02	5.8434	SRF	0.22-3	2010	10	5	10/5/2010__8:10:00_AM	-8.77637	-17.9127	0.17638	25.0262	36.4232	199.119	0.263475	0.003	0.104	0.018	0.868
	ASW_72_100M	24.1127	187.408	20.7149	6.19894	28	E	Gp_02	E	Gp_01	E	Gp_02	95.4033	DCM	0.22-3	2010	10	5	10/5/2010__12:42:00_PM	-8.70258	-17.9398	0.020173	24.1127	36.6033	194.428	0.241265	0.011	0.143	0.044	1.319
	ASW_76_05M	23.3495	120.304	19.8978	6.78071	24	E	Gp_02	E	Gp_01	F	Gp_02	5.46125	SRF	0.22-3	2010	10	16	10/16/2010__10:07:00_AM	-20.9406	-35.196	0.47554	23.3495	37.1014	206.194	0.030608	0.001	0.056	0	0.814
	ASW_78_05M	19.8541	407.961	20.2789	5.82483	30	E	Gp_02	E	Gp_01	E	Gp_02	5.5735	SRF	0.22-3	2010	11	4	11/4/2010__10:24:00_AM	-30.1381	-43.29	0.006724	19.8541	36.3242	221.475	-0.385346	0	0	0.017	0.481
	ION_36_05M	25.5814	726.775	15.5272	3.95231	72	D	Gp_02	D	Gp_02	C	Gp_02	5.47242	SRF	0.22-1.6	2010	3	12	3/12/2010__6:19:00_AM	20.8183	63.5046		25.5814	36.5301	210.897		0.05	0.37	0.13	1.2
	ION_36_17M	25.374	1261.36	15.5234	3.95112	70	D	Gp_02	D	Gp_02	C	Gp_02	17.3917	DCM	0.22-1.6	2010	3	12	3/12/2010__10:34:00_AM	20.8176	63.5121	0.176565	25.374	36.5493	211.607	0.367767	0.51	0.51	2.08	1.79
	ION_38_05M	26.2314	597.868	15.6833	4.02048	65	D	Gp_02	D	Gp_02	C	Gp_02	5.45433	SRF	0.1-0.22	2010	3	15	3/15/2010__3:44:00_AM	19.0386	64.4937	0.394226	26.2314	36.6179	199.935	0.889376	0.01	0.32	0.06	1.18
	ION_38_25M	25.4944	861.106	16.1494	4.15839	64	D	Gp_02	D	Gp_02	C	Gp_02	25.3365	DCM	0.22-1.6	2010	3	15	3/15/2010__9:32:00_AM	19.0258	64.6227	0.04282	25.4944		154.7	1.23012	0.7	0.42	1.86	1.63
	ION_39_25M	26.8122	541.108	15.3758	3.93329	75	D	Gp_02	D	Gp_02	C	Gp_02	25.3126	DCM	0.22-1.6	2010	3	18	3/18/2010__9:52:00_AM	18.5702	66.4861	0.085544	26.8122	36.3323	192.959	-0.611888	0.02	0.26	0.09	1.28
	ION_41_05M	29.0894	571.534	17.4505	4.71915	50	F	Gp_02	F	Gp_02	D	Gp_02	5.48592	SRF	0.1-0.22	2010	3	30	3/30/2010__2:56:00_AM	14.5954	69.981	0.032278	29.0894	36.0249	187.429	-1.34315	0	0.14	0.09	1.47
	ION_41_60M	27.1177	509.915	16.9258	4.39775	57	F	Gp_02	D	Gp_02	D	Gp_02	58.151	DCM	0.22-1.6	2010	3	30	3/30/2010__8:46:00_AM	14.56	70.0117	0.089746	27.1177	36.4962	148.328	-0.224514	0.07	0.34	0.49	1.38
	ION_42_05M	29.9803	536.125	17.4001	4.65733	56	F	Gp_02	F	Gp_02	D	Gp_02	5.41783	SRF	0.22-1.6	2010	4	4	4/4/2010__3:13:00_AM	6.03133	73.8941	0.162993	29.9803	34.5615	189.255	-1.47882	0	0.08	0.03	2.21
	ION_42_80M	27.7234	569.833	17.5051	4.62206	60	F	Gp_02	F	Gp_02	D	Gp_02	79.0212	DCM	0.22-1.6	2010	4	4	4/4/2010__9:05:00_AM	5.99968	73.9015	0.214573	27.7234	35.1035	132.779	0.569531	0.15	0.34	1.39	3.2
	ION_45_05M	30.4964	445.957	18.6815	5.4218	43	E	Gp_02	E	Gp_01	E	Gp_02	5.47558	SRF	0.22-1.6	2010	4	13	4/13/2010__3:21:00_AM	0.004567	71.644	0.215292	30.4964	35.0911	185.244	2.57579	0.02	1.94	28.64	15.14
	ION_48_05M	29.8182	308.529	20.087	6.3103	32	E	Gp_02	E	Gp_01	F	Gp_02	5.43733	SRF	0.22-1.6	2010	4	19	4/19/2010__7:54:00_AM	-9.39212	66.4236	0.272648	29.8182	34.1689	187.257	-2.20176	0.01	0.08	0.06	2.12
	IOS_52_05M	27.8684	229.156	19.8364	5.69168	32	E	Gp_02	E	Gp_01	E	Gp_02	5.53958	SRF	0.22-1.6	2010	5	17	5/17/2010__3:56:00_AM	-16.957	53.9852	0.250054	27.8684	34.5667	191.68		0	0.12	0	2.67
	IOS_52_75M	24.8943	383.711	20.2422	5.77213	33	E	Gp_02	E	Gp_01	E	Gp_02	79.0177	DCM	0.22-1.6	2010	5	17	5/17/2010__3:34:00_PM	-16.9598	54.0134	0.424363	24.8943	34.9108	192.559	0.244232	0.03	0.18	0.47	3.22
	IOS_56_05M	27.3231	401.976	18.2151	4.93514	47	F	Gp_02	F	Gp_02	D	Gp_02	5.46283	SRF	0.22-3	2010	6	26	6/26/2010__7:12:00_AM	-15.3379	43.2948	1.55149	27.3231	35.0031	193.058
	IOS_57_05M	26.9654	490.311	17.5448	4.71598	51	F	Gp_02	F	Gp_02	D	Gp_02	5.56225	SRF	0.22-3	2010	6	27	6/27/2010__12:07:00_PM	-17.0238	42.7415	0.201517	26.9654	35.0538	190.054		0.02	0	0	2.81
	IOS_58_66M	25.3083	584.536	17.3876	4.61493	56	F	Gp_02	F	Gp_02	D	Gp_02	67.0711	DCM	0.22-3	2010	6	29	6/29/2010__1:12:00_PM	-17.3189	42.2853	0.42458	25.3083	35.1633	185.01	0.820273	0.03	0	0.06	2.51
	IOS_62_05M	25.0802	468.302	16.8632	4.45522	61	F	Gp_02	F	Gp_02	D	Gp_02	5.42992	SRF	0.22-3	2010	7	2	7/2/2010__10:17:00_AM	-21.3753	39.5633	0.324315	25.0802	35.3248	199.896	-0.166794
	IOS_64_05M	22.1656	589.333	19.1625	5.28428	34	E	Gp_02	F	Gp_02	E	Gp_02	5.49492	SRF	0.22-3	2010	7	7	7/7/2010__4:56:00_AM	-29.5022	37.9904	0.050608	22.1656	35.3347	210.008		0	0.08	0	1.77
	IOS_64_65M	22.2503	255.4	19.2403	5.3576	37	E	Gp_02	F	Gp_02	E	Gp_02	63.6355	DCM	0.22-3	2010	7	8	7/8/2010__5:19:00_AM	-29.5436	37.9356	0.263939	22.2503	35.3355	207.446	-0.112031	0	0.08	0.02	1.75
	IOS_65_05M	21.8168	515.955	17.832	4.71162	50	F	Gp_02	F	Gp_02	D	Gp_02	5.9038	SRF	0.22-3	2010	7	12	7/12/2010__6:46:00_AM	-35.1889	26.289	0.033622	21.8168	35.4467	207.044
	IOS_65_30M	21.8149	729.589	17.9783	4.91413	52	F	Gp_02	F	Gp_02	D	Gp_02	28.6815	DCM	0.22-3	2010	7	12	7/12/2010__11:25:00_AM	-35.2468	26.3096	0.053173	21.8149		206.437
	MED_18_05M	21.4395	97.0648	21.1432	7.7041	9	C	Gp_01	B	Gp_01	B	Gp_01	5.42567	SRF	0.22-1.6	2009	11	2	11/2/2009__8:18:00_AM	35.7577	14.2609	0.310844	21.4395	37.8924	207.791		0.018	0.026	0.12	0.56
	MED_18_60M	18.3684	71.4824	19.7129	7.54835	8	C	Gp_01	B	Gp_01	B	Gp_01	61.635	DCM	0.22-1.6	2009	11	2	11/2/2009__12:43:00_PM	35.7606	14.2522	1.01772	18.3684	37.8924	237.889		0.025	0.013	0.02	0.62
	PON_132_05M	25.1739	153.161	20.083	6.83065	21	E	Gp_02	E	Gp_01	F	Gp_02	5.45342	SRF	0.22-3	2011	10	4	10/4/2011__5:49:00_PM	31.5206	-158.998	0.317793	25.1739	35.1818	197.682	-0.979589	0	0.01	0.01	2.43
	PON_137_05M	26.4091	639.36	19.7387	5.43923	32	B	Gp_01	C	Gp_01	F	Gp_02	5.37067	SRF	0.22-3	2011	12	2	12/2/2011__2:10:00_PM	14.2022	-116.629	0.378549	26.4091	33.8844	195.127	3.24131	0.07	0.46	2.44	2.54
	PON_138_05M	26.6362	128.057	21.4115	6.85363	19	A	Gp_01	B	Gp_01	B	Gp_01	5.35292	SRF	0.22-3	2011	12	10	12/10/2011__1:58:00_PM	6.3332	-102.943	0.166512	26.6362	33.407	196.883	-1.18432	0	0.16	0	1.19
	PON_138_60M	19.0484	187.939	21.8482	6.56037	15	B	Gp_01	B	Gp_01	B	Gp_01	58.103	DCM	0.22-3	2011	12	11	12/11/2011__2:14:00_PM	6.33698	-102.98	0.319103	19.0484	34.6118	77.0385	22.0878	0.83	1.11	12.9	8.07
	PON_140_05M	26.6292	628.669	15.6605	3.99392	66	D	Gp_02	D	Gp_02	C	Gp_02	5.41025	SRF	0.22-3	2011	12	21	12/21/2011__4:25:00_PM	7.41172	-79.3026	0.286662	26.6292	28.919	205.288	-3.79669	0	0.08	0	0.54
	PSE_100_05M	25.2512	255.864	22.7818	7.80198	15	A	Gp_01	A	Gp_01	A	Gp_01	5.479	SRF	0.22-3	2011	4	15	4/15/2011__1:10:00_PM	-12.9945	-95.9855	0.233673	25.2512	35.8353	200.234	4.59074	0.14	0.68	6.2	1.2
	PSE_100_50M	20.6494	169.081	23.4465	7.65614	11	B	Gp_01	A	Gp_01	A	Gp_01	57.6225	DCM	0.22-3	2011	4	15	4/15/2011__1:10:00_PM	-12.9945	-95.9855	0.288205	20.6494	35.5447	216.79	1.50198	0.16	0.78	5.7	1.9
	PSE_102_05M	24.9431	600.536	19.007	5.29934	33	B	Gp_01	C	Gp_01	F	Gp_02	5.4785	SRF	0.22-3	2011	4	21	4/21/2011__8:16:00_PM	-5.25233	-85.161	0.451256	24.9431	34.7482	205.993	11.689	0.32	1	12.6	5
	PSE_102_40M	19.5663	611.163	20.0033	5.70634	30	B	Gp_01	C	Gp_01	F	Gp_02	45.659	DCM	0.22-3	2011	4	22	4/22/2011__7:51:00_PM	-5.26967	-85.2287	0.057131	19.5663	34.9003	103.917	20.3283	1.2	1.86	24.4	10.5
	PSE_109_05M	27.6176	653.973	18.6993	5.01004	39	B	Gp_01	C	Gp_01	F	Gp_02	5.40058	SRF	0.22-3	2011	5	12	5/12/2011__1:38:00_PM	1.99282	-84.5766	0.038221	27.6176	33.3676	198.636	1.21011	0.04	0.27	0.9	1.7
	PSE_109_30M	26.532	436.684	20.7611	5.89538	25	B	Gp_01	B	Gp_01	B	Gp_01	29.8068	DCM	0.22-3	2011	5	13	5/13/2011__12:00:00_AM	2.07667	-84.5203	0.436597	26.532	34.3448	203.128	3.8866	0.11	0.5	4.6	3.2
	PSE_110_05M	23.8683	479.216	21.8359	6.42285	21	B	Gp_01	B	Gp_01	B	Gp_01	5.46492	SRF	0.22-3	2011	5	21	5/21/2011__12:37:00_PM	-2.009	-84.5897	0.290611	23.8683	35.0193	190.816	6.72934	0.31	0.75	8.2	3.9
	PSE_110_50M	21.8146	389.818	22.4278	6.67332	19	B	Gp_01	B	Gp_01	B	Gp_01	48.6913	DCM	0.22-3	2011	5	21	5/21/2011__11:21:00_PM	-1.83782	-84.6323		21.8146	35.0661	144.634	10.9451	0.41	0.93	10.7	6
	PSE_111_05M	22.7687	298.446	23.2408	7.76037	14	A	Gp_01	A	Gp_01	A	Gp_01	5.8897	SRF	0.22-3	2011	5	31	5/31/2011__2:12:00_PM	-16.9604	-100.63	0.013449	22.7687	35.9714	208.865	2.56873	0.04	0.5	2.68	1
	PSE_111_90M	19.8814	152.772	23.5734	7.94544	13	B	Gp_01	A	Gp_01	A	Gp_01	88.9896	DCM	0.22-3	2011	5	31	5/31/2011__9:23:00_PM	-16.9619	-100.696	0.334076	19.8814	35.6872	211.546	1.41152	0.2	0.44	0.93	0.9
	PSE_93_05M	18.0145	62.1181	18.1761	7.72906	6	C	Gp_01	B	Gp_01	B	Gp_01	5.33183	SRF	0.22-3	2011	3	12	3/12/2011__11:49:00_AM	-34.0487	-73.0843	0.040695	18.0145	34.2954	244.862	-1.48507	0.01	0.52	0.02	0.09
	PSE_94_05M	21.132	155.023	23.4567	8.72259	8	C	Gp_01	A	Gp_01	A	Gp_01	5.43008	SRF	0.22-3	2011	3	18	3/18/2011__2:16:00_PM	-32.7848	-87.0852	0.163338	21.132	34.6826	219.175	-0.39754	0	0.28	0.03	0.09
	PSW_122_05M	26.5441	208.52	21.7921	7.38745	19	A	Gp_01	A	Gp_01	A	Gp_01	5.8596	SRF	0.22-3	2011	7	26	7/26/2011__5:34:00_PM	-8.98992	-139.213	0.196921	26.5441	35.3662	186.241	3.98636	0.12	0.57	5.46	2.19
	PSW_123_05M	26.5762	175.232	21.4857	7.33038	16	A	Gp_01	A	Gp_01	A	Gp_01	5.53792	SRF	0.22-3	2011	7	31	7/31/2011__5:24:00_PM	-8.90655	-140.284	0.339591	26.5762	35.3595	189.758	3.86841	0.14	0.53	4.9	2.22
	PSW_124_05M	26.519	350.003	22.3689	7.46235	18	A	Gp_01	A	Gp_01	A	Gp_01	9.8985	SRF	0.22-3	2011	8	5	8/5/2011__12:27:00_AM	-9.10966	-140.576	0.040347	26.519	35.3967	190.724	5.11186	0.16	0.63	6.18	2.52
	PSW_125_05M	26.7802	445.168	22.3438	7.50159	17	A	Gp_01	A	Gp_01	A	Gp_01	5.45642	SRF	0.22-3	2011	8	8	8/8/2011__5:38:00_PM	-8.91113	-142.557	0.247378	26.7802	35.4277	187.303	4.98594	0.19	0.56	3.73	1.8
	PSW_128_05M	26.0745	190.927	21.7939	7.14095	18	A	Gp_01	A	Gp_01	A	Gp_01	5.4465	SRF	0.22-3	2011	9	4	9/4/2011__6:04:00_PM	-0.000383	-153.679	0.238225	26.0745	35.1005	179.86	2.46716	0.27	0.54	5.08	2.67
	PSW_128_40M	26.0802	227.616	21.9279	7.07477	19	A	Gp_01	A	Gp_01	A	Gp_01	41.6574	DCM	0.22-3	2011	9	4	9/4/2011__11:14:00_PM	0.000467	-153.675		26.0802	35.1354	176.985	4.36571	0.28	0.55	5.26	2.74
	RED_31_05M	25.0621	467.131	17.1548	4.67873	53	F	Gp_02	F	Gp_02	D	Gp_02	5.43008	SRF	0.22-1.6	2010	1	9	1/9/2010__7:25:00_AM	27.155	34.83		25.0621	39.9819	188.764	-0.137284	0.014	0.024	0.03	0.82
	RED_32_05M	25.8244	501.572	16.6919	4.48573	59	F	Gp_02	F	Gp_02	D	Gp_02	5.42533	SRF	0.22-1.6	2010	1	11	1/11/2010__7:27:00_AM	23.36	37.2183		25.8244	39.7473	188.417	-0.541919	0.014	0.018	0	0.87
	RED_32_80M	26.0504	250.209	17.6333	5.05086	45	F	Gp_02	F	Gp_02	D	Gp_02	85.4737	DCM	0.22-1.6	2010	1	11	1/11/2010__7:14:00_PM	23.38	37.2917		26.0504	40.1964	179.968	1.20106	0.01	0.025	0.01	0.85
	RED_33_05M	27.3295	715.031	15.4739	4.05297	69	D	Gp_02	D	Gp_02	C	Gp_02	5.374	SRF	0.22-1.6	2010	1	13	1/13/2010__8:00:00_AM	21.98	38.235		27.3295	38.9374	182.812	-0.000271	0	0.053	0	1.15
	RED_34_05M	27.5986	632.708	15.2709	3.95667	70	D	Gp_02	D	Gp_02	C	Gp_02	5.42733	SRF	0.22-1.6	2010	1	20	1/20/2010__4:50:00_AM	18.3967	39.8767		27.5986	38.6469	184.061	-0.927087	0.02	0.19	0.03	3.91
	RED_34_60M	27.5899	102.714	18.3579	5.4749	30	F	Gp_02	F	Gp_02	E	Gp_02	60.1309	DCM	0.22-1.6	2010	1	20	1/20/2010__7:44:00_AM	18.3983	39.8617		27.5899	38.9166	175.384	0.08645	0.27	0.09	0.64	1.35

## Sheet: (d) ANOVA proteotype est
	ANOVA test		Metadata	SOURCE	Rank	Proteotypes
			Number of SAAVs	This study	1	<2e-16 ***
			SAAVs/SNV ratio			<2e-16 ***
			Number of invariant proteins			<2e-16 ***
			Longitude	TARA Oceans consortium	2	8.56e-13 ***
			Temperature		3	3.57e-07 ***
			Nitrates		4	1.71e-05 ***
			PO4		5	3.05e-05 ***
			Oxygen		6	0.000424 ***
			NO2NO3		7	0.00302 **
			NO2		8	0.00904 **
			SI		9	0.0369 *
			Latitude		10	0.0465 *
			Year		11	0.0749
			Month		12	0.104
			Salinity		13	0.149
			Day		14	0.27
			Depth		15	0.352
			Chlorophyll		16	0.792
